# Supplementary material for: Isolation of a member of the candidate phylum ‘Atribacteria’ reveals a unique cell membrane structure
Source: Nat Commun. 2020 Dec 14;11:6381. doi: 10.1038/s41467-020-20149-5 (PMC7736352; doi:10.1038/s41467-020-20149-5)
Supplement: Supplementary file 4 — Supplementary Data 1 [file 41467_2020_20149_MOESM4_ESM.xlsx]

## Sheet: S. Data1
Supplementary Data 1. RT761 genes that have unique N-terminal sequences (≥10aa) compared with top 250 blastp hits to the Genbank RefSeq database. *Criteria 1: ≥30% similarity and ≥70% sequence overlap bidirectionally. †Criteria 2: criteria (1) & alignment start position ≥10aa in RT761 gene and ≤10 in target gene & RT761 gene start position ≥10aa and ≤100aa later than target gene. ‡Criteria 3: cri…
Locus	Function	# Hits in RefSeq that meet critera (1)*	# Hits in RefSeq that meet criteria (2)†	# Hits in RefSeq that meet criteria (3)‡	Avg. Start on Query (aa)	Avg. Start on Subject (aa)	Avg. N-terminal extension length (aa)	Hit in other Atribacteria OP9 with alignment starting at N-terminus	Hit in other Atribacteria OP9 with alignment starting at subsequent in-frame start codon	Start position of Conserved domain predicted by CD-Search (aa)	ID of Conserved domain predicted by CD-Search	Conserved domain predicted by CD-Search	Methionine at start of Conserved domain
RT761_00068	ATP-dependent RecD-like DNA helicase	129	106	0	23.4245	4.32075	19.1038	Y		32	cl28899	DEAD-like_helicase_N superfamily
RT761_00161	hypothetical protein	244	181	0	29.6961	3.16022	26.5359			78	cl17874	DDE_5 superfamily
RT761_00213	Transcriptional regulator CtsR	226	224	0	46.8348	3.82143	43.0134			46	pfam05848	CtsR
RT761_00309	putative cystine transporter YijE	58	55	1	28.9455	8.98182	19.9636	Y		27	COG0697	RhaT
RT761_00354	UDP-3-O-acyl-N-acetylglucosamine deacetylase	78	74	0	20.0541	3.25676	16.7973	Y		21	cl00512	LpxC superfamily
RT761_00434	hypothetical protein	247	233	1	19.6695	3.00429	16.6652			32	pfam04308	RNaseH_like
RT761_00466	hypothetical protein	240	226	1	21.0752	2.75664	18.3186	Y		22	PRK00194	PRK00194
RT761_00510	hypothetical protein	244	234	0	18.9359	3.54701	15.3889			18	cd03794	GT4_WbuB-like
RT761_00616	Deoxyribose-phosphate aldolase	249	247	0	49.3887	2.31174	47.0769	Y		47	PRK00507	PRK00507
RT761_00617	Putative sugar phosphate isomerase YwlF	223	214	1	39.9907	1.80841	38.1822	Y		42	pfam02502	LacAB_rpiB
RT761_00727	Aminotransferase PigE	156	156	0	26.3462	1.44872	24.8974			74	cl34981	COG5322 superfamily
RT761_00804	DNA polymerase III subunit beta	190	186	2	13.2849	2.28495	11		Y	12	cd00140	beta_clamp	Y
RT761_00880	Nitrogen regulatory protein P-II	249	249	0	17.8032	1.20884	16.5944		Y	21	smart00938	P-II
RT761_00882	Ribonuclease PH	249	248	0	27.25	1.80242	25.4476	Y		27	PRK00173	rph
RT761_00885	Single-stranded DNA-binding protein	21	21	0	40.2381	2.61905	37.619	Y		41	pfam00436	SSB
RT761_01065	NADH oxidase	236	233	0	75.8627	2.77682	73.0858			81	cd02803	OYE_like_FMN_family
RT761_01239	scyllo-inositol 2-dehydrogenase (NAD(+))	248	228	9	18.9167	3.87719	15.0395			19	COG0673	MviM
RT761_01246	(R)-stereoselective amidase	226	219	3	26.4018	3.03196	23.3699		Y	30	cl11424	nitrilase superfamily
RT761_01292	Fructose-bisphosphate aldolase	210	192	1	14.4219	3.67188	10.75	Y		15	pfam01116	F_bP_aldolase
RT761_01297	hypothetical protein	244	180	0	29.6111	3.02778	26.5833			78	cl17874	DDE_5 superfamily
RT761_01402	hypothetical protein	248	248	0	17.0524	1.0121	16.0403			17	COG3602	COG3602
RT761_01801	putative oxidoreductase	247	235	0	32.8426	3.30213	29.5404			38	cd05233	SDR_c
RT761_01906	Putative SOS response-associated peptidase YedK	248	247	0	15	1	14	Y		15	pfam02586	SRAP	Y
RT761_01949	Holliday junction ATP-dependent DNA helicase RuvA	147	136	0	11	1	10	Y		11	cl30561	ruvA superfamily	Y
RT761_02061	Cobalt-precorrin-8 methylmutase	240	204	0	22.5833	8.90196	13.6814		Y	24	pfam02570	CbiC
RT761_02068	Transcription termination factor Rho	245	231	0	34.1732	4.75325	29.4199	Y		34	PRK09376	rho
RT761_02154	Cell division protein FtsZ	249	241	0	63.9668	5.99585	57.971	Y		88	PRK09330	PRK09330	Y
RT761_02227	HTH-type transcriptional repressor YvoA	232	213	2	18.1549	2.49765	15.6573			20	COG2188	MngR
RT761_02316	hypothetical protein	243	221	0	39.9095	2.70136	37.2081			-	-	-
RT761_02435	Ornithine racemase	212	211	0	24.8531	3.30332	21.5498	Y		25	cl00261	PLPDE_III superfamily
RT761_02462	UvrABC system protein B	247	244	1	19.8975	3.53279	16.3648	Y		19	PRK05298	PRK05298
RT761_02472	Dipeptide transport system permease protein DppB	182	174	0	35.3333	2.55747	32.7759	Y		23	COG0601	DppB
RT761_02591	tRNA pseudouridine synthase A	229	227	0	16.7753	3.81057	12.9648	Y		19	cd02570	PseudoU_synth_EcTruA	Y
RT761_02739	NADP-reducing hydrogenase subunit HndC	249	246	0	17.2195	3.01626	14.2033	Y		18	cl34073	NuoG superfamily
