# Supplementary material for: Isolation of a member of the candidate phylum ‘Atribacteria’ reveals a unique cell membrane structure
Source: Nat Commun. 2020 Dec 14;11:6381. doi: 10.1038/s41467-020-20149-5 (PMC7736352; doi:10.1038/s41467-020-20149-5)
Supplement: Supplementary file 5 — Supplementary Data 2 [file 41467_2020_20149_MOESM5_ESM.xlsx]

## Sheet: S.Data2
Supplementary Data 2. Genes of representative Ca. Atribacteria that have unique N-terminal sequences (≥10aa) compared with top 250 blastp hits to the Genbank RefSeq database. *Criteria 1: ≥30% similarity and ≥70% sequence overlap bidirectionally. †Criteria 2: criteria (1) & alignment start position ≥10aa in query gene and ≤10 in target gene & query gene start position ≥10aa and ≤100aa later than …
Genome accession number and name	Locus	Function	# Hits in RefSeq that meet critera (1)*	# Hits in RefSeq that meet criteria (2)†	# Hits in RefSeq that meet criteria (3)‡	Avg. Start on Query (aa)	Avg. Start on Subject (aa)	Avg. N-terminal extension length (aa)
GCA_000347575.Candidatus_Caldatribacterium_saccharofermentans_OP9-77CS	APCU010_00065	hypothetical protein	249	223	0	28.287	6.47982	21.8072
GCA_000347575.Candidatus_Caldatribacterium_saccharofermentans_OP9-77CS	APCU010_00125	Dipeptide transport system permease protein DppB	188	179	0	31.8603	1.36872	30.4916
GCA_000347575.Candidatus_Caldatribacterium_saccharofermentans_OP9-77CS	APCU010_00150	60 kDa chaperonin	244	244	0	11.8648	1	10.8648
GCA_000347575.Candidatus_Caldatribacterium_saccharofermentans_OP9-77CS	APCU010_00153	tRNA threonylcarbamoyladenosine biosynthesis protein TsaB	25	22	0	17	3.68182	13.3182
GCA_000347575.Candidatus_Caldatribacterium_saccharofermentans_OP9-77CS	APCU010_00276	Anthranilate synthase component 1	249	243	0	40.7984	3.87654	36.9218
GCA_000347575.Candidatus_Caldatribacterium_saccharofermentans_OP9-77CS	APCU010_00333	hypothetical protein	243	235	2	15.0426	1.22553	13.817
GCA_000347575.Candidatus_Caldatribacterium_saccharofermentans_OP9-77CS	APCU010_00443	NADP-reducing hydrogenase subunit HndD	245	244	0	17.3197	2.08197	15.2377
GCA_000347575.Candidatus_Caldatribacterium_saccharofermentans_OP9-77CS	APCU010_00746	hypothetical protein	236	215	1	23.3907	3.11628	20.2744
GCA_000347575.Candidatus_Caldatribacterium_saccharofermentans_OP9-77CS	APCU010_00816	Transcription elongation factor GreA	250	249	0	53.1285	5.17671	47.9518
GCA_000347575.Candidatus_Caldatribacterium_saccharofermentans_OP9-77CS	APCU010_00953	Asparagine--tRNA ligase	214	200	0	19.1	3.615	15.485
GCA_000347575.Candidatus_Caldatribacterium_saccharofermentans_OP9-77CS	APCU010_01081	Cell division protein FtsZ	239	187	0	63.8289	8.84492	54.984
GCA_000347575.Candidatus_Caldatribacterium_saccharofermentans_OP9-77CS	APCU010_01093	Transcription termination factor Rho	239	225	1	26.4622	3.14222	23.32
GCA_000347575.Candidatus_Caldatribacterium_saccharofermentans_OP9-77CS	APCU010_01232	Multidrug resistance protein NorM	244	240	0	55.4125	3.87917	51.5333
GCA_000347575.Candidatus_Caldatribacterium_saccharofermentans_OP9-77CS	APCU010_01589	ATP-dependent RecD-like DNA helicase	121	107	0	62.028	5.71028	56.3178
GCA_000347575.Candidatus_Caldatribacterium_saccharofermentans_OP9-77CS	APCU010_01659	Deoxyribose-phosphate aldolase	247	245	0	48.0041	3.23265	44.7714
GCA_000347575.Candidatus_Caldatribacterium_saccharofermentans_OP9-77CS	APCU010_01660	Putative sugar phosphate isomerase YwlF	232	215	1	38.2465	1.47907	36.7674
GCA_000347575.Candidatus_Caldatribacterium_saccharofermentans_OP9-77CS	APCU010_01824	4,4'-diaponeurosporenoate glycosyltransferase	163	156	0	60.0897	3.29487	56.7949
GCA_000347575.Candidatus_Caldatribacterium_saccharofermentans_OP9-77CS	APCU010_01830	Putative nickel-responsive regulator	245	219	0	19.5753	4.09589	15.4795
GCA_000347575.Candidatus_Caldatribacterium_saccharofermentans_OP9-77CS	APCU010_01855	HTH-type transcriptional repressor YvoA	247	245	0	45.3306	1.93061	43.4
GCA_000347575.Candidatus_Caldatribacterium_saccharofermentans_OP9-77CS	APCU010_01890	Phosphoenolpyruvate carboxylase	221	187	0	17.0053	3.40642	13.5989
GCA_000347575.Candidatus_Caldatribacterium_saccharofermentans_OP9-77CS	APCU010_02078	hypothetical protein	15	15	0	15.1333	1.73333	13.4
GCA_000347575.Candidatus_Caldatribacterium_saccharofermentans_OP9-77CS	APCU010_02083	3-oxoacyl-[acyl-carrier-protein] reductase FabG	247	243	0	27.2305	2.16872	25.0617
GCA_000347575.Candidatus_Caldatribacterium_saccharofermentans_OP9-77CS	APCU010_02123	Putative thiazole biosynthetic enzyme	232	216	0	20.5926	4.46296	16.1296
GCA_000347575.Candidatus_Caldatribacterium_saccharofermentans_OP9-77CS	APCU010_02245	hypothetical protein	80	76	0	25.2105	4.51316	20.6974
GCA_000347575.Candidatus_Caldatribacterium_saccharofermentans_OP9-77CS	APCU010_02281	50S ribosomal protein L13	208	172	0	15.2558	2.38372	12.8721
GCA_000347575.Candidatus_Caldatribacterium_saccharofermentans_OP9-77CS	APCU010_02283	Serine/threonine-protein kinase RsbT	238	221	6	17.4072	3.19457	14.2127
GCA_000353875.Candidatus_Caldatribacterium_californiense_OP9-cSCG	APKF010_00035	Asparagine--tRNA ligase	210	195	0	19.1128	3.6359	15.4769
GCA_000353875.Candidatus_Caldatribacterium_californiense_OP9-cSCG	APKF010_00173	hypothetical protein	15	11	0	27.2727	5.18182	22.0909
GCA_000353875.Candidatus_Caldatribacterium_californiense_OP9-cSCG	APKF010_00189	hypothetical protein	243	235	2	15.0383	1.20851	13.8298
GCA_000353875.Candidatus_Caldatribacterium_californiense_OP9-cSCG	APKF010_00329	Anthranilate synthase component 1	247	235	0	32.766	3.86383	28.9021
GCA_000353875.Candidatus_Caldatribacterium_californiense_OP9-cSCG	APKF010_00449	Myo-inositol 2-dehydrogenase	230	218	0	17.9495	2.36697	15.5826
GCA_000353875.Candidatus_Caldatribacterium_californiense_OP9-cSCG	APKF010_00587	3',5'-cyclic adenosine monophosphate phosphodiesterase CpdA	55	45	0	29.6	4.37778	25.2222
GCA_000353875.Candidatus_Caldatribacterium_californiense_OP9-cSCG	APKF010_00667	NAD kinase	14	14	0	16.3571	1.85714	14.5
GCA_000353875.Candidatus_Caldatribacterium_californiense_OP9-cSCG	APKF010_00670	hypothetical protein	10	10	0	18.4	4.8	13.6
GCA_000353875.Candidatus_Caldatribacterium_californiense_OP9-cSCG	APKF010_00696	Uridylate kinase	236	231	0	19.4199	4.34199	15.0779
GCA_000353875.Candidatus_Caldatribacterium_californiense_OP9-cSCG	APKF010_00850	hypothetical protein	229	209	0	32.8947	1.23923	31.6555
GCA_000353875.Candidatus_Caldatribacterium_californiense_OP9-cSCG	APKF010_00931	hypothetical protein	231	208	1	23.1442	3.01442	20.1298
GCA_000353875.Candidatus_Caldatribacterium_californiense_OP9-cSCG	APKF010_01009	Catabolite control protein A	49	47	0	22.0426	3.25532	18.7872
GCA_000353875.Candidatus_Caldatribacterium_californiense_OP9-cSCG	APKF010_01133	L-threonine kinase	218	215	0	17.014	3.7907	13.2233
GCA_000353875.Candidatus_Caldatribacterium_californiense_OP9-cSCG	APKF010_01185	Transcription termination factor Rho	238	224	1	26.5893	3.39732	23.192
GCA_000353875.Candidatus_Caldatribacterium_californiense_OP9-cSCG	APKF010_01345	L-fucose isomerase	215	196	0	68.1276	1.75	66.3776
GCA_000353875.Candidatus_Caldatribacterium_californiense_OP9-cSCG	APKF010_01397	Chromosome partition protein Smc	21	18	0	24.5556	2.55556	22
GCA_000353875.Candidatus_Caldatribacterium_californiense_OP9-cSCG	APKF010_01552	hypothetical protein	248	248	0	16.1008	2.10887	13.9919
GCA_000353875.Candidatus_Caldatribacterium_californiense_OP9-cSCG	APKF010_01620	hypothetical protein	248	231	0	20.4026	6.36364	14.039
GCA_000353875.Candidatus_Caldatribacterium_californiense_OP9-cSCG	APKF010_01751	Deoxyguanosinetriphosphate triphosphohydrolase-like protein	117	88	0	17.0795	4.86364	12.2159
GCA_000353875.Candidatus_Caldatribacterium_californiense_OP9-cSCG	APKF010_01866	Deoxyribose-phosphate aldolase	246	244	0	47.6721	2.88525	44.7869
GCA_000353875.Candidatus_Caldatribacterium_californiense_OP9-cSCG	APKF010_01867	Putative sugar phosphate isomerase YwlF	232	215	1	38.2465	1.47907	36.7674
GCA_000353875.Candidatus_Caldatribacterium_californiense_OP9-cSCG	APKF010_02014	Galactitol 1-phosphate 5-dehydrogenase	250	249	0	17.9357	1.87952	16.0562
GCA_000353875.Candidatus_Caldatribacterium_californiense_OP9-cSCG	APKF010_02181	hypothetical protein	240	179	0	78.0894	4.7933	73.2961
GCA_003486325.Candidatus_Atribacteria_bacterium_UBA8910	DNGA010_00004	Ornithine racemase	212	211	0	24.8152	3.34597	21.4692
GCA_003486325.Candidatus_Atribacteria_bacterium_UBA8910	DNGA010_00039	Single-stranded DNA-binding protein	18	18	0	40.2222	2.55556	37.6667
GCA_003486325.Candidatus_Atribacteria_bacterium_UBA8910	DNGA010_00042	Ribonuclease PH	247	247	0	27.2753	1.76923	25.5061
GCA_003486325.Candidatus_Atribacteria_bacterium_UBA8910	DNGA010_00217	putative MscS family protein.1	191	156	0	44.4679	3.94231	40.5256
GCA_003486325.Candidatus_Atribacteria_bacterium_UBA8910	DNGA010_00225	hypothetical protein	247	241	0	31.2614	2.89627	28.3651
GCA_003486325.Candidatus_Atribacteria_bacterium_UBA8910	DNGA010_00270	1-(5-phosphoribosyl)-5-[(5-phosphoribosylamino)methylideneamino] imidazole-4-carboxamide isomerase	248	238	1	19.7437	4.02941	15.7143
GCA_003486325.Candidatus_Atribacteria_bacterium_UBA8910	DNGA010_00388	tRNA pseudouridine synthase A	230	227	0	16.815	3.90749	12.9075
GCA_003486325.Candidatus_Atribacteria_bacterium_UBA8910	DNGA010_00514	UvrABC system protein B	247	244	1	19.8893	3.54508	16.3443
GCA_003486325.Candidatus_Atribacteria_bacterium_UBA8910	DNGA010_00688	Cobalt/magnesium transport protein CorA	237	205	0	77.6293	3.8878	73.7415
GCA_003486325.Candidatus_Atribacteria_bacterium_UBA8910	DNGA010_00734	Protein phosphatase PrpC	221	207	0	31.3865	5.19324	26.1932
GCA_003486325.Candidatus_Atribacteria_bacterium_UBA8910	DNGA010_00743	hypothetical protein	233	228	1	22.7632	4.72368	18.0395
GCA_003486325.Candidatus_Atribacteria_bacterium_UBA8910	DNGA010_00890	Putative SOS response-associated peptidase YedK	249	248	0	23	1.03226	21.9677
GCA_003486325.Candidatus_Atribacteria_bacterium_UBA8910	DNGA010_00910	Holliday junction ATP-dependent DNA helicase RuvA	145	135	0	11	1	10
GCA_003486325.Candidatus_Atribacteria_bacterium_UBA8910	DNGA010_01094	putative cystine transporter YijE	51	49	0	29.2041	9.42857	19.7755
GCA_003486325.Candidatus_Atribacteria_bacterium_UBA8910	DNGA010_01258	Dipeptide transport system permease protein DppB	182	175	0	35.2457	2.55429	32.6914
GCA_003486325.Candidatus_Atribacteria_bacterium_UBA8910	DNGA010_01364	Glutamine-dependent NAD(+) synthetase	246	245	0	30.0653	1.11429	28.951
GCA_003486325.Candidatus_Atribacteria_bacterium_UBA8910	DNGA010_01432	Acyl-CoA dehydrogenase	233	224	0	20.1875	6.11161	14.0759
GCA_003486325.Candidatus_Atribacteria_bacterium_UBA8910	DNGA010_01562	Sirohydrochlorin cobaltochelatase CbiKP	246	194	0	73.2526	3.68557	69.567
GCA_003486325.Candidatus_Atribacteria_bacterium_UBA8910	DNGA010_01575	Transcription termination factor Rho	246	228	0	32.2061	4.51754	27.6886
GCA_003486325.Candidatus_Atribacteria_bacterium_UBA8910	DNGA010_01603	hypothetical protein	95	91	0	31.7473	7.02198	24.7253
GCA_003486325.Candidatus_Atribacteria_bacterium_UBA8910	DNGA010_01650	hypothetical protein	11	10	0	18.1	6.4	11.7
GCA_003486325.Candidatus_Atribacteria_bacterium_UBA8910	DNGA010_01751	hypothetical protein	54	48	0	21.125	4.72917	16.3958
GCA_003486325.Candidatus_Atribacteria_bacterium_UBA8910	DNGA010_01837	hypothetical protein	231	225	1	18.4756	3	15.4756
GCA_003486325.Candidatus_Atribacteria_bacterium_UBA8910	DNGA010_01972	UDP-3-O-acyl-N-acetylglucosamine deacetylase	63	58	0	20.1207	3.87931	16.2414
GCA_003486325.Candidatus_Atribacteria_bacterium_UBA8910	DNGA010_01998	30S ribosomal protein S21	81	81	0	21.8272	1.03704	20.7901
GCA_003486325.Candidatus_Atribacteria_bacterium_UBA8910	DNGA010_02115	Putative N-acetyl-LL-diaminopimelate aminotransferase	208	155	0	35.2323	4.09032	31.1419
GCA_003486325.Candidatus_Atribacteria_bacterium_UBA8910	DNGA010_02150	Cell division protein FtsZ	248	239	0	62.9289	5.95816	56.9707
GCA_003486325.Candidatus_Atribacteria_bacterium_UBA8910	DNGA010_02162	hypothetical protein	55	40	0	37.1	4.825	32.275
GCA_003542295.Candidatus_Atribacteria_bacterium_UBA11188	DPKX010_00178	Dipeptide transport system permease protein DppB	182	175	0	35.2286	2.53714	32.6914
GCA_003542295.Candidatus_Atribacteria_bacterium_UBA11188	DPKX010_00182	hypothetical protein	233	227	1	22.7401	4.72247	18.0176
GCA_003542295.Candidatus_Atribacteria_bacterium_UBA11188	DPKX010_00191	Cell division protein FtsZ	248	239	0	62.9289	5.95816	56.9707
GCA_003542295.Candidatus_Atribacteria_bacterium_UBA11188	DPKX010_00258	hypothetical protein	95	91	0	31.7473	7.02198	24.7253
GCA_003542295.Candidatus_Atribacteria_bacterium_UBA11188	DPKX010_00450	hypothetical protein	236	226	0	21.2345	2.95133	18.2832
GCA_003542295.Candidatus_Atribacteria_bacterium_UBA11188	DPKX010_00489	Putative N-acetyl-LL-diaminopimelate aminotransferase	208	155	0	35.2323	4.09032	31.1419
GCA_003542295.Candidatus_Atribacteria_bacterium_UBA11188	DPKX010_00667	hypothetical protein	39	32	0	31.2188	4.90625	26.3125
GCA_003542295.Candidatus_Atribacteria_bacterium_UBA11188	DPKX010_00703	Leucine-, isoleucine-, valine-, threonine-, and alanine-binding protein	62	61	0	27.2459	2.18033	25.0656
GCA_003542295.Candidatus_Atribacteria_bacterium_UBA11188	DPKX010_00800	Transcription termination/antitermination protein NusA	237	235	0	58.0553	1.12766	56.9277
GCA_003542295.Candidatus_Atribacteria_bacterium_UBA11188	DPKX010_00857	hypothetical protein	51	49	0	29.2041	9.42857	19.7755
GCA_003542295.Candidatus_Atribacteria_bacterium_UBA11188	DPKX010_01235	NADP-reducing hydrogenase subunit HndD	249	246	0	17.2154	3.03659	14.1789
GCA_003542295.Candidatus_Atribacteria_bacterium_UBA11188	DPKX010_01250	Galactose-6-phosphate isomerase subunit LacB	230	222	1	40.1036	1.67117	38.4324
GCA_003542295.Candidatus_Atribacteria_bacterium_UBA11188	DPKX010_01251	Deoxyribose-phosphate aldolase	248	246	0	49.3049	2.25203	47.0528
GCA_003542295.Candidatus_Atribacteria_bacterium_UBA11188	DPKX010_01280	UDP-3-O-acyl-N-acetylglucosamine deacetylase	63	58	0	20.1207	3.87931	16.2414
GCA_003542295.Candidatus_Atribacteria_bacterium_UBA11188	DPKX010_01299	Holliday junction ATP-dependent DNA helicase RuvA	145	135	0	11	1	10
GCA_003542295.Candidatus_Atribacteria_bacterium_UBA11188	DPKX010_01400	hypothetical protein	139	99	0	31.1515	3.0202	28.1313
GCA_003542295.Candidatus_Atribacteria_bacterium_UBA11188	DPKX010_01579	Glutamine-dependent NAD(+) synthetase	246	245	0	30.0082	1.10204	28.9061
GCA_003542295.Candidatus_Atribacteria_bacterium_UBA11188	DPKX010_01600	hypothetical protein	231	225	1	18.4756	3	15.4756
GCA_003542295.Candidatus_Atribacteria_bacterium_UBA11188	DPKX010_01630	Electron transport complex subunit RsxB	168	163	0	14.9816	3.15337	11.8282
GCA_003542295.Candidatus_Atribacteria_bacterium_UBA11188	DPKX010_01712	Ribonuclease PH	247	247	0	27.2753	1.76923	25.5061
GCA_003542295.Candidatus_Atribacteria_bacterium_UBA11188	DPKX010_01740	Putative SOS response-associated peptidase YedK	249	248	0	23	1.03226	21.9677
GCA_003542295.Candidatus_Atribacteria_bacterium_UBA11188	DPKX010_01840	Transcription termination factor Rho	246	228	0	32.2061	4.51754	27.6886
GCA_003561145.Candidatus_Atribacteria_bacterium_CSSed11_91	PWXL010_00038	Fructose import ATP-binding protein FrcA	246	215	0	58.7163	4.15814	54.5581
GCA_003561145.Candidatus_Atribacteria_bacterium_CSSed11_91	PWXL010_00111	Putative sugar phosphate isomerase YwlF	219	213	2	38.3991	1.62441	36.7746
GCA_003561145.Candidatus_Atribacteria_bacterium_CSSed11_91	PWXL010_00112	Deoxyribose-phosphate aldolase	248	246	0	47.0041	3.30894	43.6951
GCA_003561145.Candidatus_Atribacteria_bacterium_CSSed11_91	PWXL010_00177	10 kDa chaperonin	249	249	0	19.1406	1.39759	17.743
GCA_003561145.Candidatus_Atribacteria_bacterium_CSSed11_91	PWXL010_00282	UDP-3-O-acyl-N-acetylglucosamine deacetylase	249	247	0	20.0526	3.46559	16.587
GCA_003561145.Candidatus_Atribacteria_bacterium_CSSed11_91	PWXL010_00343	Ribonuclease PH	250	250	0	26.904	1.108	25.796
GCA_003561145.Candidatus_Atribacteria_bacterium_CSSed11_91	PWXL010_00365	Glucosyl-3-phosphoglycerate synthase	228	206	0	31.0485	3.15534	27.8932
GCA_003561145.Candidatus_Atribacteria_bacterium_CSSed11_91	PWXL010_00405	Pyruvate formate-lyase 1-activating enzyme	249	215	0	52.1163	2.91163	49.2047
GCA_003561145.Candidatus_Atribacteria_bacterium_CSSed11_91	PWXL010_00420	DNA repair protein RecO	15	15	0	27.8	6.4	21.4
GCA_003561145.Candidatus_Atribacteria_bacterium_CSSed11_91	PWXL010_00511	DNA polymerase III subunit tau	135	131	1	16.8931	3.58015	13.313
GCA_003561145.Candidatus_Atribacteria_bacterium_CSSed11_91	PWXL010_00523	Cell division protein FtsZ	225	186	0	63.9409	8.96237	54.9785
GCA_003561145.Candidatus_Atribacteria_bacterium_CSSed11_91	PWXL010_00607	Deoxyribose-phosphate aldolase	247	246	0	51.5407	3.68699	47.8537
GCA_003561145.Candidatus_Atribacteria_bacterium_CSSed11_91	PWXL010_00639	Bifunctional NAD(P)H-hydrate repair enzyme Nnr	245	232	0	20.556	4.47845	16.0776
GCA_003561145.Candidatus_Atribacteria_bacterium_CSSed11_91	PWXL010_00709	NADP-reducing hydrogenase subunit HndD	249	247	0	18.1093	3.96356	14.1457
GCA_003561145.Candidatus_Atribacteria_bacterium_CSSed11_91	PWXL010_00730	Chemotaxis protein CheA	220	208	0	30.4327	4.87019	25.5625
GCA_003561145.Candidatus_Atribacteria_bacterium_CSSed11_91	PWXL010_00746	4-diphosphocytidyl-2-C-methyl-D-erythritol kinase	186	171	0	37.9298	6.05848	31.8713
GCA_003561145.Candidatus_Atribacteria_bacterium_CSSed11_91	PWXL010_00748	Transcription termination factor Rho	241	229	1	28.0917	2.46288	25.6288
GCA_003561145.Candidatus_Atribacteria_bacterium_CSSed11_91	PWXL010_00841	putative metallo-hydrolase YflN	225	161	0	22.8075	7.37267	15.4348
GCA_003561145.Candidatus_Atribacteria_bacterium_CSSed11_91	PWXL010_00873	UvrABC system protein B	247	235	10	20.3532	4.71064	15.6426
GCA_003561145.Candidatus_Atribacteria_bacterium_CSSed11_91	PWXL010_00913	hypothetical protein	229	221	1	27.362	4.8552	22.5068
GCA_003561145.Candidatus_Atribacteria_bacterium_CSSed11_91	PWXL010_01056	Transcription elongation factor GreA	249	249	0	37.8353	3.87149	33.9639
GCA_003561145.Candidatus_Atribacteria_bacterium_CSSed11_91	PWXL010_01059	hypothetical protein	38	31	0	23.871	4.22581	19.6452
GCA_003561145.Candidatus_Atribacteria_bacterium_CSSed11_91	PWXL010_01145	Asparagine--tRNA ligase	238	233	0	38.3433	3.75536	34.588
GCA_003561145.Candidatus_Atribacteria_bacterium_CSSed11_91	PWXL010_01172	hypothetical protein	32	31	0	29.4839	2.32258	27.1613
GCA_003561145.Candidatus_Atribacteria_bacterium_CSSed11_91	PWXL010_01191	Putative thiazole biosynthetic enzyme	21	19	0	23.9474	2.89474	21.0526
GCA_003561145.Candidatus_Atribacteria_bacterium_CSSed11_91	PWXL010_01207	Fructose import ATP-binding protein FrcA	231	226	0	26.469	4.72124	21.7478
GCA_003561145.Candidatus_Atribacteria_bacterium_CSSed11_91	PWXL010_01360	Deoxyribonucleoside regulator	236	216	1	19.5139	5.31481	14.1991
GCA_003561145.Candidatus_Atribacteria_bacterium_CSSed11_91	PWXL010_01475	N-acetyl-gamma-glutamyl-phosphate reductase	247	247	0	24.9555	1.51012	23.4453
GCA_003561145.Candidatus_Atribacteria_bacterium_CSSed11_91	PWXL010_01482	tRNA uridine 5-carboxymethylaminomethyl modification enzyme MnmG	247	247	0	50.8907	3.12146	47.7692
GCA_003561145.Candidatus_Atribacteria_bacterium_CSSed11_91	PWXL010_01567	Tyrosine recombinase XerD	250	245	0	29.4653	3.15102	26.3143
GCA_003561145.Candidatus_Atribacteria_bacterium_CSSed11_91	PWXL010_01593	Uroporphyrinogen decarboxylase	158	145	0	17.7931	3.23448	14.5586
GCA_003561145.Candidatus_Atribacteria_bacterium_CSSed11_91	PWXL010_01738	tRNA-5-methyluridine(54) 2-sulfurtransferase	240	235	2	21.7489	1.68085	20.0681
