# Supplementary material for: Isolation of a member of the candidate phylum ‘Atribacteria’ reveals a unique cell membrane structure
Source: Nat Commun. 2020 Dec 14;11:6381. doi: 10.1038/s41467-020-20149-5 (PMC7736352; doi:10.1038/s41467-020-20149-5)
Supplement: Supplementary file 6 — Supplementary Data 3 [file 41467_2020_20149_MOESM6_ESM.xlsx]

## Sheet: S. Data3
Supplementary Data 3. Expression levels of RT761 genes in two replicates (reads per kilobase of transcript per million mapped reads - RPKM) calculated using BBmap. The RPKM values were further normalized to the median expression level of all genes with mapped transcripts.
Locus	Function	Bases	Replicate 1			Replicate 2			Norm. RPKM 1	Norm. RPKM 2	Avg N. RPKM	RANK
			Coverage	Reads	RPKM	Coverage	Reads	RPKM
RT761_02021	transfer-messenger RNA, SsrA	71437822	200668	485702	91678	181321	438951	79626.7	898.646	736.271	817.458	1
RT761_00126	Transcriptional regulator MraZ	74624157	172741	511174	79511.5	149070	441459	65993.2	779.388	610.209	694.798	2
RT761_00125	Ribosomal RNA small subunit methyltransferase H	91239986	101378	621205	46380.7	86418.7	530050	38033.6	454.633	351.679	403.156	3
RT761_00748	Immunogenic protein MPB70	58301272	98150.3	396273	44828.4	80266.5	324005	35225.6	439.417	325.714	382.566	4
RT761_02219	D-threitol-binding protein	65588381	70298.4	445769	32105	61741.4	391594	27104.8	314.7	250.626	282.663	5
RT761_00013	D-galactonate dehydratase	58491277	50121.1	398457	22943.3	47869.6	380503	21056.2	224.895	194.697	209.796	6
RT761_00738	60 kDa chaperonin	56836920	34955.1	386917	15989.8	41180.9	456140	18116.3	156.735	167.513	162.124	7
RT761_02636	Spore protein SP21	19770932	40680.9	134213	18556.8	34361.4	113601	15095.2	181.898	139.578	160.738	8
RT761_01694	Immunogenic protein MPB70	23792437	40054.6	160897	18201.5	34769.2	139669	15184.7	178.415	140.406	159.41	9
RT761_00009	hypothetical protein	50377675	34200.7	342160	15608.9	36837.9	368783	16168.2	153.001	149.5	151.25	10
RT761_00907	hypothetical protein	31416001	36873.2	213245	16818.4	32452.7	187858	14239.1	164.857	131.662	148.26	11
RT761_00012	Mannosyl-D-glycerate transport/metabolism system repressor MngR	10811202	32761.2	73646	14996.2	34249.1	77068	15081.8	146.995	139.454	143.225	12
RT761_00833	HTH-type transcriptional regulator CymR	11367252	27064.9	77580	12412.1	33334.7	95527	14688.2	121.666	135.815	128.741	13
RT761_00739	10 kDa chaperonin 1	6425757	22081.6	43909	10139.2	29457.4	58592	13002.8	99.3869	120.231	109.809	14
RT761_00915	S-layer protein SlpA	44560779	25787.5	302030	11745	24364	285378	10665.2	115.126	98.6162	106.871	15
RT761_02749	Spore protein SP21	9468628	21767	64190	9915.69	22453	66267	9837.86	97.1956	90.9661	94.0809	16
RT761_01470	Internalin-A	54848616	21136.3	378797	9808.76	21134.1	377665	9398.57	96.1475	86.9043	91.5259	17
RT761_02019	SsrA-binding protein	8602541	19116.8	58739	8771.2	18588.1	57097	8193.95	85.9771	75.7657	80.8714	18
RT761_02164	Methionine synthase	10576671	16474.6	71822	7517.4	12824.1	55962	5629.25	73.687	52.0511	62.8691	19
RT761_00704	Selenocysteine-containing peroxiredoxin PrxU	8972091	13782	60999	6296.32	14731	65268	6474.58	61.7178	59.8675	60.7926	20
RT761_02575	30S ribosomal protein S1	25878058	13050	176387	5977.08	12912.4	174787	5692.18	58.5885	52.633	55.6108	21
RT761_02564	Type II secretion system protein G	5210009	12316.8	35371	5618.91	11875.4	34209	5222.67	55.0777	48.2916	51.6846	22
RT761_02433	50S ribosomal protein L13	5057815	11391.5	34545	5228.14	11945.6	36279	5276.73	51.2473	48.7915	50.0194	23
RT761_02215	Ribose import ATP-binding protein RbsA	16806939	10963.4	114633	5024.73	12240.4	128116	5397.02	49.2534	49.9037	49.5786	24
RT761_00210	Negative regulator of genetic competence ClpC/MecB	24773634	10058.3	168694	4602.36	11811.7	198284	5198.95	45.1132	48.0723	46.5928	25
RT761_02020	hypothetical protein	2500578	10551	17553	4976.78	9769.75	16278	4435.53	48.7834	41.0133	44.8983	26
RT761_00011	HTH-type transcriptional regulator LutR	4990057	9504.87	34069	4360.59	10721.8	38477	4732.98	42.7434	43.7637	43.2535	27
RT761_02434	30S ribosomal protein S9	3470690	8764.37	23728	4026.35	8853.69	24004	3914.54	39.467	36.196	37.8315	28
RT761_02069	50S ribosomal protein L31	1773126	8565.83	12050	3911.67	8916.51	12552	3915.93	38.3429	36.2088	37.2759	29
RT761_00010	D-galactarolactone cycloisomerase	9168550	7979.59	62508	3655.62	9196.64	72104	4052.58	35.8331	37.4724	36.6527	30
RT761_01524	Protein GrpE	4884670	7828	33284	3584.23	9294.38	39546	4092.71	35.1334	37.8434	36.4884	31
RT761_00830	Erythritol/L-threitol-binding protein	10899925	7967.78	74046	3637.14	8830.55	82113	3876.31	35.652	35.8424	35.7472	32
RT761_00737	hypothetical protein	2307007	7846.96	15753	3600.48	8660.53	17393	3820.5	35.2927	35.3264	35.3095	33
RT761_02795	Copper-exporting P-type ATPase A	15254110	7232.86	103922	3311.13	9156.41	131674	4031.96	32.4563	37.2816	34.869	34
RT761_00832	Hydroxylamine reductase	11955431	7272.16	81369	3325.85	8960.35	100370	3942.71	32.6006	36.4564	34.5285	35
RT761_01400	hypothetical protein	1602978	6763.62	11138	3157.94	8461.94	13979	3809.08	30.9548	35.2208	33.0878	36
RT761_02467	Glyceraldehyde-3-phosphate dehydrogenase	7070771	7120.62	48118	3256.14	7618.43	51447	3345.83	31.9174	30.9373	31.4273	37
RT761_02067	Molybdenum cofactor guanylyltransferase	4976589	6609.02	33869	3022.4	8177.78	41870	3590.88	29.6262	33.2032	31.4147	38
RT761_00885	Single-stranded DNA-binding protein	4156039	6961.54	28243	3178.93	7446.41	30239	3271.04	31.1606	30.2458	30.7032	39
RT761_01020	Neelaredoxin	2933012	7350.91	19931	3356.61	6849.29	18610	3012.08	32.9022	27.8513	30.3767	40
RT761_02220	hypothetical protein	8174579	6178.82	55694	2828.74	7428.03	67000	3270.45	27.7279	30.2403	28.9841	41
RT761_02068	Transcription termination factor Rho	8230354	6042.84	56057	2765.65	7248.26	67275	3189.84	27.1095	29.495	28.3022	42
RT761_02466	sn-glycerol-3-phosphate import ATP-binding protein UgpC	6536268	5920.53	44429	2704.22	7291.68	54771	3203.86	26.5073	29.6247	28.066	43
RT761_01525	Chaperone protein DnaK	11416305	5927.47	77783	2713.77	7134.31	93698	3141.71	26.6009	29.05	27.8255	44
RT761_00318	Elongation factor Tu	8043156	6685.92	54651	3052.65	5936.92	48564	2607	29.9227	24.1057	27.0142	45
RT761_00249	hypothetical protein	2716593	7130.17	18501	3262.99	5424.57	14063	2383.67	31.9845	22.0407	27.0126	46
RT761_01021	Rubrerythrin-2	3119011	6188.51	21293	2838.91	6151.25	21212	2717.96	27.8276	25.1318	26.4797	47
RT761_00541	Bacterial non-heme ferritin	2824385	5705.83	19261	2614.68	5731.44	19346	2523.94	25.6296	23.3377	24.4837	48
RT761_02431	30S ribosomal protein S20	1464116	5137.25	10041	2367.43	6181.84	12105	2742.92	23.206	25.3625	24.2842	49
RT761_00662	Erythritol/L-threitol-binding protein	8079689	6248.79	54834	2849.68	5085.21	44647	2229.9	27.9332	20.6189	24.276	50
RT761_02594	Energy-coupling factor transporter ATP-binding protein EcfA1	4629068	5530.55	31528	2531.14	5785.46	32977	2544.36	24.8107	23.5265	24.1686	51
RT761_00446	Leucine-specific-binding protein	6543964	5593.13	44398	2549.9	5374.98	42711	2357.47	24.9946	21.7984	23.3965	52
RT761_01709	putative sugar-binding periplasmic protein	6246647	5244.88	42467	2395.99	5656.06	45803	2483.56	23.486	22.9643	23.2252	53
RT761_02478	50S ribosomal protein L20	1650978	4663.78	11292	2143.45	6117.92	14831	2705.58	21.0105	25.0172	23.0139	54
RT761_00762	Ferric uptake regulation protein	2170828	4990.41	14826	2290.23	5628.42	16704	2479.84	22.4493	22.9299	22.6896	55
RT761_02148	putative arabinose-binding protein	6255472	5085.75	42579	2326.14	4980.38	41706	2189.71	22.8013	20.2472	21.5242	56
RT761_02476	Translation initiation factor IF-3	2040243	4444.97	14017	2052.05	5513.56	17417	2450.49	20.1146	22.6586	21.3866	57
RT761_01574	DEAD-box ATP-dependent RNA helicase CshA	7713344	4558.71	52497	2084.87	5230.26	60206	2297.9	20.4363	21.2477	20.842	58
RT761_02628	30S ribosomal protein S12	1744106	4650.95	11892	2130.93	4814.99	12319	2121.47	20.8878	19.6162	20.252	59
RT761_01548	Putative mycofactocin radical SAM maturase MftC	6099668	4209.57	41466	1922.95	5309.57	52293	2330.6	18.8492	21.55	20.1996	60
RT761_02191	V-type sodium ATPase catalytic subunit A	8759256	4890.71	60618	2274.32	4356.83	53925	1944.41	22.2933	17.979	20.1362	61
RT761_01514	Peptidoglycan-N-acetylglucosamine deacetylase	3587530	5067.13	24383	2314.19	4304.11	20707	1888.76	22.6842	17.4645	20.0743	62
RT761_02447	60 kDa chaperonin	6536901	4126.83	44428	1884.72	5307.21	57135	2329.38	18.4744	21.5387	20.0065	63
RT761_02627	30S ribosomal protein S7	2124933	4482.98	14465	2050.62	4878.71	15762	2147.46	20.1006	19.8566	19.9786	64
RT761_01001	Membrane protein insertase YidC	3246828	4130.82	22111	1890.3	4492.3	24074	1977.96	18.5291	18.2893	18.4092	65
RT761_00251	Ferric uptake regulation protein	2157503	4639.79	14735	2129.33	3826.76	12155	1688.09	20.8721	15.6089	18.2405	66
RT761_01456	Ribose import binding protein RbsB	3955005	3947.11	26894	1803.57	4630.04	31511	2030.89	17.6789	18.7787	18.2288	67
RT761_01672	Ferredoxin-1	2985561	3713.38	20324	1698.63	4627.21	25287	2031.11	16.6503	18.7807	17.7155	68
RT761_00944	hypothetical protein	3328432	3892.9	22671	1781.76	4411.86	25719	1942.59	17.4652	17.9622	17.7137	69
RT761_01513	Thioredoxin 1	1579521	4830.34	10787	2216.65	3260.76	7293	1440.29	21.7281	13.3177	17.5229	70
RT761_00865	hypothetical protein	2367626	4047.22	16655	1913.08	3722.48	15297	1688.66	18.7524	15.6143	17.1834	71
RT761_00945	Beta-barrel assembly-enhancing protease	2418432	3767.03	16487	1725.65	4102.03	17938	1804.39	16.9151	16.6844	16.7998	72
RT761_00222	Ribose import binding protein RbsB	3800291	3873.89	25786	1766.28	3887.19	25881	1703.75	17.3135	15.7537	16.5336	73
RT761_02199	Cellobiose phosphorylase	7589003	3166.04	51667	1448.41	4531.74	73972	1992.93	14.1976	18.4277	16.3126	74
RT761_01609	RNA polymerase sigma factor SigA	4062178	3669.54	27608	1675.84	3914.21	29499	1720.89	16.4269	15.9122	16.1696	75
RT761_01986	Phosphate-specific transport system accessory protein PhoU	2391550	3607.16	16287	1650.72	3924.83	17792	1733.02	16.1807	16.0244	16.1026	76
RT761_02626	Elongation factor G	7599330	3623.91	51899	1663.05	3889.06	55773	1717.58	16.3016	15.8817	16.0916	77
RT761_01977	Phosphoenolpyruvate carboxykinase (ATP)	5772526	3729.02	39243	1703.48	3702.66	38980	1626.16	16.6978	15.0364	15.8671	78
RT761_01880	Peptide methionine sulfoxide reductase MsrA/MsrB	4106398	3781.21	27882	1725.2	3571.74	26369	1568.04	16.9107	14.4989	15.7048	79
RT761_01270	Putative serine protease HtrA	4768716	3396.52	32384	1549.92	3955.68	37767	1737.15	15.1926	16.0626	15.6276	80
RT761_02495	Polyribonucleotide nucleotidyltransferase	7053925	3274.8	48012	1497.78	3971.9	58286	1747.48	14.6816	16.1581	15.4198	81
RT761_01607	Putative K(+)-stimulated pyrophosphate-energized sodium pump	7757454	3947.81	52728	1803.12	3052.49	40864	1342.98	17.6745	12.418	15.0462	82
RT761_00753	hypothetical protein	1429210	3555.25	9752	1630.09	3451.87	9466	1520.66	15.9785	14.0609	15.0197	83
RT761_01002	hypothetical protein	2592970	3189.39	17802	1471.37	3747.2	20909	1660.87	14.4227	15.3573	14.89	84
RT761_01605	Pyruvate, phosphate dikinase	8939829	3344.49	60809	1528.67	3589.06	65269	1576.89	14.9843	14.5807	14.7825	85
RT761_00248	hypothetical protein	1419487	3785.3	9675	1733.66	2981.17	7624	1312.94	16.9937	12.1401	14.5669	86
RT761_02216	Ribose import permease protein RbsC	3262359	3325.54	22219	1521.95	3364.58	22483	1480.05	14.9185	13.6854	14.3019	87
RT761_02504	hypothetical protein	2402948	3104.58	16442	1427.44	3549.03	18782	1567.09	13.9921	14.4901	14.2411	88
RT761_00468	hypothetical protein	715663	3058.39	4947	1420.6	3486.15	5652	1559.84	13.925	14.4231	14.174	89
RT761_00312	50S ribosomal protein L1	2580810	3599.46	17575	1647.1	2944.33	14398	1296.81	16.1453	11.991	14.0681	90
RT761_01407	hypothetical protein	2622301	3144.25	17884	1440.93	3390.12	19335	1497.17	14.1243	13.8436	13.984	91
RT761_01988	hypothetical protein	1529830	3492.76	10465	1605.5	2985.68	8926	1316.06	15.7374	12.169	13.9532	92
RT761_00001	Fructose-bisphosphate aldolase	3283554	3378.14	22335	1544.06	3112.83	20614	1369.58	15.1352	12.6639	13.8996	93
RT761_02785	Leucine-, isoleucine-, valine-, threonine-, and alanine-binding protein	3812252	3388.67	25909	1547.54	3090.37	23658	1358.06	15.1693	12.5573	13.8633	94
RT761_01300	Lysine/arginine/ornithine-binding periplasmic protein	2455961	3223.05	16766	1478.49	3175.83	16510	1399.22	14.4925	12.9379	13.7152	95
RT761_00212	Protein-arginine kinase activator protein	1582004	3120.32	10812	1432.99	3115.36	10812	1377.18	14.0465	12.7341	13.3903	96
RT761_00313	50S ribosomal protein L11	1450875	3381.99	9916	1553.19	2797.77	8220	1237.39	15.2247	11.4416	13.3331	97
RT761_00083	3-oxoacyl-[acyl-carrier-protein] reductase FabG	2399287	3199.05	16327	1462.82	3000.99	15321	1319.22	14.3388	12.1982	13.2685	98
RT761_01133	hypothetical protein	1847208	3173.9	12615	1456.5	2985.31	11858	1315.77	14.2769	12.1663	13.2216	99
RT761_00564	hypothetical protein	2314325	3368.74	15870	1552.26	2668.74	12556	1180.29	15.2156	10.9136	13.0646	100
RT761_02744	Non-motile and phage-resistance protein	1512360	2754.75	10306	1261.43	3374.1	12623	1484.85	12.3648	13.7297	13.0473	101
RT761_01393	Peroxiredoxin OsmC	1321562	3080.56	8978	1406.27	3029.66	8825	1328.46	13.7845	12.2837	13.0341	102
RT761_02185	hypothetical protein	821741	2536.24	5632	1168.05	3557.13	7909	1576.41	11.4495	14.5763	13.0129	103
RT761_02141	hypothetical protein	1012474	2884.54	6909	1322.67	3136.44	7499	1379.71	12.9651	12.7576	12.8613	104
RT761_00082	Acyl carrier protein	735454	3142.97	5088	1461.09	2714.75	4373	1206.86	14.3219	11.1593	12.7406	105
RT761_02461	Dephospho-CoA kinase	1865162	2932.64	12823	1354.81	2960.31	12929	1312.81	13.2801	12.1389	12.7095	106
RT761_02503	Ribonuclease Y	4174767	2707.37	28526	1243.09	3197.55	33657	1409.56	12.185	13.0335	12.6093	107
RT761_00250	hypothetical protein	977576	3394.36	6769	1579.35	2366.13	4701	1054.12	15.4811	9.74697	12.614	108
RT761_00855	Caffeyl-CoA reductase-Etf complex subunit CarD	2096914	2627.71	14219	1197.32	3253.9	17620	1425.92	11.7364	13.1848	12.4606	109
RT761_01671	Thiol-disulfide oxidoreductase ResA	1537340	2996.76	10447	1368.42	2833.78	9873	1242.87	13.4135	11.4922	12.4529	110
RT761_01987	hypothetical protein	1685995	2867.34	11474	1311.24	2890.56	11596	1273.57	12.853	11.7761	12.3146	111
RT761_01587	hypothetical protein	2879672	2493.22	19606	1140.65	3218.79	25359	1417.89	11.1809	13.1106	12.1457	112
RT761_00923	hypothetical protein	3858413	2502.21	26400	1150.44	3152.97	33283	1393.9	11.2769	12.8887	12.0828	113
RT761_00213	Transcriptional regulator CtsR	1992250	3192.71	13637	1468.52	2356.09	10104	1045.69	14.3947	9.66897	12.0318	114
RT761_01973	hypothetical protein	2827199	2788.16	19282	1277.79	2744.82	18976	1208.54	12.5251	11.1748	11.85	115
RT761_01803	2-iminoacetate synthase	3510761	2448.23	23898	1119.84	3032.94	29582	1332.2	10.9769	12.3183	11.6476	116
RT761_00725	D-allose-binding periplasmic protein	2604092	2679.11	17761	1227.85	2698.06	17905	1189.6	12.0357	10.9997	11.5177	117
RT761_01519	hypothetical protein	3605458	2924.13	24499	1335.15	2442.08	20496	1073.49	13.0874	9.92608	11.5067	118
RT761_01582	Tryptophan synthase beta chain	3405266	2573.9	23182	1177.43	2756.54	24850	1213	11.5414	11.216	11.3787	119
RT761_02477	50S ribosomal protein L35	434558	2194.74	3044	1033.06	2968.96	4160	1356.82	10.1262	12.5458	11.336	120
RT761_01579	hypothetical protein	2460594	2441.07	16795	1119.6	2870.24	19730	1264.04	10.9746	11.6879	11.3313	121
RT761_00008	Inner membrane ABC transporter permease protein YcjO	1970014	2256.6	13439	1034.42	3040.3	18089	1338.11	10.1396	12.3729	11.2563	122
RT761_02595	50S ribosomal protein L17	805152	2333.77	5525	1076.11	2902.68	6905	1292.52	10.5483	11.9513	11.2498	123
RT761_00072	Signal peptidase I	1434147	2516.05	9916	1168.98	2638.77	10402	1178.51	11.4586	10.8972	11.1779	124
RT761_00943	hypothetical protein	1238888	3058.98	8400	1393.7	2112.93	5811	926.592	13.6613	8.56776	11.1145	125
RT761_01135	Anti-sigma-I factor RsgI2	3365347	2332.19	23450	1092	2731.88	27683	1238.91	10.704	11.4556	11.0798	126
RT761_02520	30S ribosomal protein S2	2150626	2438.35	14667	1117.42	2639.82	15865	1161.62	10.9532	10.741	10.8471	127
RT761_01804	[FeFe] hydrogenase maturase subunit HydE	2506700	2289.22	17058	1046.79	2808.36	20959	1236.09	10.2608	11.4295	10.8452	128
RT761_00401	ECF RNA polymerase sigma factor SigR	1352458	2276.87	9315	1053.76	2717.68	11135	1210.59	10.3292	11.1937	10.7615	129
RT761_01947	putative transcriptional regulatory protein	2266675	3022.23	15685	1405.3	1861.47	9622	828.508	13.775	7.66083	10.7179	130
RT761_02140	hypothetical protein	878897	2592.62	6033	1195.86	2343.22	5441	1036.51	11.722	9.58409	10.6531	131
RT761_00310	50S ribosomal protein L7/L12	947748	2527.33	6466	1158.64	2416.03	6187	1065.47	11.3572	9.85191	10.6046	132
RT761_00281	HTH-type transcriptional repressor YvoA	1646120	2230.51	11195	1019.33	2755.67	13852	1212.13	9.99163	11.208	10.5998	133
RT761_01278	hypothetical protein	850546	2323.9	5778	1060.82	2645.35	6599	1164.37	10.3984	10.7664	10.5824	134
RT761_01596	hypothetical protein	944278	2141.22	6676	1017.24	2647.87	8248	1207.82	9.97118	11.1682	10.5697	135
RT761_00073	50S ribosomal protein L19	828667	2340.87	5628	1068.31	2584.78	6214	1133.6	10.4718	10.4819	10.4768	136
RT761_02718	S-adenosylmethionine synthase	2657105	2219.8	18176	1020.35	2582.57	21126	1139.77	10.0017	10.5389	10.2703	137
RT761_01401	hypothetical protein	1975222	2151.66	13430	983.056	2617.31	16339	1149.41	9.63612	10.6281	10.1321	138
RT761_00524	hypothetical protein	567648	2150.18	3866	984.018	2554.9	4608	1127.2	9.64554	10.4227	10.0341	139
RT761_01602	Glycine--tRNA ligase alpha subunit	1994603	2208.86	13595	1011.66	2462.73	15139	1082.68	9.91654	10.0111	9.96381	140
RT761_00211	Protein-arginine kinase	2296757	2232.03	15778	1030.34	2376.44	16804	1054.61	10.0996	9.75144	9.92553	141
RT761_00450	Opine dehydrogenase	2558909	2305.32	17341	1049.77	2263.25	17051	992.018	10.2901	9.17273	9.73142	142
RT761_02435	Ornithine racemase	2406391	2105.33	16362	961.912	2456.67	19138	1081.29	9.42885	9.9982	9.71353	143
RT761_01676	Cold shock-like protein	618953	3079.37	4243	1418.48	1332.14	1838	590.53	13.9042	5.46036	9.68227	144
RT761_02748	Chaperone protein DnaJ	2045071	1953.27	13969	896.528	2571.28	18430	1136.77	8.78794	10.5112	9.64955	145
RT761_02061	Cobalt-precorrin-8 methylmutase	1650783	2413.43	11253	1105.5	2037.61	9506	897.5	10.8363	8.29876	9.56753	146
RT761_00021	hypothetical protein	2845693	2018.22	19327	921.065	2481.65	23744	1087.5	9.02847	10.0556	9.54202	147
RT761_00472	hypothetical protein	1054963	2144.23	7187	981.584	2294.92	7688	1009.12	9.62169	9.33082	9.47625	148
RT761_02518	Uridylate kinase	1571053	2137.49	10739	981.797	2282.72	11449	1005.94	9.62377	9.30148	9.46262	149
RT761_02701	Periplasmic dipeptide transport protein	3436174	2148.95	23307	979.452	2290.25	24874	1004.59	9.60078	9.289	9.44489	150
RT761_01608	DNA primase	3582987	2010.65	24398	920.008	2421.39	29408	1065.74	9.0181	9.85438	9.43624	151
RT761_01805	hypothetical protein	495153	1964.89	3417	911.149	2350.87	4067	1042.24	8.93127	9.63708	9.28417	152
RT761_02596	DNA-directed RNA polymerase subunit alpha	2027686	2005.62	13825	918.88	2315.26	15990	1021.39	9.00705	9.44428	9.22567	153
RT761_01453	Ribose import binding protein RbsB	2288251	2283.68	15579	1044.76	2005.89	13699	882.904	10.241	8.16381	9.20238	154
RT761_02152	HTH-type transcriptional regulator MurR	1765715	2022.58	12030	925.969	2273.6	13549	1002.27	9.07653	9.26754	9.17204	155
RT761_02137	hypothetical protein	693122	2081.45	4709	950.232	2202.86	5006	970.821	9.31436	8.97673	9.14555	156
RT761_02745	NADP-reducing hydrogenase subunit HndA	1015380	2014.64	6912	921.549	2228.25	7676	983.551	9.0332	9.09444	9.06382	157
RT761_00402	hypothetical protein	448348	1966.44	3145	926.896	2158.73	3438	973.786	9.08562	9.00415	9.04488	158
RT761_02519	Elongation factor Ts	1228560	2057.89	8400	945.475	2143.58	8785	950.298	9.26774	8.78697	9.02735	159
RT761_00492	hypothetical protein	2557171	1986.92	17397	908.324	2222.74	19492	978.071	8.90358	9.04377	8.97367	160
RT761_00245	Iron-sulfur cluster carrier protein	1991760	2346.01	13641	1079.65	1693.11	9851	749.316	10.583	6.92858	8.75577	161
RT761_00167	hypothetical protein	2964953	2251.29	20174	1029.32	1802.43	16178	793.289	10.0896	7.33518	8.7124	162
RT761_02055	Sirohydrochlorin cobaltochelatase CbiKP	1634787	1828.62	11110	835.067	2268.24	13792	996.282	8.1855	9.21216	8.69883	163
RT761_01402	hypothetical protein	820456	1835.47	5599	841.682	2238.5	6822	985.591	8.25034	9.1133	8.68182	164
RT761_00370	Chromosome partition protein Smc	5296580	1803.4	36240	829.143	2241.66	45010	989.687	8.12742	9.15117	8.6393	165
RT761_00716	D-threitol-binding protein	1918842	1832.7	13077	839.279	2218.64	15828	976.274	8.22678	9.02716	8.62697	166
RT761_00136	Trigger factor	2435352	1857.63	16606	851.153	2128.33	19016	936.718	8.34317	8.6614	8.50228	167
RT761_00999	Ribonuclease P protein component	706083	2011.63	5001	957.403	1821.36	4470	822.419	9.38466	7.60452	8.49459	168
RT761_02015	Xylitol-binding protein	2373584	2267.03	16123	1034.77	1686.67	12004	740.409	10.143	6.84622	8.49463	169
RT761_02597	30S ribosomal protein S4	1130378	1802.84	7832	839.364	2091.09	9062	933.36	8.22761	8.63035	8.42898	170
RT761_02217	Ribose import permease protein RbsC	1956337	1976.1	13348	905.995	1953.89	13224	862.621	8.88075	7.97626	8.42851	171
RT761_01284	hypothetical protein	3264932	2007.95	22200	917.44	1935.84	21412	850.412	8.99293	7.86336	8.42815	172
RT761_02602	Adenylate kinase	1205678	1843.54	8219	844.474	2095.85	9357	923.956	8.2777	8.5434	8.41055	173
RT761_00831	hypothetical protein	548864	1742.43	3744	798.675	2170.58	4675	958.437	7.82878	8.86222	8.3455	174
RT761_02767	(R)-citramalate synthase	3060778	1935.98	20792	883.709	1969.11	21191	865.59	8.6623	8.00371	8.333	175
RT761_01162	Serine--tRNA ligase	2338629	1821.36	15952	834.824	2058.52	18033	906.975	8.18312	8.38638	8.28475	176
RT761_00761	hypothetical protein	503002	1842.5	3446	848.199	1993.85	3735	883.528	8.31422	8.16958	8.2419	177
RT761_01653	hypothetical protein	1880174	1870.82	12908	863.054	1951.39	13483	866.389	8.45983	8.0111	8.23546	178
RT761_01131	hypothetical protein	534963	1731.27	3684	801.136	2092.25	4455	931.069	7.8529	8.60916	8.23103	179
RT761_01029	hypothetical protein	1002878	1857.18	6806	846.922	2011.18	7377	882.223	8.3017	8.15751	8.2296	180
RT761_02599	30S ribosomal protein S13	643111	1742.85	4376	796.886	2066.45	5198	909.709	7.81123	8.41166	8.11145	181
RT761_01520	NAD(P)H-quinone oxidoreductase subunit I, chloroplastic	773676	1882.42	5294	865.54	1883.97	5297	832.302	8.4842	7.69591	8.09005	182
RT761_00247	hypothetical protein	802767	2193.35	5491	1008.13	1528.04	3820	674.023	9.88187	6.23238	8.05712	183
RT761_02161	Serine hydroxymethyltransferase	2179970	1734.26	14779	790.05	2045.06	17432	895.58	7.74423	8.28102	8.01262	184
RT761_02691	Type IV pilus biogenesis and competence protein PilQ	2379839	1953.89	16192	893.302	1786.01	14779	783.593	8.75633	7.24552	8.00092	185
RT761_00337	Modulator of FtsH protease HflK	1740130	1716.1	11806	782.366	2029.58	13990	890.989	7.66891	8.23856	7.95373	186
RT761_02796	putative copper-transporting ATPase PacS	995689	1643.05	6813	755.459	2077.58	8594	915.831	7.40516	8.46826	7.93671	187
RT761_00403	Serine acetyltransferase	1523273	1643.23	10420	755.324	2062.4	13083	911.423	7.40383	8.42751	7.91567	188
RT761_01597	PhoH-like protein	1644882	1631.83	11239	749.225	2078.74	14293	915.705	7.34405	8.4671	7.90558	189
RT761_01998	ATP-dependent zinc metalloprotease FtsH	3508245	1824.36	24010	838.992	1844.95	24216	813.234	8.22397	7.5196	7.87179	190
RT761_02004	DNA-binding protein HU	508049	1745.87	3484	804.508	1881.99	3760	834.425	7.88595	7.71554	7.80074	191
RT761_01603	Glycine--tRNA ligase beta subunit	3434042	1630.6	23470	748.859	1948.44	28102	861.73	7.34046	7.96802	7.65424	192
RT761_02486	Transcription termination/antitermination protein NusA	1600976	1511.78	10888	690.871	2078.07	14981	913.561	6.77206	8.44727	7.60967	193
RT761_01000	Putative membrane protein insertion efficiency factor	417930	1698.9	2880	786.688	1819.73	3084	809.602	7.71127	7.48602	7.59865	194
RT761_00419	L-ribulose 3-epimerase	1419458	1648.62	9636	752.036	1925.24	11264	844.855	7.37161	7.81198	7.5918	195
RT761_01948	Crossover junction endodeoxyribonuclease RuvC	942740	1837.7	6482	849.057	1671.81	5888	741.213	8.32262	6.85365	7.58814	196
RT761_02517	Ribosome-recycling factor	996579	1757.63	6795	805.288	1779.48	6891	784.859	7.8936	7.25723	7.57541	197
RT761_00074	tRNA (guanine-N(1)-)-methyltransferase	1313746	1839.98	8905	838.071	1709.35	8285	749.354	8.21494	6.92893	7.57193	198
RT761_01693	Cell surface glycolipoprotein MPB83	828488	1605.6	5633	733.559	1950.98	6835	855.424	7.19049	7.90971	7.5501	199
RT761_01536	Carbamoyl-phosphate synthase small chain	1778989	1633.6	12106	746.995	1900.36	14072	834.489	7.3222	7.71613	7.51916	200
RT761_02717	Adenosylhomocysteinase	2113933	1681.73	14360	767.652	1848.52	15780	810.708	7.52468	7.49624	7.51046	201
RT761_02775	Cytidylate kinase	1548959	1687.32	10537	771.293	1821.03	11400	801.964	7.56037	7.41539	7.48788	202
RT761_02494	30S ribosomal protein S15	441834	1636.42	3060	761.558	1802.83	3376	807.479	7.46494	7.46638	7.46566	203
RT761_00452	General stress protein 13	637816	1742.67	4337	796.257	1737.55	4320	762.246	7.80507	7.04814	7.4266	204
RT761_02598	30S ribosomal protein S11	617259	1594.98	4247	737.422	1819.37	4852	809.659	7.22836	7.48655	7.35745	205
RT761_02153	Sporulation initiation inhibitor protein Soj	1277743	1560.13	8676	711.837	1901.36	10601	835.902	6.97757	7.7292	7.35339	206
RT761_02035	Erythritol/L-threitol-binding protein	2169846	1618.08	14941	748.679	1782.61	16446	791.998	7.33871	7.32324	7.33097	207
RT761_00663	D-threitol dehydrogenase	1251400	1623.09	8512	741.861	1799.4	9422	789.189	7.27187	7.29727	7.28457	208
RT761_00099	Peptide deformylase	844134	1655.16	5776	761.03	1736.27	6072	768.872	7.45977	7.10941	7.28459	209
RT761_02371	FeS cluster assembly protein SufB	1966776	1579.74	13377	721.995	1834	15544	806.28	7.07714	7.4553	7.26622	210
RT761_00400	hypothetical protein	432180	1426.34	2992	663.535	1942.94	4069	867.237	6.50411	8.01894	7.26152	211
RT761_02468	Triosephosphate isomerase	1212961	1573.23	8298	723.21	1777.42	9363	784.248	7.08905	7.25157	7.17031	212
RT761_01508	Peptidyl-prolyl cis-trans isomerase D	1534177	1389.65	10442	635.564	1976.09	14848	868.543	6.22993	8.03102	7.13047	213
RT761_02516	Ditrans,polycis-undecaprenyl-diphosphate synthase ((2E,6E)-farnesyl-diphosphate specific)	1206930	1655.6	8265	761.834	1647.15	8209	727.202	7.46765	6.7241	7.09588	214
RT761_00007	Inner membrane ABC transporter permease protein YcjP	1164835	1343.52	7954	616.469	1970.85	11670	869.249	6.04276	8.03754	7.04015	215
RT761_00752	hypothetical protein	415157	1667.3	2918	787.465	1470.14	2592	672.246	7.71889	6.21595	6.96742	216
RT761_00678	Hydrogen cyanide synthase subunit HcnC	2159306	1484.06	14710	679.352	1778.35	17646	783.206	6.65914	7.24194	6.95054	217
RT761_02200	Maltodextrin-binding protein MdxE	1947159	1552.76	13256	710.33	1704.55	14557	749.664	6.96279	6.9318	6.9473	218
RT761_00314	Transcription termination/antitermination protein NusG	867528	1652.43	5956	762.326	1552.57	5606	689.583	7.47247	6.37625	6.92436	219
RT761_01689	Ferredoxin-2	273250	1493.17	1888	693.26	1701.66	2153	759.776	6.79547	7.0253	6.91038	220
RT761_01590	NADP-reducing hydrogenase subunit HndC	3192064	1576.33	21800	723.397	1649.84	22797	727.018	7.09088	6.7224	6.90664	221
RT761_02505	Stage V sporulation protein S	375605	1406.76	2549	641.51	1847.61	3345	809.054	6.28821	7.48095	6.88458	222
RT761_00461	50S ribosomal protein L25	1083267	1597.74	7407	734.104	1595.68	7431	707.799	7.19584	6.54469	6.87026	223
RT761_00593	hypothetical protein	1468761	1470.23	9998	672.501	1752.08	11929	771.136	6.59199	7.13034	6.86116	224
RT761_00651	Putative sugar phosphate isomerase YwlF	696438	1537.39	4752	704.893	1662.95	5155	734.891	6.9095	6.7952	6.85235	225
RT761_00232	hypothetical protein	560956	1640.22	3832	752.912	1536.15	3586	677.137	7.3802	6.26117	6.82069	226
RT761_00760	Fe(2+) transporter FeoB	2595441	1517.8	17740	697.112	1660.16	19401	732.691	6.83323	6.77485	6.80404	227
RT761_00864	hypothetical protein	317536	1628.39	2165	746.051	1533.51	2045	677.254	7.31294	6.26225	6.78759	228
RT761_00898	putative D,D-dipeptide-binding periplasmic protein DdpA	2319479	1410.88	15736	643.188	1794.7	20003	785.753	6.30465	7.26549	6.78507	229
RT761_02110	putative ABC transporter-binding protein	1919335	1444.19	13037	659.17	1748.24	15792	767.37	6.46132	7.09551	6.77842	230
RT761_02060	Cobalt-precorrin-5B C(1)-methyltransferase	1576110	1484.1	10733	679.112	1692.09	12245	744.606	6.6568	6.88503	6.77091	231
RT761_01592	Leucine--tRNA ligase	3506753	1418.59	23872	648.911	1750.57	29448	769.307	6.36076	7.11343	6.73709	232
RT761_01128	Putative electron transport protein YccM	1202258	1478.79	8230	680.228	1664.12	9263	735.79	6.66773	6.80351	6.73562	233
RT761_00098	Methionyl-tRNA formyltransferase	1482797	1584.18	10132	727.385	1547.99	9905	683.394	7.12998	6.31903	6.7245	234
RT761_00736	hypothetical protein	930981	1484.82	6397	685.573	1626.72	7019	722.937	6.72013	6.68466	6.70239	235
RT761_00369	NADH dehydrogenase	745003	1443.8	5105	664.8	1678.39	5928	741.91	6.5165	6.8601	6.6883	236
RT761_01541	hypothetical protein	641591	1425.76	4361	651.206	1698.78	5219	748.975	6.38326	6.92542	6.65434	237
RT761_00581	Transcriptional regulator LsrR	1496351	1558.7	10227	715.85	1531.77	10038	675.256	7.01691	6.24378	6.63034	238
RT761_02601	Methionine aminopeptidase 1	1107001	1452.76	7520	663.144	1662.87	8610	729.694	6.50027	6.74714	6.62371	239
RT761_01461	High molecular weight rubredoxin	1030540	1513.27	7023	692.98	1580.16	7328	694.914	6.79273	6.42555	6.60914	240
RT761_00338	Modulator of FtsH protease HflC	1223541	1426.04	8295	649.642	1671.36	9748	733.704	6.36792	6.78422	6.57607	241
RT761_00372	hypothetical protein	1437143	1511.19	9794	692.029	1559.05	10096	685.585	6.78341	6.33929	6.56135	242
RT761_02072	Peptide chain release factor 1	1477436	1379.49	10103	633.878	1658.47	12136	731.777	6.2134	6.7664	6.4899	243
RT761_02203	Catabolite control protein A	1682604	1684.29	11469	771.445	1330.59	9062	585.802	7.56186	5.41664	6.48925	244
RT761_00819	Dihydroorotate dehydrogenase B (NAD(+)), catalytic subunit	1486284	1492.25	10105	681.745	1547.6	10472	678.989	6.6826	6.2783	6.48045	245
RT761_00454	Enolase	2003857	1557	13731	716.917	1403.1	12404	622.409	7.02736	5.75513	6.39124	246
RT761_02753	Putative peptidyl-prolyl cis-trans isomerase	1323868	1366.22	8986	623.143	1641.24	10795	719.435	6.10817	6.65228	6.38023	247
RT761_02159	2,3-dimethylmalate dehydratase large subunit	1691965	1346.03	11499	614.709	1644.88	14070	722.855	6.02551	6.68391	6.35471	248
RT761_00135	ATP-dependent Clp protease proteolytic subunit	862621	1349.95	5873	617.596	1629.99	7099	717.445	6.0538	6.63389	6.34384	249
RT761_00778	hypothetical protein	1250632	1447.49	8522	662.785	1518.21	8927	667.244	6.49675	6.16969	6.33322	250
RT761_02124	Multidrug resistance protein MdtC	3665197	1286.03	24895	586.965	1700.54	32970	747.079	5.75355	6.9079	6.33072	251
RT761_00717	Ribose import ATP-binding protein RbsA	2202962	1454.1	15118	670.543	1472.03	15306	652.442	6.5728	6.03283	6.30281	252
RT761_01086	Pyrimidine-specific ribonucleoside hydrolase RihA	1335271	1344.68	9063	613.293	1608.46	10839	704.908	6.01162	6.51796	6.26479	253
RT761_01763	2-iminobutanoate/2-iminopropanoate deaminase	505740	1327.4	3425	604.061	1619.85	4213	714.1	5.92113	6.60295	6.26204	254
RT761_01827	hypothetical protein	256021	1219.15	1753	560.929	1703.42	2464	757.729	5.49834	7.00637	6.25235	255
RT761_00600	Autoinducer 2-binding protein LsrB	1384136	1428.42	9406	652.268	1496.88	9868	657.655	6.39367	6.08103	6.23735	256
RT761_02105	hypothetical protein	1109357	1374.67	7558	629.33	1536.87	8441	675.481	6.16882	6.24586	6.20734	257
RT761_02739	NADP-reducing hydrogenase subunit HndC	2414741	1366.58	16424	624.579	1541.12	18487	675.651	6.12225	6.24743	6.18484	258
RT761_02616	50S ribosomal protein L16	628497	1529.19	4328	707.604	1314.66	3729	585.927	6.93608	5.41779	6.17694	259
RT761_01159	Hydroxypyruvate reductase	1346617	1416	9148	646.384	1471.31	9536	647.557	6.33599	5.98766	6.16183	260
RT761_02129	2-dehydro-3-deoxygluconokinase	1262134	1335.59	8595	611.166	1546.29	9942	679.414	5.99077	6.28223	6.1365	261
RT761_02184	Flavodoxin	659764	1409.75	4487	644.251	1463.77	4667	643.998	6.31508	5.95475	6.13492	262
RT761_02160	2,3-dimethylmalate dehydratase small subunit	638309	1237.03	4358	567.522	1638.16	5779	723.262	5.56296	6.68767	6.12531	263
RT761_00294	putative FAD-linked oxidoreductase	1750080	1207.78	11879	550.879	1690.87	16617	740.588	5.39983	6.84788	6.12385	264
RT761_01007	Sporulation initiation inhibitor protein Soj	1181569	1497.55	8046	685.249	1360.61	7314	598.647	6.71694	5.53541	6.12618	265
RT761_00196	hypothetical protein	1437472	1456.41	9762	664.61	1412.23	9467	619.424	6.51464	5.72752	6.12108	266
RT761_00457	Nucleoside triphosphate pyrophosphohydrolase	1117936	1375.08	7640	631.463	1487.96	8230	653.735	6.18973	6.04479	6.11726	267
RT761_02155	hypothetical protein	1472394	1367.13	10093	629.723	1473.59	10884	652.628	6.17267	6.03454	6.10361	268
RT761_00373	hypothetical protein	770948	1476.91	5276	679.171	1349.93	4832	597.79	6.65737	5.52749	6.09243	269
RT761_01312	hypothetical protein	1446925	1465.98	9864	671.554	1364.62	9190	601.3	6.58271	5.55994	6.07132	270
RT761_02328	putative ABC transporter-binding protein	1710023	1275.18	11645	583.52	1574.77	14373	692.168	5.71978	6.40015	6.05997	271
RT761_01122	HTH-type transcriptional regulator BetI	731031	1269.15	4993	582.484	1560.93	6142	688.62	5.70963	6.36735	6.03849	272
RT761_00219	hypothetical protein	425094	1089.98	3430	590.982	1282.58	4088	676.922	5.79293	6.25919	6.02606	273
RT761_01756	Autoinducer 2-binding protein LsrB	1325267	1334.61	8994	608.623	1487.51	10046	653.336	5.96585	6.04109	6.00347	274
RT761_01958	hypothetical protein	1151927	1314.99	7825	600.24	1485.93	8850	652.427	5.88368	6.03269	5.95818	275
RT761_01111	hypothetical protein	413572	1466.57	2835	675.537	1260.91	2460	563.35	6.62175	5.20904	5.91539	276
RT761_01289	LexA repressor	750104	1157.57	5122	531.141	1624.84	7177	715.254	5.20635	6.61363	5.90999	277
RT761_02402	Erythritol/L-threitol dehydrogenase	1512578	1370.09	10292	626.435	1399	10505	614.497	6.14044	5.68197	5.9112	278
RT761_02521	ATP-dependent protease ATPase subunit HslU	1875763	1341.75	12752	612.938	1426.02	13605	628.469	6.00814	5.81116	5.90965	279
RT761_00339	hypothetical protein	432412	1264.36	2951	579.813	1491.46	3475	656.177	5.68345	6.06737	5.87541	280
RT761_00085	Nitronate monooxygenase	1309675	1385.9	8916	633.991	1345.29	8651	591.19	6.21451	5.46646	5.84049	281
RT761_01192	hypothetical protein	481077	1262.67	3293	580.78	1458.97	3804	644.775	5.69292	5.96193	5.82743	282
RT761_02710	L-cystine-binding protein FliY	1185296	1531.39	8072	700.786	1177.35	6207	517.885	6.86924	4.78864	5.82894	283
RT761_02257	hypothetical protein	1765901	1334.77	11989	608.931	1393.67	12498	610.061	5.96887	5.64095	5.80491	284
RT761_00227	hypothetical protein	1604935	1375.27	10923	628.95	1328.07	10567	584.754	6.16509	5.40695	5.78602	285
RT761_01272	1,4-alpha-glucan branching enzyme GlgB	848719	1257.36	5808	578.186	1442.37	6648	636.033	5.6675	5.8811	5.7743	286
RT761_00356	hypothetical protein	676542	1326.55	4617	608.324	1367.08	4760	602.739	5.96291	5.57325	5.76808	287
RT761_02617	30S ribosomal protein S3	986184	1375.43	6753	632.882	1296.46	6363	573.106	6.20363	5.29925	5.75144	288
RT761_02751	D-gamma-glutamyl-meso-diaminopimelic acid endopeptidase CwlS	1766269	1255.34	12056	575.777	1436.63	13781	632.527	5.64388	5.84869	5.74628	289
RT761_00134	ATP-dependent Clp protease ATP-binding subunit ClpX	1523122	1205.96	10415	554.116	1479.67	12783	653.615	5.43156	6.04368	5.73762	290
RT761_02372	putative ABC transporter ATP-binding protein	945980	1256.28	6461	576.567	1426.67	7323	628.039	5.65163	5.80719	5.72941	291
RT761_00613	hypothetical protein	1832227	1305.01	12458	596.247	1367.74	13044	599.979	5.84453	5.54773	5.69613	292
RT761_02716	30S ribosomal protein S6	508547	1228.37	3491	566.624	1417	4039	630.037	5.55416	5.82566	5.68991	293
RT761_01161	RNA-splicing ligase RtcB	1955972	1341.54	13311	613.477	1306.4	12967	574.347	6.01342	5.31072	5.66207	294
RT761_02083	ATP synthase subunit b, sodium ion specific	605375	1166.43	4111	532.262	1498.87	5296	658.981	5.21734	6.0933	5.65532	295
RT761_02186	hypothetical protein	2222203	1127.45	15189	517.831	1514.02	20395	668.236	5.07588	6.17887	5.62737	296
RT761_00577	Acetoin:2,6-dichlorophenolindophenol oxidoreductase subunit alpha	2396601	1192.34	16408	548.535	1417.03	19489	626.161	5.37685	5.78982	5.58334	297
RT761_02125	hypothetical protein	889316	1148.99	6066	526.631	1468.72	7771	648.378	5.16214	5.99525	5.5787	298
RT761_02707	Homoserine dehydrogenase	1671841	1296	11382	592.89	1311.33	11507	576.056	5.81162	5.32653	5.56907	299
RT761_00086	Phosphate acyltransferase	1293139	1310.17	8798	598.979	1284.73	8635	564.986	5.87132	5.22416	5.54774	300
RT761_00311	50S ribosomal protein L10	732533	1395.3	5001	640.092	1183.28	4238	521.308	6.27431	4.82029	5.5473	301
RT761_02497	Cytoskeleton protein RodZ	936766	1215	6411	558.749	1372.1	7225	605.168	5.47697	5.59571	5.53634	302
RT761_01526	Chaperone protein DnaJ	1352014	1170.57	9249	538.094	1415.17	11197	626.055	5.2745	5.78884	5.53167	303
RT761_00603	Xylitol-binding protein	1187874	1222.09	8080	558.586	1375.44	9072	602.739	5.47537	5.57325	5.52431	304
RT761_01292	Fructose-bisphosphate aldolase	1150902	1206.4	7809	550.037	1379.21	8972	607.342	5.39158	5.61581	5.50369	305
RT761_01260	hypothetical protein	330069	1209.04	2261	556.523	1342.89	2509	593.514	5.45515	5.48794	5.47155	306
RT761_00200	Putative N-acetyl-LL-diaminopimelate aminotransferase	1458523	1203.4	9918	549.878	1362	11251	599.489	5.39002	5.5432	5.46661	307
RT761_01085	Pyrimidine-specific ribonucleoside hydrolase RihB	1120081	1145.28	7630	524.241	1402.99	9356	617.794	5.13871	5.71246	5.42559	308
RT761_00411	Ribose import binding protein RbsB	1176388	1225.4	8008	560.529	1312.36	8599	578.455	5.49442	5.3487	5.42156	309
RT761_02574	NH(3)-dependent NAD(+) synthetase	1107377	1121.96	7579	515.988	1397.12	9453	618.508	5.05782	5.71905	5.38844	310
RT761_00589	Rhomboid protease GluP	1123085	1227.42	7628	560.189	1279.75	7951	561.168	5.49109	5.18886	5.33998	311
RT761_01507	Vancomycin B-type resistance protein VanW	1362809	1097.27	9289	502.565	1408.55	11921	619.846	4.92625	5.73143	5.32884	312
RT761_00288	Erythritol/L-threitol-binding protein	1639837	1247.97	11136	569.481	1244.75	11095	545.286	5.58216	5.04201	5.31209	313
RT761_00280	scyllo-inositol 2-dehydrogenase (NAD(+))	1112745	1084.55	7602	497.881	1405.42	9832	618.852	4.88033	5.72224	5.30129	314
RT761_01604	Putative pyruvate, phosphate dikinase regulatory protein	1007270	1169.88	6871	536.243	1313.52	7689	576.712	5.25636	5.33259	5.29448	315
RT761_00390	Thiol-disulfide oxidoreductase ResA	911358	1186.66	6308	551.919	1251.98	6648	559.014	5.41002	5.16894	5.28948	316
RT761_00357	Putative outer membrane protein assembly factor	2087658	1240.44	14214	567.515	1225.23	14038	538.659	5.5629	4.98073	5.27181	317
RT761_00123	Stage V sporulation protein D	1988242	1173	13539	536.737	1295.62	14963	570.087	5.26121	5.27133	5.26627	318
RT761_00677	Benzene 1,2-dioxygenase system ferredoxin--NAD(+) reductase subunit	1421681	1131.01	9682	517.577	1336.82	11472	589.381	5.07339	5.44974	5.26156	319
RT761_02154	Cell division protein FtsZ	1458821	1115.31	9968	512.089	1344.43	12021	593.506	5.0196	5.48788	5.25374	320
RT761_01201	hypothetical protein	730945	1309.94	4959	597.18	1139.46	4319	499.852	5.85367	4.6219	5.23779	321
RT761_02620	50S ribosomal protein L2	1100511	1333.95	7454	607.128	1114.45	6243	488.688	5.95119	4.51867	5.23493	322
RT761_02192	V-type sodium ATPase subunit B	1633711	1158.66	11133	530.564	1292.47	12407	568.251	5.2007	5.25435	5.22753	323
RT761_02768	Acid sugar phosphatase	963778	1185.46	6563	542.447	1260.52	6977	554.205	5.31717	5.12448	5.22083	324
RT761_02084	ATP synthase subunit c, sodium ion specific	272536	1020.73	1857	467.354	1425.96	2595	627.652	4.5811	5.8036	5.19235	325
RT761_00279	Xylulose kinase	1621863	1064.21	11049	487.173	1372.4	14265	604.476	4.77537	5.58931	5.18234	326
RT761_00292	HTH-type transcriptional repressor YvoA	750204	1012.42	5111	463.482	1424.85	7194	626.967	4.54314	5.79728	5.17021	327
RT761_00389	hypothetical protein	735190	1256.73	5010	575.476	1146.96	4577	505.263	5.64093	4.67193	5.15643	328
RT761_01595	30S ribosomal protein S21	194462	1080.34	1365	509.572	1253.55	1598	573.32	4.99492	5.30122	5.14807	329
RT761_01025	putative ABC transporter-binding protein	1387499	1055.94	9440	482.749	1363.63	12197	599.446	4.73201	5.5428	5.1374	330
RT761_02063	Arginine--tRNA ligase	1853214	1113.04	12641	510.167	1291.45	14667	568.879	5.00076	5.26016	5.13046	331
RT761_01521	hypothetical protein	901642	1236.82	6180	569.647	1141.12	5698	504.763	5.5838	4.66731	5.12555	332
RT761_01123	hypothetical protein	558775	1311.68	3806	600.35	1068.57	3113	471.913	5.88475	4.36356	5.12416	333
RT761_02097	hypothetical protein	378367	1106.34	2583	507.509	1282.2	2989	564.407	4.9747	5.21881	5.09676	334
RT761_01163	1,5-anhydro-D-fructose reductase	1241426	1112.39	8482	510.716	1262.96	9645	558.124	5.00614	5.16071	5.08343	335
RT761_00664	Deoxyribonucleoside regulator	1053708	1094.19	7201	502.472	1283.67	8452	566.795	4.92533	5.24089	5.08311	336
RT761_02622	50S ribosomal protein L4	783739	1255.99	5369	578.168	1097.58	4699	486.31	5.66732	4.49669	5.082	337
RT761_01879	hypothetical protein	969727	1106.99	6603	506.503	1277.14	7619	561.677	4.96485	5.19356	5.07921	338
RT761_02752	Isoleucine--tRNA ligase	3513782	1116.55	23978	511.99	1259.93	27034	554.761	5.01863	5.12962	5.07412	339
RT761_02214	HTH-type transcriptional repressor CytR	1059454	1047.93	7216	479.612	1328.77	9156	584.854	4.70126	5.40787	5.05456	340
RT761_01288	Signal peptidase I T	617897	1061.68	4231	488.501	1291.17	5155	572.003	4.78838	5.28905	5.03871	341
RT761_01115	hypothetical protein	1382061	938.263	9393	428.496	1437.89	14359	629.527	4.2002	5.82094	5.01057	342
RT761_02439	Elongation factor G	2377911	1138.85	16205	521.511	1192.2	16952	524.304	5.11196	4.84799	4.97998	343
RT761_02270	hypothetical protein	305314	1082.67	2088	497.538	1234.83	2390	547.32	4.87697	5.06081	4.96889	344
RT761_00277	Shikimate dehydrogenase (NADP(+))	928824	982.883	6348	451.388	1349.76	8711	595.29	4.4246	5.50437	4.96448	345
RT761_00462	Ribose-phosphate pyrophosphokinase	1077446	1111.92	7362	510.525	1205.39	7964	530.762	5.00427	4.90771	4.95599	346
RT761_00560	Peptide chain release factor 2	1081669	1099.26	7414	506.294	1186.71	8014	525.953	4.96279	4.86324	4.91302	347
RT761_00278	Glucose-6-phosphate isomerase	556261	981.06	3811	451.649	1323.81	5121	583.263	4.42715	5.39316	4.91016	348
RT761_00845	hypothetical protein	839262	1665.2	5700	759.958	585.391	2006	257.035	7.44926	2.37669	4.91297	349
RT761_00676	hypothetical protein	424337	1071.56	2897	491.585	1220.69	3309	539.628	4.81861	4.98969	4.90415	350
RT761_02624	30S ribosomal protein S10	354166	1157.41	2420	531.421	1118.78	2353	496.584	5.2091	4.59169	4.90039	351
RT761_02645	GDP-perosamine synthase	1189874	1074.86	8111	492.348	1211.43	9182	535.651	4.82609	4.95292	4.88951	352
RT761_01309	Bifunctional homocysteine S-methyltransferase/5,10-methylenetetrahydrofolate reductase	978390	1120.72	6655	512.246	1168.47	6925	512.269	5.02114	4.73671	4.87893	353
RT761_02623	50S ribosomal protein L3	761655	1203.25	5201	552.113	1057.55	4586	467.868	5.41193	4.32615	4.86904	354
RT761_01259	hypothetical protein	705655	1059.54	4795	483.793	1223.96	5555	538.645	4.74223	4.9806	4.86142	355
RT761_00488	Ribonuclease	1695717	1097.55	11544	502.08	1180.87	12407	518.598	4.92149	4.79524	4.85836	356
RT761_02479	Phenylalanine--tRNA ligase alpha subunit	1016906	996.967	6925	456.21	1286.51	8938	565.891	4.47186	5.23253	4.8522	357
RT761_02644	scyllo-inositol 2-dehydrogenase (NAD(+))	1059315	1110.39	7207	507.635	1161.47	7533	509.932	4.97594	4.7151	4.84552	358
RT761_01585	hypothetical protein	273994	1061.99	1883	490.428	1175.35	2092	523.642	4.80728	4.84188	4.82458	359
RT761_00558	Propionyl-CoA carboxylase beta chain	1628334	1043.8	11114	478.73	1216.47	12946	535.924	4.69261	4.95544	4.82403	360
RT761_00822	Nucleoid-associated protein	308286	1017.45	2113	468.6	1234.13	2562	546.046	4.59331	5.04903	4.82117	361
RT761_01586	Iron hydrogenase 1	1767474	1030	12066	472.488	1210.94	14194	534.171	4.63143	4.93923	4.78533	362
RT761_00246	hypothetical protein	278160	1363.53	1909	628.812	831.569	1163	368.165	6.16374	3.40425	4.784	363
RT761_01957	hypothetical protein	1177099	985.845	8021	451.408	1255.24	10205	551.952	4.42479	5.10364	4.76422	364
RT761_01568	Putative lipoprotein YerB	1570466	1074.93	10653	489.967	1164.19	11543	510.224	4.80275	4.71781	4.76028	365
RT761_02603	Protein translocase subunit SecY	1377563	1085.55	9404	497.962	1117.11	9701	493.682	4.88112	4.56485	4.72299	366
RT761_00654	PTS-dependent dihydroxyacetone kinase, dihydroxyacetone-binding subunit DhaK	1072369	1073.44	7306	491.427	1133.15	7732	499.826	4.81707	4.62166	4.71936	367
RT761_00580	putative sugar kinase YdjH	1033041	1107.23	7029	506.241	1099.7	6989	483.755	4.96227	4.47306	4.71767	368
RT761_00714	NADH peroxidase	2032981	1182.65	13813	539.955	1017.52	11879	446.269	5.29274	4.12644	4.70959	369
RT761_02013	NADH oxidase	2289071	1083.84	15872	504.99	1062.68	15487	473.55	4.95001	4.3787	4.66436	370
RT761_02630	DNA-directed RNA polymerase subunit beta	4124565	1104.3	28045	504.557	1078.55	27390	473.581	4.94577	4.37898	4.66237	371
RT761_00230	hypothetical protein	641273	1003.56	4357	458.175	1186.23	5169	522.394	4.49113	4.83034	4.66073	372
RT761_01716	Trehalose-6-phosphate synthase	2189765	998.525	14906	456.738	1180.46	17640	519.461	4.47704	4.80321	4.64013	373
RT761_02012	Deoxyribose-phosphate aldolase	823907	1098.54	5620	503.524	1062.1	5454	469.62	4.93564	4.34236	4.639	374
RT761_01350	hypothetical protein	700823	1210.4	4757	552.077	947.841	3745	417.701	5.41157	3.86229	4.63693	375
RT761_00026	Gluconate 5-dehydrogenase	966361	1243.71	6577	568.79	891.618	4718	392.13	5.57539	3.62584	4.60062	376
RT761_02208	putative ABC transporter-binding protein	1282876	989.874	8712	451.708	1171.6	10316	514.042	4.42773	4.75311	4.59042	377
RT761_01905	hypothetical protein	1127572	1142.42	7647	520.618	998.697	6706	438.772	5.1032	4.05712	4.58016	378
RT761_01581	ABC transporter ATP-binding protein YxdL	818903	1007.26	5564	459.877	1136.89	6294	499.952	4.50781	4.62283	4.56532	379
RT761_00346	Putative cysteine protease YraA	1003906	1032.83	6859	474.176	1086.69	7226	480.092	4.64797	4.43919	4.54358	380
RT761_00076	hypothetical protein	246984	1069.19	1690	491.609	1036.06	1647	460.441	4.81885	4.25749	4.53817	381
RT761_01429	hypothetical protein	463641	1065.84	3197	493.854	1024.23	3069	455.617	4.84085	4.21288	4.52687	382
RT761_02189	V-type sodium ATPase subunit C	938933	907.182	6391	414.929	1203.21	8463	528.052	4.06721	4.88265	4.47493	383
RT761_00820	Pyruvate-flavodoxin oxidoreductase	3377168	947.578	22979	433.25	1145.21	27777	503.315	4.2468	4.65392	4.45036	384
RT761_02126	hypothetical protein	1179819	914.588	8041	418.857	1178.41	10352	518.235	4.10572	4.79188	4.4488	385
RT761_00463	Bifunctional protein GlmU	1325452	958.389	9120	443.116	1107.94	10544	492.352	4.34352	4.55255	4.44803	386
RT761_00077	30S ribosomal protein S16	265553	1053.78	1823	486.106	1005.33	1742	446.416	4.76491	4.12781	4.44636	387
RT761_02742	NADP-reducing hydrogenase subunit HndC	2984512	964.925	20404	443.282	1104.68	23358	487.695	4.34514	4.50949	4.42732	388
RT761_00800	DNA gyrase subunit A	2409451	995.23	16415	455.608	1077.17	17782	474.328	4.46596	4.38589	4.42592	389
RT761_00409	hypothetical protein	1223944	1017.41	8329	465.235	1047.24	8589	461.073	4.56033	4.26333	4.41183	390
RT761_02471	Periplasmic dipeptide transport protein	1916565	1042.18	13001	475.051	1024.17	12802	449.561	4.65654	4.15688	4.40671	391
RT761_01594	hypothetical protein	364789	874.794	2500	402.855	1183.89	3390	524.996	3.94887	4.8544	4.40163	392
RT761_00197	hypothetical protein	1023644	934.835	6962	427.233	1109.72	8272	487.853	4.18782	4.51095	4.34939	393
RT761_00340	Branched-chain-amino-acid aminotransferase	884216	953.847	6023	436.594	1082.08	6826	475.531	4.27959	4.39702	4.3383	394
RT761_02488	Translation initiation factor IF-2	1620498	841.38	11073	386.326	1191.53	15735	527.598	3.78685	4.87845	4.33265	395
RT761_00550	Murein hydrolase activator EnvC	1128006	942.361	7682	431.246	1088.93	8878	478.976	4.22716	4.42887	4.32801	396
RT761_02611	50S ribosomal protein L5	601513	1113.91	4095	509.572	872.187	3215	384.485	4.99492	3.55516	4.27504	397
RT761_00542	Anaerobic nitric oxide reductase flavorubredoxin	1098013	899.274	7473	411.267	1110.13	9205	486.856	4.03133	4.50173	4.26653	398
RT761_02700	D-allose-binding periplasmic protein	1008638	1031.33	6865	471.679	952.393	6333	418.18	4.62349	3.86672	4.24511	399
RT761_00655	Xylulose kinase	1473613	976.549	10027	446.505	1008.63	10368	443.709	4.37674	4.10277	4.23975	400
RT761_01776	hypothetical protein	1044221	1067.71	7089	487.07	903.977	6029	398.106	4.77436	3.6811	4.22773	401
RT761_02653	S-adenosylmethionine decarboxylase proenzyme	509446	1132.1	3472	518.456	825.113	2537	364.083	5.08201	3.36651	4.22426	402
RT761_01956	hypothetical protein	291826	868.53	1985	396.978	1108.16	2541	488.38	3.89126	4.51582	4.20354	403
RT761_02604	50S ribosomal protein L15	438745	994.887	2993	456.051	963.016	2905	425.403	4.4703	3.9335	4.2019	404
RT761_02071	hypothetical protein	802726	897.904	5494	412.949	1056.3	6500	469.536	4.04781	4.34158	4.19469	405
RT761_00065	hypothetical protein	1263045	857.464	8612	392.868	1112.38	11169	489.671	3.85097	4.52776	4.18936	406
RT761_01460	Long-chain-alcohol dehydrogenase 2	1072284	921.206	7317	422.401	1038.25	8227	456.437	4.14046	4.22046	4.18046	407
RT761_00467	Endonuclease V	632476	900.963	4345	415.908	1041.38	5024	462.173	4.07682	4.2735	4.17516	408
RT761_01462	hypothetical protein	1131509	967.102	7711	442.863	981.333	7829	432.129	4.34104	3.99569	4.16837	409
RT761_00559	hypothetical protein	818452	915.494	5568	418.511	1039.89	6335	457.616	4.10233	4.23137	4.16685	410
RT761_02066	4-diphosphocytidyl-2-C-methyl-D-erythritol kinase	833983	899.658	5753	417.023	1029.02	6568	457.558	4.08774	4.23082	4.15928	411
RT761_00755	Iron-sulfur cluster assembly scaffold protein IscU	788785	942.395	5365	430.714	1008.5	5739	442.796	4.22195	4.09433	4.15814	412
RT761_00244	Iron-sulfur cluster carrier protein	943720	1048.58	6409	478.512	892.989	5457	391.565	4.69047	3.62062	4.15555	413
RT761_01566	Biopolymer transport protein ExbB	667173	930.506	4522	423.796	1022.23	4986	449.082	4.15413	4.15245	4.15329	414
RT761_00653	PEP-dependent dihydroxyacetone kinase, ADP-binding subunit DhaL	585327	903.282	3980	412.718	1041.52	4601	458.532	4.04554	4.23983	4.14269	415
RT761_02127	Fatty acid metabolism regulator protein	484428	841.021	3335	389.062	1090.16	4309	483.111	3.81366	4.4671	4.14038	416
RT761_02085	ATP synthase subunit a	559023	839.374	3807	384.108	1109.15	5036	488.32	3.76511	4.51526	4.14019	417
RT761_01606	Deoxyguanosinetriphosphate triphosphohydrolase-like protein	993276	930.034	6788	427.086	1002.82	7298	441.291	4.18639	4.08041	4.1334	418
RT761_02074	Putative sugar phosphate isomerase YwlF	406330	921.383	2775	422.834	1009.75	3036	444.586	4.1447	4.11088	4.12779	419
RT761_00342	hypothetical protein	381837	915.676	2602	419.292	1016.25	2892	447.873	4.10998	4.14127	4.12563	420
RT761_01117	S-layer protein SlpA	1681790	974.951	11515	448.559	944.053	11137	416.938	4.39687	3.85523	4.12605	421
RT761_01136	Putative peroxiredoxin bcp	501225	971.366	3428	446.412	946.744	3347	418.889	4.37582	3.87327	4.12455	422
RT761_00471	hypothetical protein	285787	800.524	1948	366.662	1139.43	2780	502.885	3.59409	4.64995	4.12202	423
RT761_02130	hypothetical protein	357318	850.757	2446	391.338	1071.36	3070	472.043	3.83598	4.36476	4.10037	424
RT761_02070	Flavin-dependent thymidylate synthase	599962	913.184	4074	416.678	1008.28	4521	444.387	4.08436	4.10904	4.0967	425
RT761_02138	Clostripain	1151377	929.279	7839	425.142	986.383	8305	432.873	4.16733	4.00258	4.08496	426
RT761_02462	UvrABC system protein B	1836423	873.24	12506	399.599	1043.88	14967	459.608	3.91695	4.24979	4.08337	427
RT761_00293	hypothetical protein	982963	851.05	6681	388.691	1073.16	8420	470.785	3.81003	4.35313	4.08158	428
RT761_01468	Transcriptional regulatory protein DevR (DosR)	252524	867.78	1707	394.172	1054.12	2083	462.263	3.86375	4.27433	4.06904	429
RT761_01518	hypothetical protein	990207	1000.21	6753	458.36	894.133	6044	394.259	4.49294	3.64553	4.06923	430
RT761_02776	Thiol-disulfide oxidoreductase ResA	446213	890.645	3032	406.665	1016.88	3468	447.027	3.98621	4.13345	4.05983	431
RT761_00779	hypothetical protein	487049	966.367	3339	445.175	904.79	3133	401.442	4.3637	3.71194	4.03782	432
RT761_00405	hypothetical protein	371344	923.741	2546	425.576	947.995	2618	420.568	4.17158	3.8888	4.03019	433
RT761_00754	Cysteine desulfurase NifS	1112745	939.025	7553	428.298	934.57	7549	411.399	4.19826	3.80402	4.00114	434
RT761_00776	UDP-glucose 4-epimerase	617509	659.732	4200	301.522	1241.4	7899	544.99	2.95558	5.03927	3.99742	435
RT761_01593	ComE operon protein 1	486422	827.248	3309	378.15	1046.38	4198	461.06	3.70671	4.26321	3.98496	436
RT761_02747	Putative heat shock protein HspR	302587	862.071	2073	396.86	985.134	2374	436.783	3.8901	4.03873	3.96442	437
RT761_00124	Cell division protein FtsL	295659	895.936	2032	413.766	932.173	2127	416.242	4.05582	3.8488	3.95231	438
RT761_00385	hypothetical protein	954438	841.656	6483	384.156	1013.32	7827	445.733	3.76558	4.12149	3.94353	439
RT761_01250	Glutamate dehydrogenase	1151115	909.254	7816	414.855	937.89	8074	411.858	4.06649	3.80826	3.93737	440
RT761_00993	General stress protein 69	838497	859.997	5708	393.391	978.212	6516	431.588	3.8561	3.99069	3.92339	441
RT761_00078	Signal recognition particle protein	1176481	879.283	8045	404.031	946.799	8654	417.689	3.9604	3.86218	3.91129	442
RT761_01922	hypothetical protein	232948	761.268	1594	350.035	1075.04	2248	474.425	3.43112	4.38679	3.90895	443
RT761_00565	Ribosome hibernation promotion factor	584503	1064.67	3978	486.897	743.709	2796	328.895	4.77267	3.04114	3.9069	444
RT761_00777	3-isopropylmalate dehydrogenase	1007395	951.27	6860	435.284	862.23	6247	380.95	4.26675	3.52247	3.89461	445
RT761_02237	Choline trimethylamine-lyase	1989989	828.127	13601	380.331	980.545	16106	432.839	3.72808	4.00226	3.86517	446
RT761_01999	Fluoroacetyl-CoA thioesterase	372669	906.737	2554	417.565	890.426	2504	393.446	4.09306	3.63801	3.86553	447
RT761_00978	Spermidine/putrescine-binding periplasmic protein	863517	808.537	5888	370.46	1007.11	7308	441.896	3.63133	4.08601	3.85867	448
RT761_00590	hypothetical protein	737590	999.444	5003	455.532	801.844	4020	351.773	4.46522	3.25268	3.85895	449
RT761_02064	CTP synthase	1358061	826.071	9235	377.468	986.552	11032	433.356	3.70002	4.00704	3.85353	450
RT761_00084	Malonyl CoA-acyl carrier protein transacylase	851204	906.5	5802	415.2	888.066	5691	391.395	4.06987	3.61905	3.84446	451
RT761_00828	Trehalose transport system permease protein SugB	771963	906.06	5266	415.323	878.113	5111	387.399	4.07108	3.5821	3.82659	452
RT761_01158	Serine-pyruvate aminotransferase	967876	837.988	6624	385.375	944.883	7487	418.618	3.77752	3.87077	3.82415	453
RT761_02535	Phosphopentomutase	1054058	903.22	7182	413.542	879.751	7018	388.361	4.05362	3.59099	3.82231	454
RT761_00656	3-oxoacyl-[acyl-carrier-protein] reductase FabG	633412	841.185	4325	385.955	945.289	4866	417.32	3.7832	3.85877	3.82099	455
RT761_01172	Erythritol/L-threitol-binding protein	1200019	858.383	8167	392.555	931.118	8861	409.325	3.8479	3.78484	3.81637	456
RT761_02629	DNA-directed RNA polymerase subunit beta'	4347516	863.116	29624	395.2	922.818	31689	406.284	3.87383	3.75672	3.81527	457
RT761_00132	Sporulation-specific N-acetylmuramoyl-L-alanine amidase	510666	855.387	3503	394.286	908.426	3726	403.052	3.86487	3.72684	3.79585	458
RT761_02210	putative ABC transporter-binding protein	1128058	880.607	7690	403.387	893.219	7796	393.021	3.95408	3.63408	3.79408	459
RT761_02354	Autoinducer 2-binding protein LsrB	805316	798.925	5475	364.98	984.615	6736	431.553	3.5776	3.99037	3.78399	460
RT761_01191	Large-conductance mechanosensitive channel	384737	827.391	2612	377.455	952.705	3009	417.89	3.69989	3.86403	3.78196	461
RT761_00209	DNA repair protein RadA	1104245	800.178	7581	369.141	959.275	9081	424.959	3.6184	3.9294	3.7739	462
RT761_01060	Erythritol/L-threitol-binding protein	1147825	822.814	7804	375.914	952.386	9024	417.751	3.68478	3.86275	3.77377	463
RT761_02276	hypothetical protein	308581	779.245	2106	357.362	984.831	2667	434.931	3.50293	4.02161	3.76227	464
RT761_02487	hypothetical protein	221729	731.779	1510	334.872	1038.67	2151	458.448	3.28249	4.23906	3.76077	465
RT761_02621	50S ribosomal protein L23	262304	910.778	1821	424.876	813.337	1608	360.567	4.16472	3.334	3.74936	466
RT761_02424	Leucine-, isoleucine-, valine-, threonine-, and alanine-binding protein	953958	830.251	6473	378.556	928.299	7261	408.102	3.71069	3.77353	3.74211	467
RT761_02787	Cyclic di-GMP phosphodiesterase response regulator RpfG	1022656	772.983	6968	353.91	985.147	8887	433.798	3.4691	4.01113	3.74012	468
RT761_00523	tRNA(fMet)-specific endonuclease VapC	374960	856.073	2578	395.507	870.833	2635	388.507	3.87684	3.59235	3.73459	469
RT761_01160	Protein archease	351614	837.176	2396	383.339	906.476	2592	398.546	3.75756	3.68517	3.72137	470
RT761_01414	hypothetical protein	1051658	1001.58	7174	459.11	717.97	5142	316.253	4.50029	2.92425	3.71227	471
RT761_01137	Sugar fermentation stimulation protein A	680993	915.313	4657	420.609	806.893	4110	356.748	4.12289	3.29868	3.71079	472
RT761_00059	Lipoate-protein ligase LplJ	892762	910.053	6092	417.288	819.803	5472	360.221	4.09034	3.3308	3.71057	473
RT761_02619	30S ribosomal protein S19	253307	888.797	1739	410.015	831.109	1620	367.082	4.01905	3.39423	3.70664	474
RT761_02356	hypothetical protein	1043674	822.438	7081	374.954	917.174	7911	402.589	3.67537	3.72256	3.69897	475
RT761_00361	UDP-N-acetylglucosamine 1-carboxyvinyltransferase 1	1023975	812.679	6980	372.246	919.368	7890	404.389	3.64883	3.73919	3.69401	476
RT761_02727	50S ribosomal protein L21	257616	825.692	1774	382.071	882.683	1888	390.787	3.74514	3.61343	3.67928	477
RT761_02436	Ornithine carbamoyltransferase	731528	781.547	4989	358.165	943.358	6025	415.694	3.5108	3.84373	3.67727	478
RT761_02075	tRNA-specific adenosine deaminase	353112	764.312	2430	353.435	942.333	2990	417.947	3.46444	3.86457	3.6645	479
RT761_02606	30S ribosomal protein S5	445167	878.041	3047	403.84	822.728	2846	362.51	3.95852	3.35196	3.65524	480
RT761_00112	Cell division protein FtsZ	987125	921.685	6730	422.251	775.969	5677	342.312	4.13899	3.1652	3.65209	481
RT761_01589	NADP-reducing hydrogenase subunit HndC	1631607	857.837	11155	394.098	835.278	10865	368.903	3.86303	3.41107	3.63705	482
RT761_00384	hypothetical protein	814874	899.419	5539	410.817	795.451	4910	349.982	4.02691	3.23612	3.63152	483
RT761_02496	DNA translocase SpoIIIE	1602987	731.957	10989	337.178	963.846	14500	427.579	3.30509	3.95363	3.62936	484
RT761_02573	Alanine--tRNA ligase	2192361	839.021	14969	384.945	853.065	15252	376.947	3.77331	3.48545	3.62938	485
RT761_02193	V-type sodium ATPase subunit D	479793	791.738	3280	363.702	890.099	3689	393.123	3.56509	3.63503	3.60006	486
RT761_02081	ATP synthase subunit alpha	1062740	697.336	7234	318.962	997.694	10379	439.808	3.12653	4.0667	3.59661	487
RT761_01953	Amidase enhancer	1136642	790.983	7779	363.758	885.432	8734	392.508	3.56563	3.62934	3.59748	488
RT761_02634	Glycine/sarcosine/dimethylglycine N-methyltransferase	660346	809.247	4503	370.815	865.683	4835	382.647	3.6348	3.53816	3.58648	489
RT761_02613	50S ribosomal protein L14	360952	978.19	2451	446.336	686.889	1727	302.245	4.37508	2.79472	3.5849	490
RT761_02618	50S ribosomal protein L22	294276	852.974	2026	394.608	796.333	1900	355.654	3.86802	3.28856	3.57829	491
RT761_02583	Phosphoglycerate kinase	1139314	954.199	7767	437.113	701.038	5706	308.617	4.28467	2.85364	3.56916	492
RT761_00475	Methionine--tRNA ligase	1246338	814.6	8499	373.269	851.625	8896	375.488	3.65885	3.47196	3.56541	493
RT761_02612	50S ribosomal protein L24	308303	885.928	2131	411.481	748.859	1797	333.474	4.03341	3.08348	3.55845	494
RT761_00233	hypothetical protein	383997	703.291	2648	325.889	947.326	3544	419.173	3.19443	3.8759	3.53517	495
RT761_00387	Lipopolysaccharide export system ATP-binding protein LptB	638604	861.814	4415	400.366	764.295	3903	340.152	3.92447	3.14523	3.53485	496
RT761_01271	Pyrophosphate--fructose 6-phosphate 1-phosphotransferase	1179779	910.323	7999	414.74	737.164	6503	324.042	4.06536	2.99627	3.53081	497
RT761_02162	Fe/S biogenesis protein NfuA	143744	656.365	992	304.377	986.046	1492	439.964	2.98357	4.06814	3.52586	498
RT761_00823	DNA polymerase III subunit gamma/tau	1415509	824.889	9629	377.059	826.346	9649	363.126	3.69601	3.35766	3.52683	499
RT761_00133	Valine--tRNA ligase	2125108	799.514	14526	367.228	847.874	15366	373.335	3.59965	3.45205	3.52585	500
RT761_00591	(R)-phenyllactate dehydratase activator	855517	843.705	5860	388.333	793.761	5509	350.855	3.80652	3.24419	3.52536	501
RT761_01220	hypothetical protein	433995	709.142	2981	327.307	937.103	3930	414.7	3.20833	3.83454	3.52143	502
RT761_00877	Citrate (Re)-synthase	896919	725.663	6103	331.795	933.144	7842	409.733	3.25232	3.78861	3.52047	503
RT761_02715	Single-stranded DNA-binding protein A	236018	778.937	1607	356.384	868.908	1796	382.786	3.49335	3.53945	3.5164	504
RT761_01775	hypothetical protein	1316066	937.369	8972	429.405	681.301	6549	301.231	4.20912	2.78535	3.49723	505
RT761_01588	NADP-reducing hydrogenase subunit HndA	422581	800.343	2893	368.18	825.159	2976	363.992	3.60897	3.36566	3.48732	506
RT761_02111	hypothetical protein	574238	759.574	3898	346.47	879.315	4528	386.792	3.39616	3.57648	3.48632	507
RT761_01567	Biopolymer transport protein ExbD	312708	749.899	2145	345.65	869.338	2494	386.236	3.38813	3.57135	3.47974	508
RT761_01584	hypothetical protein	505151	786.84	3443	360.369	842.101	3679	370.073	3.53241	3.42189	3.47715	509
RT761_02543	NAD kinase	685688	801.974	4670	367.025	823.945	4799	362.474	3.59765	3.35163	3.47464	510
RT761_01950	Holliday junction ATP-dependent DNA helicase RuvB	810578	806.545	5546	370.816	809.602	5569	357.852	3.63482	3.30889	3.47185	511
RT761_00641	Imidazolonepropionase	1094785	881.469	7441	402.582	736.29	6236	324.248	3.94619	2.99817	3.47218	512
RT761_01334	3-amino-5-hydroxybenzoate synthase	892340	686.944	6105	315.807	938.852	8343	414.768	3.0956	3.83517	3.46539	513
RT761_01761	hypothetical protein	554169	760.177	3774	347.872	860.433	4284	379.502	3.40991	3.50908	3.4595	514
RT761_01801	putative oxidoreductase	597504	734.937	4089	337.965	876.135	4894	388.746	3.3128	3.59455	3.45368	515
RT761_01437	hypothetical protein	1281635	890.024	8708	406.351	721.517	7054	316.348	3.98313	2.92513	3.45413	516
RT761_00214	Lysine--tRNA ligase	1207255	812.966	8246	373.132	792.331	8046	349.902	3.65751	3.23538	3.44644	517
RT761_00101	Coenzyme A biosynthesis bifunctional protein CoaBC	983492	803.506	6692	367.383	804.994	6695	353.233	3.60117	3.26619	3.43368	518
RT761_02292	hypothetical protein	410318	755.65	2799	346.376	845.046	3154	375.106	3.39525	3.46844	3.43184	519
RT761_01540	2-oxoglutarate oxidoreductase subunit KorB	675218	792.509	4596	362.481	803.164	4651	352.533	3.55311	3.25971	3.40641	520
RT761_00207	2-C-methyl-D-erythritol 4-phosphate cytidylyltransferase	505626	729.619	3454	334.915	866.307	4092	381.325	3.2829	3.52593	3.40442	521
RT761_01802	GTPase Der	915023	747.568	6256	343.447	844.736	7050	371.963	3.36654	3.43937	3.40296	522
RT761_02608	50S ribosomal protein L6	444234	827.251	3045	381.029	744.646	2751	330.833	3.73492	3.05906	3.39699	523
RT761_02188	V-type proton ATPase subunit E	389611	655.911	2654	300.234	946.182	3826	415.959	2.94295	3.84618	3.39457	524
RT761_00474	Methionine--tRNA ligase	271942	809.351	1889	377.779	739.979	1715	329.623	3.70306	3.04787	3.37547	525
RT761_00900	2,5-dihydroxypyridine 5,6-dioxygenase	714965	680.919	4881	312.367	897.874	6462	397.439	3.06188	3.67493	3.36841	526
RT761_01480	Diaminopimelate decarboxylase	973340	732.385	6652	336.335	828.554	7525	365.657	3.29683	3.38106	3.33894	527
RT761_02359	hypothetical protein	586075	705.265	3984	322.154	867.595	4896	380.481	3.15782	3.51813	3.33797	528
RT761_02609	30S ribosomal protein S8	309700	770.398	2137	357.21	765.497	2126	341.531	3.50144	3.15798	3.32971	529
RT761_02106	General stress protein 69	794295	685.92	5404	313.582	879.093	6918	385.802	3.0738	3.56733	3.32057	530
RT761_00579	Mannitol-1-phosphate 5-dehydrogenase	916970	775.778	6251	355.367	769.674	6192	338.303	3.48338	3.12813	3.30576	531
RT761_00394	Glucosyl-3-phosphoglycerate synthase	506559	697.74	3479	322.005	845.463	4188	372.531	3.15636	3.44462	3.30049	532
RT761_00536	General stress protein 69	665487	676.308	4537	309.827	874.885	5867	385.047	3.03698	3.56035	3.29867	533
RT761_02568	Type II secretion system protein E	1150206	675.004	7856	309.797	872.79	10148	384.595	3.03669	3.55617	3.29643	534
RT761_01598	Cyclic-di-AMP phosphodiesterase PgpH	1491883	706.384	10295	327.55	819.85	11937	365.001	3.21071	3.37499	3.29285	535
RT761_00735	putative aminopeptidase	682654	738.803	4670	339.617	800.155	5037	352.04	3.329	3.25515	3.29208	536
RT761_01335	D-allose-binding periplasmic protein	645322	659.838	4420	303.689	879.078	5869	387.541	2.97682	3.58341	3.28011	537
RT761_00431	Dihydrolipoyl dehydrogenase	1005803	724.12	6835	330.66	806.981	7638	355.116	3.24119	3.28359	3.26239	538
RT761_02332	hypothetical protein	353837	791.582	2407	361.837	728.77	2217	320.295	3.5468	2.96162	3.25421	539
RT761_00215	Transcription elongation factor GreA	391227	753.809	2685	347.634	756.006	2685	334.095	3.40758	3.08922	3.2484	540
RT761_02490	Ribosome-binding factor A	226994	641.226	1559	295.929	878.201	2113	385.468	2.90076	3.56425	3.2325	541
RT761_01537	Carbamoyl-phosphate synthase large chain	2348387	722.803	15994	330.79	786.687	17406	345.973	3.24247	3.19905	3.22076	542
RT761_00827	Gluconeogenesis factor	1150213	779.277	7841	356.969	714.547	7184	314.32	3.49908	2.90638	3.20273	543
RT761_02743	NADP-reducing hydrogenase subunit HndB	257237	697.119	1766	321.595	786.924	1997	349.498	3.15234	3.23164	3.19199	544
RT761_00578	L-threonine 3-dehydrogenase	779430	742.314	5332	341.229	746.728	5344	328.677	3.3448	3.03913	3.19196	545
RT761_02133	N-acetylglucosamine repressor	824166	824.991	5605	377.012	658.821	4479	289.54	3.69555	2.67724	3.18639	546
RT761_00343	hypothetical protein	797624	674.809	5465	310.683	811.159	6563	358.573	3.04538	3.31556	3.18047	547
RT761_00025	Erythritol/L-threitol-binding protein	1004674	703.553	6815	320.688	789.009	7656	346.231	3.14345	3.20144	3.17244	548
RT761_00561	Protein translocase subunit SecA	1980336	741.699	13461	338.775	738.626	13417	324.517	3.32074	3.00065	3.1607	549
RT761_00097	hypothetical protein	474977	697.47	3241	319.799	779.219	3616	342.905	3.13473	3.17068	3.15271	550
RT761_00460	Peptidyl-tRNA hydrolase	416058	729.926	2824	332.916	746.672	2904	329.014	3.26331	3.04224	3.15278	551
RT761_00171	HTH-type transcriptional repressor PurR	749003	705.276	5110	323.327	766.292	5544	337.125	3.16931	3.11724	3.14328	552
RT761_00883	hypothetical protein	413730	682.723	2842	315.135	773.282	3232	344.422	3.08902	3.18471	3.13686	553
RT761_02079	ATP synthase subunit beta	934032	662.434	6355	302.86	813.183	7785	356.56	2.96869	3.29694	3.13282	554
RT761_00592	hypothetical protein	751994	683.01	5154	314.559	774.906	5848	343.015	3.08337	3.1717	3.12753	555
RT761_02128	L-allo-threonine aldolase	726340	703.818	4951	322.373	758.574	5336	333.909	3.15996	3.08751	3.12373	556
RT761_01379	Erythritol/L-threitol-binding protein	1006045	732.202	6847	334.856	727.309	6812	320.17	3.28233	2.96046	3.1214	557
RT761_00205	Endolytic peptidoglycan transglycosylase RlpA	514272	682.964	3492	311.619	781.073	3997	342.793	3.05456	3.16965	3.1121	558
RT761_00366	hypothetical protein	291799	666.208	2006	307.753	784.612	2346	345.897	3.01665	3.19835	3.1075	559
RT761_02746	ATP-dependent Clp protease ATP-binding subunit ClpC	1900920	785.18	12938	359.102	662.251	10902	290.806	3.51999	2.68895	3.10447	560
RT761_02784	High-affinity branched-chain amino acid transport system permease protein LivH	741715	829.659	5065	380.704	607.836	3708	267.852	3.73173	2.4767	3.10422	561
RT761_01552	hypothetical protein	1106391	710.591	7522	324.631	745.765	7867	326.297	3.1821	3.01712	3.09961	562
RT761_01049	hypothetical protein	237775	605.025	1618	276.65	852.985	2293	376.794	2.71178	3.48404	3.09791	563
RT761_01170	Glutamine--tRNA ligase	1161961	690.411	7886	314.86	760.367	8710	334.216	3.08632	3.09034	3.08833	564
RT761_00188	Imidazole glycerol phosphate synthase subunit HisH	385353	632.764	2658	293.28	801.013	3353	355.557	2.87479	3.28767	3.08123	565
RT761_00374	Alcohol dehydrogenase	779314	678.254	5297	309.781	766.936	6001	337.284	3.03654	3.11871	3.07762	566
RT761_01242	Ribose import binding protein RbsB	670239	664.92	4542	302.783	782.122	5363	343.589	2.96794	3.17701	3.07248	567
RT761_01019	Cadmium, cobalt and zinc/H(+)-K(+) antiporter	597249	679.464	4113	314.423	740.018	4487	329.655	3.08204	3.04817	3.0651	568
RT761_00899	2,5-dihydroxypyridine 5,6-dioxygenase	653628	672.457	4417	305.356	769.791	5092	338.31	2.99316	3.12819	3.06068	569
RT761_00456	hypothetical protein	314626	699.169	2152	321.347	726.08	2228	319.739	3.14991	2.95648	3.05319	570
RT761_02614	30S ribosomal protein S17	234883	807.158	1625	375.237	584.467	1181	262.089	3.67815	2.42342	3.05078	571
RT761_02190	V-type sodium ATPase subunit G	201155	609.561	1373	279.577	815.782	1850	362.035	2.74047	3.34757	3.04402	572
RT761_02542	DNA repair protein RecN	1187434	699.313	8135	321.933	716.558	8330	316.811	3.15565	2.9294	3.04252	573
RT761_02001	hypothetical protein	537706	631.11	3702	291.972	782.464	4588	347.757	2.86197	3.21555	3.03876	574
RT761_02287	hypothetical protein	186833	715.835	1282	330.06	694.26	1241	307.06	3.23531	2.83925	3.03728	575
RT761_01046	hypothetical protein	570505	609.514	3902	280.128	813.762	5210	359.463	2.74587	3.32379	3.03483	576
RT761_00506	UDP-N-acetyl-D-glucosamine 6-dehydrogenase	909150	721.548	6174	329.262	699.206	5987	306.854	3.22749	2.83733	3.03241	577
RT761_02657	hypothetical protein	131371	625.576	915	292.784	764.371	1114	342.577	2.86992	3.16765	3.01879	578
RT761_02593	Energy-coupling factor transporter ATP-binding protein EcfA2	543497	629.048	3706	288.228	788.594	4646	347.263	2.82527	3.21098	3.01812	579
RT761_02146	putative zinc-type alcohol dehydrogenase-like protein YjmD	681491	674.076	4657	309.528	727.636	5039	321.874	3.03406	2.97622	3.00514	580
RT761_02692	hypothetical protein	1228383	669.054	8354	305.75	739.856	9253	325.464	2.99703	3.00941	3.00322	581
RT761_00538	hypothetical protein	170724	618.565	1170	284.854	780.67	1476	345.358	2.79219	3.19337	2.99278	582
RT761_02712	50S ribosomal protein L9	323606	661.771	2224	305.612	728.031	2434	321.443	2.99567	2.97224	2.98396	583
RT761_02650	putative dual-specificity RNA methyltransferase RlmN	675504	647.034	4599	296.011	752.603	5332	329.824	2.90156	3.04973	2.97565	584
RT761_01699	Transketolase	1294761	636.559	8806	290.92	761.101	10538	334.58	2.85165	3.09371	2.97268	585
RT761_02047	Multidrug export protein MepA	930747	674.454	6330	308.226	716.732	6737	315.268	3.0213	2.91514	2.96822	586
RT761_00972	tRNA sulfurtransferase	646513	615.727	4410	282.224	774.67	5567	342.393	2.76642	3.16595	2.96618	587
RT761_02104	hypothetical protein	225101	688.382	1542	316.87	679.349	1526	301.37	3.10603	2.78662	2.94633	588
RT761_00075	Ribosome maturation factor RimM	237907	701.791	1649	326.863	651.935	1523	290.13	3.20398	2.6827	2.94334	589
RT761_00388	Lipopolysaccharide export system protein LptA	551347	762.582	3770	350.387	596.683	2954	263.855	3.43456	2.43974	2.93715	590
RT761_01522	Lon protease	1535982	625.909	10487	287.159	744.615	12522	329.527	2.81479	3.04699	2.93089	591
RT761_01891	hypothetical protein	291514	626.912	2031	293.496	713.176	2324	322.757	2.87691	2.98438	2.93065	592
RT761_02714	30S ribosomal protein S18	157883	641.801	1093	298.559	705.415	1208	317.121	2.92654	2.93227	2.9294	593
RT761_00540	hypothetical protein	234022	595.476	1600	273.572	771.3	2077	341.3	2.68161	3.15584	2.91873	594
RT761_02480	Phenylalanine--tRNA ligase beta subunit	1387827	581.167	9462	266.252	790.02	12866	347.938	2.60986	3.21722	2.91354	595
RT761_00430	Glycine cleavage system H protein	268166	692.935	1857	322.438	643.731	1723	287.519	3.1606	2.65856	2.90958	596
RT761_00050	hypothetical protein	902522	714.586	6183	328.958	635.195	5487	280.559	3.22452	2.5942	2.90936	597
RT761_01268	hypothetical protein	102874	562.153	713	261.808	793.126	994	350.774	2.5663	3.24345	2.90487	598
RT761_02643	Ferredoxin--NADP reductase	981340	704.986	6689	322.899	649.363	6160	285.781	3.16512	2.64249	2.90381	599
RT761_01008	Chromosome-partitioning protein Spo0J	552975	635.603	3798	293.346	711.691	4250	315.473	2.87544	2.91703	2.89624	600
RT761_00872	hypothetical protein	227158	578.01	1546	264.339	783.608	2103	345.573	2.59111	3.19535	2.89323	601
RT761_01329	ATP-dependent 6-phosphofructokinase 2	704890	647.282	4835	298.341	701.443	5216	309.316	2.9244	2.8601	2.89225	602
RT761_00505	UDP-2,3-diacetamido-2,3-dideoxy-D-glucuronate 2-epimerase	794178	680.53	5411	311.567	669.629	5307	293.678	3.05404	2.7155	2.88477	603
RT761_01949	Holliday junction ATP-dependent DNA helicase RuvA	419600	669.218	2906	311.439	658.223	2839	292.409	3.05279	2.70377	2.87828	604
RT761_01490	Argininosuccinate synthase	730854	604.511	4978	276.677	746.741	6132	327.543	2.71205	3.02864	2.87034	605
RT761_00391	hypothetical protein	172004	551.295	1176	253.278	800.157	1700	351.874	2.48268	3.25361	2.86815	606
RT761_02607	50S ribosomal protein L18	254103	705.842	1767	329.822	601.394	1510	270.874	3.23298	2.50464	2.86881	607
RT761_02379	Multiple sugar-binding protein	787575	606.293	5344	276.441	745.57	6565	326.376	2.70973	3.01785	2.86379	608
RT761_00322	2-oxoglutaramate amidase	488934	617.341	3340	283.378	722.117	3897	317.759	2.77773	2.93817	2.85795	609
RT761_00187	Imidazoleglycerol-phosphate dehydratase	363144	620.759	2495	286.589	707.224	2841	313.623	2.8092	2.89993	2.85457	610
RT761_01464	Signal transduction histidine-protein kinase/phosphatase DegS	933664	598.503	6354	273.695	739.778	7870	325.794	2.68282	3.01246	2.84764	611
RT761_00116	UDP-N-acetylmuramate--L-alanine ligase	977982	687.751	6655	314.48	642.468	6219	282.432	3.0826	2.61152	2.84706	612
RT761_01249	putative peptidase	764522	656.806	5206	300.536	667.427	5293	293.658	2.94591	2.71532	2.83062	613
RT761_00588	DNA polymerase III PolC-type	498835	629.842	3409	289.232	694.49	3743	305.202	2.83511	2.82206	2.82859	614
RT761_00913	Hydrogenase expression/formation protein HypE	640656	639.377	4362	292.525	678.674	4629	298.34	2.86739	2.75862	2.813	615
RT761_02539	2-oxoglutarate oxidoreductase subunit KorB	503909	666.546	3436	305.405	649.567	3332	284.627	2.99364	2.63181	2.81273	616
RT761_02726	50S ribosomal protein L27	187536	694.578	1300	323.538	595.333	1109	265.253	3.17138	2.45267	2.81203	617
RT761_00781	hypothetical protein	752218	628.419	5116	287.198	688.937	5599	302.071	2.81517	2.79311	2.80414	618
RT761_00131	hypothetical protein	225433	636.816	1538	291.943	677.217	1628	296.991	2.86168	2.74614	2.80391	619
RT761_01889	hypothetical protein	895814	616.952	6092	281.928	696.537	6887	306.306	2.76352	2.83227	2.79789	620
RT761_01666	Glycine betaine/carnitine/choline-binding protein OpuCC	537055	590.82	3656	270.264	726.455	4480	318.278	2.64918	2.94297	2.79607	621
RT761_02491	Bifunctional oligoribonuclease and PAP phosphatase NrnA	593137	590.186	4035	269.788	725.834	4953	318.269	2.64452	2.94289	2.7937	622
RT761_00985	hypothetical protein	871784	611.778	5905	278.452	701.172	6788	307.623	2.72944	2.84445	2.78695	623
RT761_00634	hypothetical protein	473149	649.038	3222	296.991	653.721	3248	287.727	2.91116	2.66048	2.78582	624
RT761_02725	GTPase Obg	827412	645.911	5623	294.961	657.715	5728	288.766	2.89126	2.67009	2.78068	625
RT761_01762	Anaerobic nitric oxide reductase flavorubredoxin	700568	589.704	4780	270.369	710.223	5766	313.437	2.65021	2.89821	2.77421	626
RT761_02147	L-ribulose-5-phosphate 3-epimerase UlaE	531153	627.84	3619	287.451	662.963	3832	292.515	2.81765	2.70475	2.7612	627
RT761_02187	V-type sodium ATPase subunit K	270303	566.673	1836	258.642	733.419	2378	321.948	2.53526	2.97691	2.75608	628
RT761_00189	1-(5-phosphoribosyl)-5-[(5-phosphoribosylamino)methylideneamino] imidazole-4-carboxamide isomerase	416595	555.46	2857	255.973	732.091	3766	324.274	2.5091	2.99841	2.75375	629
RT761_02082	ATP synthase subunit delta	111604	470.903	849	240.716	693.92	1236	336.793	2.35954	3.11417	2.73685	630
RT761_02355	Xylose isomerase	579895	561.914	3936	256.283	724.599	5092	318.641	2.51214	2.94632	2.72923	631
RT761_00485	Uridine phosphorylase	677532	868.631	4613	397.406	385.218	2038	168.734	3.89545	1.5602	2.72783	632
RT761_01505	hypothetical protein	256241	652.013	1750	299.22	615.389	1653	271.627	2.93301	2.51161	2.72231	633
RT761_02684	Sensor histidine kinase LiaS	857452	543.379	5857	249.41	729.333	7856	321.505	2.44476	2.9728	2.70878	634
RT761_02713	hypothetical protein	533988	587.446	3671	271.372	668.217	4165	295.899	2.66005	2.73604	2.69804	635
RT761_01202	hypothetical protein	967652	581.172	6635	267.776	678.064	7724	299.585	2.6248	2.77013	2.69746	636
RT761_00088	hypothetical protein	317053	587.135	2159	268.661	676.256	2487	297.423	2.63347	2.75013	2.6918	637
RT761_02740	NADP-reducing hydrogenase subunit HndC	1054952	642.871	7235	296.261	601.391	6783	266.935	2.90401	2.46823	2.68612	638
RT761_01129	hypothetical protein	210439	548.018	1438	251.636	701.138	1844	310.115	2.46659	2.86749	2.66704	639
RT761_00489	hypothetical protein	581461	631.337	3966	289.36	609.934	3812	267.292	2.83636	2.47152	2.65394	640
RT761_00433	Dihydroorotate dehydrogenase B (NAD(+)), electron transfer subunit	519686	609.96	3546	279.669	628.147	3649	276.584	2.74137	2.55744	2.64941	641
RT761_01399	Magnesium transporter MgtE	723109	529.75	4954	243.876	710.136	6633	313.812	2.39052	2.90168	2.6461	642
RT761_00362	DNA topoisomerase 3	1202462	560.588	8210	257.194	674.266	9889	297.727	2.52107	2.75294	2.637	643
RT761_02777	hypothetical protein	358820	561.534	2446	257.218	673.346	2938	296.923	2.5213	2.74551	2.6334	644
RT761_00344	Sorbitol dehydrogenase	568364	544.41	3909	251.6	676.922	4883	302.05	2.46623	2.79292	2.62957	645
RT761_01230	Sorbitol dehydrogenase	675477	656.44	4596	300.13	570.109	3988	250.284	2.94194	2.31426	2.6281	646
RT761_00971	O-acetylserine sulfhydrylase	501557	549.953	3406	250.954	683.344	4259	301.582	2.45991	2.78859	2.62425	647
RT761_02416	Ureidoglycolate lyase	272582	554.029	1846	252.123	683.012	2285	299.926	2.47136	2.77327	2.62231	648
RT761_01481	4-hydroxy-tetrahydrodipicolinate reductase	459379	575.663	3151	265.333	645.455	3523	285.103	2.60084	2.63622	2.61853	649
RT761_01226	hypothetical protein	246429	536.882	1688	247.118	685.985	2153	302.917	2.4223	2.80094	2.61162	650
RT761_01887	hypothetical protein	199133	582.26	1371	269.374	631.482	1477	278.899	2.64046	2.57885	2.60966	651
RT761_00100	Primosomal protein N'	1173719	566.193	8006	259.514	654.14	9279	289.064	2.54381	2.67284	2.60833	652
RT761_02241	hypothetical protein	826849	599.166	5619	273.606	615.128	5762	269.642	2.68194	2.49325	2.58759	653
RT761_01331	Glucosamine-6-phosphate deaminase	567771	618.487	3887	284.523	580.892	3660	257.473	2.78895	2.38073	2.58484	654
RT761_02758	Lon protease 2	1326069	538.396	9050	246.905	670.751	11265	295.365	2.42021	2.73111	2.57566	655
RT761_00549	Carboxy-terminal processing protease CtpA	679092	570.186	4617	260.491	637.693	5182	280.982	2.55339	2.59811	2.57575	656
RT761_02615	50S ribosomal protein L29	150429	677.608	1031	312.069	505.923	777	226.027	3.05896	2.08997	2.57447	657
RT761_01254	Ribose import binding protein RbsB	650411	677.511	4417	309.173	519.498	3402	228.852	3.03057	2.11609	2.57333	658
RT761_00067	Competence protein ComM	861074	561.692	5848	256.336	645.684	6730	283.508	2.51266	2.62147	2.56706	659
RT761_01888	hypothetical protein	404954	531.436	2790	246.034	665.53	3470	294.081	2.41167	2.71923	2.56545	660
RT761_00893	hypothetical protein	601321	507.444	4071	230.849	705.932	5671	309.054	2.26283	2.85768	2.56025	661
RT761_00566	Tagatose-6-phosphate kinase	648317	679.578	4455	313.794	502.12	3271	221.424	3.07587	2.04741	2.56164	662
RT761_02346	Aminopeptidase 2	611496	572.562	4231	266.205	606.35	4471	270.35	2.6094	2.4998	2.5546	663
RT761_00341	Phenylacetate-coenzyme A ligase	743480	563.242	5124	260.844	620.563	5640	275.929	2.55684	2.55139	2.55412	664
RT761_02407	hypothetical protein	371165	727.774	2535	334.005	450.692	1568	198.549	3.27398	1.83589	2.55494	665
RT761_02797	Lipoprotein-releasing system ATP-binding protein LolD	412584	543.589	2807	248.511	657.991	3392	288.607	2.43595	2.66861	2.55228	666
RT761_02549	Aminopeptidase YpdF	633773	596.773	4325	273.657	588.572	4283	260.445	2.68244	2.40822	2.54533	667
RT761_00919	LPS-assembly protein LptD	383717	551.317	2629	253.82	637.249	3027	280.864	2.488	2.59702	2.54251	668
RT761_01415	hypothetical protein	737179	673.223	5024	308.305	507.441	3787	223.344	3.02207	2.06516	2.54361	669
RT761_01923	putative diguanylate cyclase YegE	1836932	523.342	12506	239.418	670.97	16044	295.188	2.34682	2.72946	2.53814	670
RT761_00747	putative thiol peroxidase	341426	547.157	2324	250.263	645.006	2741	283.672	2.45313	2.62299	2.53806	671
RT761_00740	Transcriptional regulatory protein ZraR	752693	561.292	5143	257.711	616.451	5672	273.149	2.52613	2.52568	2.52591	672
RT761_01717	Trehalose synthase	610415	504.892	4157	231.046	682.536	5638	301.156	2.26476	2.78465	2.52471	673
RT761_00774	RNA polymerase sigma factor FliA	497321	635.148	3377	289.811	539.207	2875	237.12	2.84078	2.19254	2.51666	674
RT761_02131	Replication-associated recombination protein A	687577	517.364	4736	239.459	651.003	5943	288.784	2.34723	2.67025	2.50874	675
RT761_00473	putative metal-dependent hydrolase YcfH	451062	578.285	3081	265.425	593.524	3155	261.214	2.60175	2.41533	2.50854	676
RT761_00842	Autoinducer 2-binding protein LsrB	550452	556.012	3738	253.717	621.778	4192	273.45	2.48698	2.52847	2.50773	677
RT761_00858	Cyclodextrin-binding protein	770320	612.824	5244	280.332	554.036	4749	243.983	2.74787	2.256	2.50193	678
RT761_00017	hypothetical protein	708734	513.575	4829	235.138	660.712	6209	290.56	2.30487	2.68667	2.49577	679
RT761_01828	hypothetical protein	427822	526.226	2904	240.022	642.112	3582	284.53	2.35274	2.63091	2.49183	680
RT761_02430	hypothetical protein	543864	546.048	3704	249.894	623.279	4226	274.008	2.44952	2.53362	2.49157	681
RT761_02414	hypothetical protein	143479	493.055	972	224.449	682.034	1353	300.26	2.2001	2.77636	2.48823	682
RT761_00089	Acetate kinase	641748	529.495	4371	242.339	637.135	5259	280.216	2.37546	2.59103	2.48324	683
RT761_01739	hypothetical protein	704629	532.599	4825	245.066	626.116	5666	276.573	2.40218	2.55734	2.47976	684
RT761_02469	hypothetical protein	122605	544.911	862	257.436	574.804	917	263.196	2.52344	2.43365	2.47855	685
RT761_02540	2-oxoglutarate oxidoreductase subunit KorA	639941	607.731	4382	279.633	533.801	3865	237.036	2.74102	2.19176	2.46639	686
RT761_00508	hypothetical protein	185475	702.557	1263	321.473	438.155	788	192.759	3.15114	1.78235	2.46675	687
RT761_00168	Putative thiazole biosynthetic enzyme	840705	605.259	5730	277.203	543.861	5145	239.208	2.7172	2.21185	2.46452	688
RT761_02080	ATP synthase gamma chain	429930	489.113	2924	223.529	669.712	4011	294.684	2.19107	2.72481	2.45794	689
RT761_01061	hypothetical protein	840400	538.718	5721	246.429	613.531	6515	269.701	2.41555	2.4938	2.45467	690
RT761_00113	Cell division protein FtsA	804496	635.463	5593	296.863	483.81	4242	216.386	2.90991	2.00082	2.45537	691
RT761_00504	UDP-2-acetamido-3-amino-2,3-dideoxy-D-glucuronate N-acetyltransferase	889430	560.447	6073	257.141	586.082	6325	257.381	2.52055	2.37988	2.45021	692
RT761_00884	N-acetylmuramoyl-L-alanine amidase AmiC	793063	478.037	5413	219.249	672.568	7632	297.088	2.14912	2.74703	2.44807	693
RT761_01527	Ribosomal RNA small subunit methyltransferase E	378578	504.771	2609	233.753	631.895	3264	281.049	2.2913	2.59873	2.44501	694
RT761_00111	hypothetical protein	971587	614.539	6646	282.471	512.461	5540	226.293	2.76884	2.09242	2.43063	695
RT761_02652	General stress protein 16O	209275	581.319	1427	266.358	551.889	1355	243.069	2.6109	2.24755	2.42922	696
RT761_02112	HTH-type transcriptional repressor YvoA	355166	510.296	2418	233.449	634.27	2993	277.709	2.28831	2.56785	2.42808	697
RT761_01325	4-hydroxythreonine-4-phosphate dehydrogenase 2	515202	500.682	3518	229.734	637.874	4475	280.847	2.2519	2.59686	2.42438	698
RT761_02089	hypothetical protein	793080	521.42	5407	238.876	607.632	6301	267.53	2.34151	2.47373	2.40762	699
RT761_00849	hypothetical protein	572854	501.185	3893	228.867	630.83	4906	277.188	2.2434	2.56303	2.40321	700
RT761_00587	hypothetical protein	662496	496.252	4513	227.159	626.024	5687	275.103	2.22665	2.54375	2.3852	701
RT761_01050	hypothetical protein	223692	500.43	1532	230.301	614.058	1876	271.03	2.25746	2.50609	2.38178	702
RT761_02003	Stage V sporulation protein S	189268	725.165	1304	335.724	357.015	643	159.097	3.29083	1.4711	2.38097	703
RT761_00274	Dihydroorotase	640164	498.57	4359	228.122	620.296	5420	272.601	2.2361	2.52061	2.37835	704
RT761_02179	hypothetical protein	190910	505.053	1305	231.987	606.455	1560	266.517	2.27398	2.46436	2.36917	705
RT761_01451	Thiamine precursor transporter HmpT	305795	610.369	2092	280.588	484.447	1658	213.717	2.75038	1.97614	2.36326	706
RT761_01310	Xylulose kinase	892975	583.644	6075	266.809	518.077	5399	227.884	2.61531	2.10714	2.36123	707
RT761_02711	Replicative DNA helicase	680864	527.802	4623	240.813	579.529	5092	254.913	2.36049	2.35706	2.35878	708
RT761_02720	Regulatory protein MsrR	434592	479.682	2961	219.612	628.411	3887	277.063	2.15268	2.56188	2.35728	709
RT761_00981	Glutamate dehydrogenase	631760	497.841	4298	227.588	610.123	5254	267.375	2.23087	2.47229	2.35158	710
RT761_02501	Protein RecA	484298	479.029	3301	219.401	626.517	4313	275.5	2.15062	2.54742	2.34902	711
RT761_02576	Aspartate--tRNA(Asp) ligase	898141	508.286	6114	232.506	591.268	7140	260.948	2.27907	2.41287	2.34597	712
RT761_00353	Acyl-[acyl-carrier-protein]--UDP-N-acetylglucosamine O-acyltransferase	462083	576.883	3149	264.171	514.808	2810	226.551	2.58946	2.09481	2.34214	713
RT761_02723	Gamma-glutamyl phosphate reductase	643190	512.911	4365	233.901	586.802	5013	258.162	2.29274	2.38711	2.33992	714
RT761_00206	2-C-methyl-D-erythritol 2,4-cyclodiphosphate synthase	251461	504.942	1710	230.734	589.765	2008	260.392	2.2617	2.40772	2.33471	715
RT761_01667	Carnitine transport permease protein OpuCB	329981	511.598	2256	235.031	578.743	2555	255.814	2.30382	2.36539	2.3346	716
RT761_02649	Phospho-2-dehydro-3-deoxyheptonate aldolase	504755	496.318	3447	227.754	598.664	4146	263.27	2.23249	2.43433	2.33341	717
RT761_01777	hypothetical protein	118858	591.333	810	270.791	490.831	676	217.192	2.65435	2.00827	2.33131	718
RT761_00808	Trehalose-binding lipoprotein LpqY	656024	519.417	4499	239.363	562.894	4894	250.238	2.34629	2.31383	2.33006	719
RT761_02642	5'-nucleotidase SurE	416862	538.581	2877	249.772	537.847	2867	239.21	2.44832	2.21186	2.33009	720
RT761_00440	Asparagine--tRNA ligase	663051	508.085	4534	233.462	581.621	5163	255.496	2.28844	2.36245	2.32545	721
RT761_01466	Pyrophosphatase PpaX	336558	492.044	2298	225.756	590.662	2767	261.244	2.2129	2.4156	2.31425	722
RT761_01467	hypothetical protein	806693	461.231	5494	211.078	630.022	7493	276.668	2.06903	2.55822	2.31363	723
RT761_02288	hypothetical protein	173632	561.916	1181	256.825	513.472	1087	227.177	2.51745	2.1006	2.30902	724
RT761_02030	Phosphoribosylaminoimidazole-succinocarboxamide synthase	524194	512.409	3565	234.169	569.908	3974	250.868	2.29537	2.31966	2.30751	725
RT761_01073	ATP/GTP phosphatase	535925	488.092	3652	223.498	593.363	4446	261.493	2.19077	2.4179	2.30434	726
RT761_00170	Inner membrane ABC transporter permease protein YcjO	432726	492.293	2959	226.204	583.37	3507	257.656	2.2173	2.38242	2.29986	727
RT761_00087	50S ribosomal protein L32	93037	516.872	653	243.773	527.211	666	238.943	2.38951	2.2094	2.29945	728
RT761_00355	UDP-3-O-acylglucosamine N-acyltransferase	521153	526.417	3558	241.499	545.573	3696	241.096	2.36722	2.2293	2.29826	729
RT761_02385	Acetophenone carboxylase gamma subunit	768097	491.425	5264	226.309	580.422	6218	256.912	2.21833	2.37555	2.29694	730
RT761_00911	hypothetical protein	293569	475.031	2004	217.899	600.961	2541	265.527	2.13588	2.45521	2.29555	731
RT761_01492	Glutamine synthetase	631534	477.35	4299	218.35	601.982	5422	264.662	2.14031	2.44721	2.29376	732
RT761_00273	Orotidine 5'-phosphate decarboxylase	454037	491.382	3097	225.224	579.674	3662	255.94	2.20769	2.36656	2.28713	733
RT761_01009	Murein DD-endopeptidase MepM	508666	478.97	3465	219.242	596.014	4307	261.904	2.14905	2.42171	2.28538	734
RT761_00360	Rod shape-determining protein MreB	558883	549.541	3805	251.408	517.534	3579	227.265	2.46435	2.10142	2.28288	735
RT761_00432	Glutamate synthase [NADPH] small chain	698792	499.851	4770	229.275	569.343	5419	250.325	2.2474	2.31464	2.28102	736
RT761_02571	Endolytic murein transglycosylase	465057	472.619	3238	221.119	573.721	3940	258.579	2.16746	2.39096	2.27921	737
RT761_00421	hypothetical protein	204633	494.283	1401	227.396	567.614	1615	251.921	2.22898	2.3294	2.27919	738
RT761_02757	Putative aminopeptidase YsdC	522528	493.416	3563	226.081	573.375	4143	252.645	2.2161	2.3361	2.2761	739
RT761_01134	ATP-dependent RecD-like DNA helicase	1104781	508.647	7533	233.052	556.782	8229	244.669	2.28442	2.26235	2.27339	740
RT761_02548	Elongation factor P	309824	546.427	2101	248.994	518.519	2000	227.792	2.44068	2.10629	2.27349	741
RT761_02453	Glutamyl-tRNA(Gln) amidotransferase subunit C	148713	485.99	1005	220.694	585.843	1218	257.05	2.16328	2.37683	2.27006	742
RT761_02014	Inosose dehydratase	518198	564.486	3529	258.318	491.714	3082	216.812	2.53208	2.00476	2.26842	743
RT761_00782	Beta-barrel assembly-enhancing protease	340862	496.16	2314	226.335	569.658	2665	250.515	2.21858	2.31639	2.26749	744
RT761_02470	Nicotinate phosphoribosyltransferase pncB1	592535	569.198	4041	260.845	482.453	3444	213.651	2.55686	1.97553	2.2662	745
RT761_00243	Ribonuclease BN	411389	566.652	2845	263.324	472.796	2371	210.905	2.58116	1.95014	2.26565	746
RT761_02786	hypothetical protein	666924	524.311	4550	240.364	532.806	4605	233.795	2.3561	2.16179	2.25894	747
RT761_00176	Threonine synthase	538328	501.236	3667	229.431	555.859	4062	244.246	2.24893	2.25843	2.25368	748
RT761_02123	Phospho-2-dehydro-3-deoxyheptonate aldolase	855947	454.324	5826	207.795	605.096	7791	267.058	2.03685	2.46936	2.2531	749
RT761_01560	Putative serine protease HtrA	698889	489.418	4753	223.658	566.001	5522	249.724	2.19234	2.30908	2.25071	750
RT761_01413	hypothetical protein	133890	603.108	920	278.471	428.108	653	189.956	2.72963	1.75643	2.24303	751
RT761_02536	ADP-ribose pyrophosphatase	271276	483.558	1857	222.43	565.273	2162	248.877	2.18031	2.30125	2.24078	752
RT761_00821	Recombination protein RecR	282694	461.918	1930	211.91	584.794	2450	258.528	2.07718	2.39049	2.23383	753
RT761_01316	Beta-monoglucosyldiacylglycerol synthase	639504	503.943	4368	231.295	537.918	4663	237.299	2.2672	2.1942	2.2307	754
RT761_01711	D-allose-binding periplasmic protein	516972	508.33	3515	232.247	534.095	3707	235.393	2.27653	2.17657	2.22655	755
RT761_00378	Purine-binding protein	637307	585.222	4334	267.428	450.832	3340	198.067	2.62138	1.83143	2.2264	756
RT761_00122	UDP-N-acetylmuramoyl-L-alanyl-D-glutamate--2,6-diaminopimelate ligase	749817	497.887	5096	227.379	547.266	5600	240.135	2.22881	2.22042	2.22461	757
RT761_00173	Aspartate-semialdehyde dehydrogenase	523003	512.748	3571	235.253	526.244	3659	231.662	2.306	2.14207	2.22403	758
RT761_00104	hypothetical protein	441487	505.712	3021	232.531	531.347	3169	234.423	2.27932	2.1676	2.22346	759
RT761_00763	Dihydroxy-acid dehydratase	863420	521.389	5875	238.393	517.468	5850	228.133	2.33677	2.10944	2.22311	760
RT761_00368	hypothetical protein	112678	487.784	769	223.697	545.152	867	242.382	2.19272	2.24119	2.21695	761
RT761_00130	Serine/threonine-protein kinase RsbT	243354	506.988	1654	231.547	529.415	1727	232.351	2.26967	2.14844	2.20905	762
RT761_02537	Hypoxic response protein 1	309359	466.605	2150	217.906	550.621	2525	245.946	2.13596	2.27415	2.20506	763
RT761_01997	Hypoxanthine phosphoribosyltransferase	260323	476.782	1781	219.188	552.769	2067	244.478	2.14852	2.26058	2.20455	764
RT761_00775	N-acetylglucosamine repressor	713081	575.529	4848	262.928	452.333	3805	198.324	2.57727	1.83381	2.20554	765
RT761_00110	hypothetical protein	419219	594.637	2861	272.693	422.112	2037	186.593	2.67299	1.72534	2.19916	766
RT761_02325	Aminopeptidase YwaD	592855	451.183	4033	206.242	580.948	5209	256.007	2.02163	2.36718	2.1944	767
RT761_00190	Imidazole glycerol phosphate synthase subunit HisF	348607	445.22	2405	206.395	569.031	3091	254.935	2.02312	2.35727	2.19019	768
RT761_01227	Glucose-6-phosphate isomerase	797165	468.645	5419	214.072	558.499	6474	245.788	2.09838	2.27269	2.18553	769
RT761_00914	hypothetical protein	232165	519.385	1595	239.772	494.486	1513	218.587	2.35029	2.02117	2.18573	770
RT761_02515	Phosphatidate cytidylyltransferase	389482	480.842	2674	221.831	534.667	2975	237.189	2.17443	2.19318	2.1838	771
RT761_00546	Glutamate--tRNA ligase 1	740402	497.582	5047	227.916	525.433	5317	230.758	2.23408	2.13371	2.1839	772
RT761_02000	Ktr system potassium uptake protein A	338267	496.721	2313	228.23	521.253	2428	230.247	2.23716	2.12899	2.18307	773
RT761_02502	Regulatory protein RecX	205314	438.705	1468	210.778	540.376	1799	248.244	2.06609	2.29539	2.18074	774
RT761_01148	hypothetical protein	751519	532.992	5104	243.241	482.399	4634	212.241	2.3843	1.9625	2.1734	775
RT761_00876	D-tagatose-1,6-bisphosphate aldolase subunit GatY	405050	467.186	2756	213.602	553.296	3266	243.271	2.09377	2.24941	2.17159	776
RT761_01974	Ribose import ATP-binding protein RbsA	359068	451.658	2448	206.914	561.444	3039	246.863	2.02821	2.28263	2.15542	777
RT761_00892	hypothetical protein	333597	426.05	2270	194.809	587.731	3145	259.389	1.90956	2.39845	2.154	778
RT761_01886	D-allose-binding periplasmic protein	536483	479.431	3665	220.084	527.264	4012	231.539	2.15731	2.14093	2.14912	779
RT761_02073	Release factor glutamine methyltransferase	421949	486.677	2892	224.143	512.967	3050	227.182	2.19709	2.10064	2.14887	780
RT761_02792	D-alanyl-D-alanine dipeptidase	484593	447.454	3305	205.063	556.604	4127	246.093	2.01007	2.2755	2.14279	781
RT761_00220	Ribose import permease protein RbsC	569606	593.34	3884	271.865	395.538	2609	175.507	2.66487	1.62284	2.14385	782
RT761_02411	1,5-anhydro-D-fructose reductase	518560	451.314	3525	206.15	556.17	4348	244.378	2.02073	2.25965	2.14019	783
RT761_00535	hypothetical protein	383684	442.542	2612	202.441	563.26	3332	248.187	1.98437	2.29487	2.13962	784
RT761_00988	Asparagine synthetase B [glutamine-hydrolyzing]	650780	484.211	4424	221.188	520.68	4752	228.333	2.16813	2.11129	2.13971	785
RT761_02202	sn-glycerol-3-phosphate transport system permease protein UgpA	479140	523.65	3267	239.924	473.444	2953	208.418	2.35178	1.92714	2.13946	786
RT761_00109	Pyrroline-5-carboxylate reductase	481800	597.026	3296	274.447	388.193	2148	171.891	2.69019	1.5894	2.13979	787
RT761_00095	Serine/threonine-protein kinase PK-1	535284	515.688	3635	235.316	483.955	3426	213.149	2.30662	1.97089	2.13875	788
RT761_00801	DNA gyrase subunit B	1005020	524.267	6866	240.673	468.419	6146	207.044	2.35912	1.91444	2.13678	789
RT761_02741	NADP-reducing hydrogenase subunit HndA	253209	530.837	1727	243.287	462.293	1506	203.892	2.38475	1.88529	2.13502	790
RT761_01573	Methylthioribose-1-phosphate isomerase	494018	470.493	3362	215.156	527.704	3768	231.747	2.109	2.14286	2.12593	791
RT761_01534	Hopanoid C-2 methylase	593427	460.021	4057	211.33	532.597	4706	235.589	2.0715	2.17838	2.12494	792
RT761_00146	hypothetical protein	236049	476.867	1603	217.607	522.313	1752	228.571	2.13303	2.11349	2.12326	793
RT761_02271	hypothetical protein	120363	489.281	845	230.816	473.016	817	214.476	2.26251	1.98316	2.12284	794
RT761_02791	Maritimacin	374999	466.417	2553	213.373	527.208	2892	232.292	2.09153	2.1479	2.11971	795
RT761_01186	Putative ATP-dependent 6-phosphofructokinase isozyme 2	456966	486.652	3108	222.413	507.608	3238	222.692	2.18014	2.05913	2.11963	796
RT761_00071	Ribonuclease HII	266066	443.443	1830	204.949	541.545	2240	241.096	2.00895	2.2293	2.11912	797
RT761_02145	Osmoregulated proline transporter OpuE	670605	465.698	4567	213.115	528.337	5182	232.395	2.08899	2.14885	2.11892	798
RT761_00410	HTH-type transcriptional repressor CytR	451763	449.515	3093	206.804	542.018	3720	239.039	2.02713	2.21029	2.11871	799
RT761_02695	hypothetical protein	113360	424.569	763	192.025	583.281	1050	253.963	1.88227	2.34828	2.11527	800
RT761_01578	Methylated-DNA--protein-cysteine methyltransferase, constitutive	293080	558.248	2000	255.986	423.265	1514	186.234	2.50922	1.72202	2.11562	801
RT761_01511	3-oxoacyl-[acyl-carrier-protein] synthase 2	573797	461.994	3916	211.868	524.328	4459	231.851	2.07678	2.14382	2.1103	802
RT761_01921	hypothetical protein	605062	451.202	4114	206.149	538.476	4925	237.176	2.02071	2.19305	2.10688	803
RT761_00345	hypothetical protein	620242	531.484	4293	247.192	431.064	3493	193.295	2.42303	1.78731	2.10517	804
RT761_01243	2,3-bisphosphoglycerate-dependent phosphoglycerate mutase	335261	447.015	2290	205.173	535.656	2754	237.135	2.01114	2.19268	2.10191	805
RT761_00484	hypothetical protein	148017	483.716	1008	221.352	497.928	1039	219.274	2.16974	2.02752	2.09863	806
RT761_02293	hypothetical protein	193989	455.373	1339	211.211	516.141	1511	229.059	2.07033	2.118	2.09417	807
RT761_00874	Uroporphyrinogen decarboxylase	452909	432.578	3081	197.738	550.194	3919	241.725	1.93827	2.23512	2.08669	808
RT761_01311	hypothetical protein	536440	476.836	3663	218.791	497.501	3818	219.167	2.14463	2.02654	2.08559	809
RT761_01485	4-hydroxy-tetrahydrodipicolinate synthase	395378	445.245	2702	204.464	529.839	3217	233.954	2.0042	2.16327	2.08373	810
RT761_01452	Rubredoxin	69436	436.704	475	200.744	533.314	582	236.384	1.96773	2.18574	2.07673	811
RT761_02569	Shikimate dehydrogenase (NADP(+))	380295	438.633	2588	200.581	535.726	3169	236.046	1.96614	2.1826	2.07437	812
RT761_01713	Xylulose kinase	772612	502.022	5276	230.362	463.982	4867	204.228	2.25806	1.8884	2.07323	813
RT761_02294	hypothetical protein	207508	419.208	1411	191.543	556.721	1875	244.618	1.87755	2.26187	2.06971	814
RT761_00601	D-psicose 3-epimerase	411072	477.435	2798	218.368	488.469	2867	215.039	2.14049	1.98837	2.06443	815
RT761_02417	putative ABC transporter-binding protein	560687	444.99	3810	203.189	525.648	4499	230.589	1.9917	2.13215	2.06192	816
RT761_00186	Lipopolysaccharide assembly protein B	429917	405.965	2928	185.789	564.039	4059	247.523	1.82114	2.28873	2.05494	817
RT761_01184	hypothetical protein	746483	574.66	5106	264.129	373.937	3308	164.456	2.58905	1.52065	2.05485	818
RT761_00267	putative lipoprotein YfhM	1901329	426.785	12942	195.208	538.317	16304	236.341	1.91347	2.18534	2.0494	819
RT761_00291	Glucose-6-phosphate isomerase	175563	450.161	1198	206.413	501.551	1344	222.55	2.0233	2.05781	2.04056	820
RT761_02059	Cobalamin biosynthesis bifunctional protein CbiET	498791	417.748	3414	192.134	535.778	4380	236.899	1.88334	2.19049	2.03691	821
RT761_00466	hypothetical protein	149833	454.039	1026	208.919	496.503	1118	218.786	2.04787	2.02302	2.03544	822
RT761_01112	2,6-dihydropseudooxynicotine hydrolase	595112	440.824	4027	200.444	518.229	4753	227.367	1.96479	2.10235	2.03357	823
RT761_01670	Dipeptidyl aminopeptidase BIII	776669	419.594	5291	192.077	537.183	6766	236.058	1.88278	2.18272	2.03275	824
RT761_00094	Ribulose-phosphate 3-epimerase	286114	429.601	1943	196.04	525.149	2387	231.457	1.92162	2.14018	2.0309	825
RT761_01003	tRNA modification GTPase MnmE	549229	410.485	3757	188.682	541.099	4955	239.155	1.8495	2.21136	2.03043	826
RT761_00208	putative PIN and TRAM-domain containing protein YacL	499536	474.393	3430	218.882	469.382	3377	207.107	2.14553	1.91502	2.03028	827
RT761_00946	hypothetical protein	169029	426.841	1157	196.328	518.525	1408	229.615	1.92445	2.12314	2.0238	828
RT761_00595	Transcriptional repressor NrdR	229060	495.801	1569	228.205	433.965	1382	193.178	2.23692	1.78623	2.01157	829
RT761_00081	Ribonuclease 3	326402	455.233	2262	211.992	467.377	2334	210.22	2.07798	1.94381	2.0109	830
RT761_01465	Transcriptional regulatory protein DegU	282341	435.711	1914	198.478	508.623	2244	223.635	1.94552	2.06785	2.00669	831
RT761_00455	hypothetical protein	127630	494.69	883	229.978	428.818	760	190.233	2.25429	1.759	2.00664	832
RT761_00584	putative ABC transporter ATP-binding protein YxlF	410890	433.428	2794	198.045	507.492	3280	223.439	1.94127	2.06603	2.00365	833
RT761_00552	Cell division ATP-binding protein FtsE	309264	442.438	2102	202.069	497.355	2370	218.959	1.98072	2.02462	2.00267	834
RT761_00080	Chromosome partition protein Smc	1362580	430.107	9293	197.113	506.225	10948	223.173	1.93214	2.06358	1.99786	835
RT761_02365	Aldose sugar dehydrogenase YliI	493613	432.994	3353	197.639	505.697	3924	222.288	1.9373	2.0554	1.99635	836
RT761_00270	Orotate phosphoribosyltransferase	273578	465.269	1868	213.474	466.017	1871	205.489	2.09251	1.90006	1.99629	837
RT761_02553	hypothetical protein	426371	490.082	2894	223.524	444.046	2623	194.702	2.19103	1.80032	1.99568	838
RT761_01089	hypothetical protein	507515	468.62	3431	212.881	468.02	3444	205.365	2.0867	1.89892	1.99281	839
RT761_00090	Phosphate acetyltransferase	464463	466.328	3174	214.137	458.653	3146	203.982	2.09902	1.88613	1.99257	840
RT761_00283	D-tagatose 3-epimerase	434555	451.251	2952	205.985	481.378	3153	211.441	2.0191	1.9551	1.9871	841
RT761_02724	Glutamate 5-kinase	521045	434.204	3551	198.845	493.581	4055	218.224	1.94912	2.01781	1.98347	842
RT761_01010	hypothetical protein	203904	422.161	1384	192.546	511.702	1680	224.623	1.88737	2.07699	1.98218	843
RT761_01786	hypothetical protein	1171328	426.248	7961	194.669	504.589	9416	221.28	1.90818	2.04607	1.97713	844
RT761_00058	hypothetical protein	473594	476.933	3215	217.559	445.034	3011	195.819	2.13256	1.81064	1.9716	845
RT761_01708	L-arabinose transport system permease protein AraP	416712	456.921	2840	209.251	462.872	2884	204.218	2.05113	1.8883	1.96971	846
RT761_02489	hypothetical protein	114722	406.816	794	189.198	504.096	984	225.34	1.85456	2.08362	1.96909	847
RT761_00780	ECF RNA polymerase sigma factor SigW	237858	410.808	1632	189.403	507.648	2018	225.079	1.85657	2.0812	1.96888	848
RT761_00703	hypothetical protein	259274	421.584	1770	193.394	494.597	2081	218.519	1.89569	2.02055	1.95812	849
RT761_00445	Lipopolysaccharide export system ATP-binding protein LptB	342140	438.641	2320	199.866	475.928	2541	210.379	1.95912	1.94528	1.9522	850
RT761_00537	Ribonuclease VapC49	192951	437.531	1319	200.979	471.347	1426	208.821	1.97004	1.93087	1.95045	851
RT761_00453	Cell division protein FtsL	156127	456.512	1075	211.216	444.965	1048	197.892	2.07038	1.82981	1.9501	852
RT761_00734	hypothetical protein	226957	442.411	1564	204.863	457.858	1617	203.557	2.00811	1.88219	1.94515	853
RT761_01458	Ribose import permease protein RbsC	457531	466.392	3124	213.987	438.937	2937	193.343	2.09754	1.78775	1.94265	854
RT761_01577	Riboflavin transporter RibU	272630	480.829	1867	221.262	421.226	1628	185.423	2.16885	1.71452	1.94169	855
RT761_00670	Sorbitol dehydrogenase	462432	444.219	3157	203.783	461.704	3275	203.167	1.99753	1.87859	1.93806	856
RT761_00234	hypothetical protein	213507	402.085	1450	183.493	509.817	1845	224.385	1.79863	2.07479	1.93671	857
RT761_00441	Creatinine amidohydrolase	323077	423.986	2202	194.181	484.05	2514	213.06	1.9034	1.97007	1.93674	858
RT761_01515	hypothetical protein	98625	396.084	673	181.619	506.635	870	225.638	1.78026	2.08637	1.93332	859
RT761_00307	hypothetical protein	875222	466.039	5960	213.253	435.491	5571	191.571	2.09035	1.77137	1.93086	860
RT761_02600	Translation initiation factor IF-1	90984	415.452	633	194.225	466.959	711	209.661	1.90383	1.93864	1.92124	861
RT761_01082	hypothetical protein	714248	484.893	4863	221.843	410.318	4109	180.147	2.17455	1.66573	1.92014	862
RT761_01322	Long-chain-fatty-acid--CoA ligase	596806	398.668	4067	182.556	501.604	5115	220.656	1.78946	2.04031	1.91488	863
RT761_01088	hypothetical protein	146614	421.305	995	192.127	477.566	1134	210.439	1.88327	1.94583	1.91455	864
RT761_00115	UDP-N-acetylenolpyruvoylglucosamine reductase	407779	445.66	2792	205.04	443.892	2767	195.29	2.00985	1.80576	1.9078	865
RT761_02449	putative oxidoreductase/MSMEI_1564	482149	413.152	3271	188.345	482.733	3838	212.386	1.8462	1.96384	1.90502	866
RT761_00873	Copper-sensing transcriptional repressor CsoR	99525	356.72	683	164.498	537.237	1022	236.559	1.61245	2.18735	1.8999	867
RT761_00742	hypothetical protein	384879	437.86	2609	199.448	453.228	2715	199.468	1.95503	1.84439	1.89971	868
RT761_01293	Serine protease Do-like HtrA	570375	386.433	3875	176.413	508.274	5103	223.271	1.72923	2.06448	1.89686	869
RT761_00354	UDP-3-O-acyl-N-acetylglucosamine deacetylase	417630	470.304	2839	214.831	412.997	2504	182.102	2.10582	1.68381	1.89481	870
RT761_01506	hypothetical protein	280067	466.778	1907	213.572	415.703	1704	183.405	2.09348	1.69586	1.89467	871
RT761_02058	Cobalt-precorrin-4 C(11)-methyltransferase	310745	407.802	2103	185.451	484.682	2507	212.467	1.81783	1.96459	1.89121	872
RT761_00771	Catabolite control protein A	282612	392.517	1924	179.563	495.206	2436	218.493	1.76012	2.0203	1.89021	873
RT761_02065	Glutamate racemase	350279	404.013	2387	185.003	482.283	2853	212.508	1.81343	1.96496	1.8892	874
RT761_01718	hypothetical protein	453493	369.595	3073	168.292	521.722	4346	228.738	1.64963	2.11503	1.88233	875
RT761_01790	Ribonuclease BN	382011	433.119	2598	197.932	448.703	2694	197.252	1.94017	1.8239	1.88203	876
RT761_00174	Aspartokinase	556742	450.438	3789	205.992	430.052	3599	188.042	2.01918	1.73874	1.87896	877
RT761_00556	2-oxoglutarate carboxylase large subunit	164845	429.284	1129	197.564	446.003	1170	196.765	1.93656	1.81939	1.87798	878
RT761_00816	2-hydroxy-3-oxopropionate reductase	377157	433.514	2568	198.345	444.445	2639	195.89	1.94422	1.81131	1.87776	879
RT761_02040	Erythritol/L-threitol-binding protein	515259	397.576	3510	181.99	482.921	4255	212.025	1.7839	1.9605	1.8722	880
RT761_02584	hypothetical protein	204539	470.205	1390	214.719	403.237	1194	177.259	2.10472	1.63903	1.87187	881
RT761_01668	hypothetical protein	272873	393.756	1857	180.063	485.329	2287	213.121	1.76501	1.97063	1.86782	882
RT761_00371	hypothetical protein	80748	390.087	568	184.384	454.981	666	207.776	1.80737	1.92121	1.86429	883
RT761_02076	putative undecaprenyl-phosphate N-acetylglucosaminyl 1-phosphate transferase	392621	370.747	2687	170.497	499.763	3637	221.789	1.67125	2.05078	1.86101	884
RT761_01807	hypothetical protein	249061	427.94	1711	197.548	436.832	1741	193.183	1.9364	1.78627	1.86134	885
RT761_02291	hypothetical protein	188078	451.026	1286	207.229	411.878	1176	182.123	2.0313	1.684	1.85765	886
RT761_00756	D-tagatose-1,6-bisphosphate aldolase subunit KbaZ	539560	415.366	3667	189.691	455.914	4025	200.101	1.85939	1.85024	1.85482	887
RT761_00242	7-carboxy-7-deazaguanine synthase	461474	483.725	3152	222.015	375.892	2450	165.848	2.17624	1.53352	1.85488	888
RT761_01448	Erythritol/L-threitol-binding protein	621967	465.893	4213	212.058	402.809	3638	175.984	2.07864	1.62725	1.85294	889
RT761_00767	2-isopropylmalate synthase	637302	415.722	4331	189.841	453.854	4725	199.045	1.86086	1.84048	1.85067	890
RT761_01221	hypothetical protein	175730	387.925	1199	177.855	478.265	1484	211.557	1.74337	1.95617	1.84977	891
RT761_02016	Ribose import ATP-binding protein RbsA	656327	437.551	4472	200.334	423.919	4347	187.15	1.96372	1.73049	1.84711	892
RT761_00548	hypothetical protein	448077	395.13	3065	181.619	461.845	3594	204.672	1.78027	1.8925	1.83639	893
RT761_02454	Glutamyl-tRNA(Gln) amidotransferase subunit A	574608	384.61	3938	177.121	470.056	4828	208.694	1.73618	1.92969	1.83293	894
RT761_01902	hypothetical protein	374779	395.337	2567	181.954	457.903	2986	203.411	1.78355	1.88085	1.8322	895
RT761_01030	hypothetical protein	145546	441.048	993	202.2	409.682	921	180.235	1.982	1.66655	1.82427	896
RT761_00569	Dihydrolipoyllysine-residue acetyltransferase component of pyruvate dehydrogenase complex	584006	462.396	3994	212.495	383.287	3311	169.297	2.08292	1.56541	1.82417	897
RT761_02625	Elongation factor Tu	535443	445.09	3650	203.879	404.514	3322	178.331	1.99846	1.64894	1.8237	898
RT761_00140	Transcriptional repressor SdpR	127985	444.392	877	204.622	399.458	789	176.92	2.00575	1.6359	1.82082	899
RT761_01156	putative glycine dehydrogenase (decarboxylating) subunit 1	536644	399.289	3660	182.99	453.129	4147	199.263	1.7937	1.8425	1.8181	900
RT761_01892	hypothetical protein	184812	382.634	1269	176.547	464.839	1541	206.038	1.73055	1.90514	1.81784	901
RT761_02646	Chorismate synthase	507821	428.541	3458	196.088	420.326	3399	185.236	1.9221	1.71279	1.81744	902
RT761_02581	Ribulokinase	648277	411.604	4419	188.534	439.717	4703	192.835	1.84804	1.78306	1.81555	903
RT761_01392	hypothetical protein	424961	392.392	2897	179.748	460.213	3387	201.966	1.76193	1.86749	1.81471	904
RT761_00626	Ethanolamine utilization protein EutM	128548	404.239	897	189.544	421.975	932	189.27	1.85795	1.75009	1.80402	905
RT761_00926	Vitamin B12-binding protein	345217	372.402	2365	171.434	470.962	2983	207.81	1.68043	1.92152	1.80097	906
RT761_01121	Hopanoid C-3 methylase	499614	349.136	3402	159.75	498.659	4859	219.28	1.5659	2.02758	1.79674	907
RT761_00177	HTH-type transcriptional regulator CymR	156689	375.753	1065	171.616	470.475	1332	206.282	1.68222	1.90739	1.7948	908
RT761_00987	hypothetical protein	448702	382.525	3049	174.664	457.336	3666	201.831	1.7121	1.86623	1.78916	909
RT761_00129	Periplasmic [Fe] hydrogenase large subunit	569485	424.672	3871	193.972	412.035	3757	180.928	1.90135	1.67295	1.78715	910
RT761_01430	hypothetical protein	757046	419.184	5164	192.138	413.316	5092	182.08	1.88338	1.68361	1.78349	911
RT761_01439	Ribose import binding protein RbsB	476214	437.295	3240	199.923	395.808	2928	173.634	1.95968	1.60552	1.7826	912
RT761_00364	L(+)-tartrate dehydratase subunit alpha	335443	396.505	2287	181.652	434.19	2503	191.066	1.78059	1.7667	1.77364	913
RT761_01576	L-fuculokinase	620505	412.844	4263	190.591	407.581	4213	181.019	1.86821	1.6738	1.771	914
RT761_02370	Thiol-disulfide oxidoreductase ResA	220869	418.312	1506	191.662	407.57	1458	178.327	1.87871	1.6489	1.76381	915
RT761_00705	hypothetical protein	182634	353.942	1240	161.479	474.155	1666	208.506	1.58285	1.92796	1.7554	916
RT761_01832	Type I restriction enzyme EcoKI M protein	586578	378.926	3995	173.417	441.457	4665	194.614	1.69987	1.7995	1.74968	917
RT761_02550	3-dehydroquinate dehydratase	176581	384.708	1208	176.848	431.538	1354	190.502	1.7335	1.76148	1.74749	918
RT761_02722	putative nicotinate-nucleotide adenylyltransferase	213853	363.696	1464	167.305	454.617	1826	200.547	1.63996	1.85436	1.74716	919
RT761_00547	hypothetical protein	141969	358.508	979	166.124	456.942	1236	201.565	1.62838	1.86378	1.74608	920
RT761_02419	Trehalose transport system permease protein SugA	378386	405.558	2618	188.553	397.247	2558	177.056	1.84823	1.63716	1.7427	921
RT761_01565	Lipopolysaccharide assembly protein B	1369279	377.524	9410	174.336	433.207	10783	191.993	1.70888	1.77527	1.74207	922
RT761_01072	hypothetical protein	232812	369.543	1608	171.51	435.668	1898	194.558	1.68118	1.79898	1.74008	923
RT761_00042	hypothetical protein	404500	398.915	2744	181.841	417.421	2882	183.548	1.78244	1.69718	1.73981	924
RT761_00327	hypothetical protein	211868	405.877	1448	186.399	405.646	1444	178.644	1.82712	1.65184	1.73948	925
RT761_00157	hypothetical protein	207515	288.215	1411	131.686	538.426	2634	236.252	1.29081	2.18451	1.73766	926
RT761_01959	Single-stranded-DNA-specific exonuclease RecJ	619787	363.725	4255	167.793	445.573	5204	197.224	1.64475	1.82364	1.73419	927
RT761_00493	UDP-N-acetylgalactosamine-undecaprenyl-phosphate N-acetylgalactosaminephosphotransferase	243818	402.34	1660	184.069	407.748	1683	179.351	1.80428	1.65838	1.73133	928
RT761_00043	hypothetical protein	117587	426.04	804	195.746	374.203	712	166.596	1.91874	1.54043	1.72959	929
RT761_01764	Putative zinc metalloprotease Rip3	460168	401.543	3149	184.643	403.251	3160	178.072	1.80991	1.64655	1.72823	930
RT761_02262	Erythritol/L-threitol-binding protein	584076	440.48	3975	201.437	361.836	3260	158.769	1.97452	1.46807	1.72129	931
RT761_02440	Holo-[acyl-carrier-protein] synthase	149861	375.591	1021	171.948	430.409	1172	189.691	1.68547	1.75399	1.71973	932
RT761_01323	Transaldolase	261773	400.264	1788	183.711	398.945	1793	177.05	1.80077	1.6371	1.71893	933
RT761_01951	hypothetical protein	222241	389.897	1536	181.076	404.096	1586	179.689	1.77495	1.6615	1.71822	934
RT761_01904	hypothetical protein	281082	407.365	1921	187.078	390.578	1846	172.773	1.83378	1.59755	1.71566	935
RT761_00657	sn-glycerol-3-phosphate import ATP-binding protein UgpC	418674	377.184	2843	172.107	428.133	3241	188.56	1.68703	1.74352	1.71528	936
RT761_01028	Uroporphyrinogen decarboxylase	371885	371.143	2542	170.472	430.581	2943	189.677	1.671	1.75386	1.71243	937
RT761_00237	hypothetical protein	87088	333.671	621	159.881	438.766	811	200.666	1.56718	1.85546	1.71132	938
RT761_00769	2,3-dimethylmalate dehydratase small subunit	185005	373.748	1265	171.724	428.097	1442	188.128	1.68327	1.73953	1.7114	939
RT761_02554	Putative type II secretion system protein D	723288	416.401	4923	190.447	382.91	4521	168.084	1.8668	1.5542	1.7105	940
RT761_00367	tRNA-2-methylthio-N(6)-dimethylallyladenosine synthase	388791	347.445	2684	161.175	447.189	3441	198.585	1.57987	1.83623	1.70805	941
RT761_00404	hypothetical protein	254935	333.248	1767	155.21	453.366	2424	204.627	1.5214	1.89209	1.70675	942
RT761_01251	N-acetylglucosamine repressor	474476	416.207	3233	190.566	376.494	2931	166.036	1.86797	1.53526	1.70162	943
RT761_00954	D-alanine--D-alanine ligase A	411756	370.951	2805	169.807	428.433	3226	187.687	1.66448	1.73545	1.69997	944
RT761_02278	hypothetical protein	166109	425.921	1140	196.42	362.6	962	159.295	1.92535	1.47293	1.69914	945
RT761_02545	Farnesyl diphosphate synthase	367893	412.899	2515	189.673	372.98	2278	165.108	1.85921	1.52668	1.69295	946
RT761_02017	Ribose import permease protein RbsC	401705	394.99	2752	181.833	391.047	2729	173.291	1.78236	1.60234	1.69235	947
RT761_00891	LPS-assembly protein LptD	539846	335.725	3686	154.033	458.447	5024	201.77	1.50986	1.86567	1.68777	948
RT761_00398	Folate transporter FolT	199024	354.767	1362	163.14	435.312	1669	192.126	1.59913	1.7765	1.68781	949
RT761_00359	hypothetical protein	640016	396.54	4374	182.104	387.709	4301	172.091	1.78502	1.59125	1.68813	950
RT761_01559	hypothetical protein	356851	369.411	2441	169.799	419.117	2764	184.779	1.66441	1.70857	1.68649	951
RT761_00507	hypothetical protein	229450	463.535	1580	214.485	310.937	1051	137.117	2.10243	1.26785	1.68514	952
RT761_00315	Protein translocase subunit SecE	82659	405.191	584	192.366	351.226	506	160.182	1.88561	1.48113	1.68337	953
RT761_01503	General stress protein 69	415675	367.529	2827	167.961	421.377	3244	185.23	1.64639	1.71273	1.67956	954
RT761_01153	Purine catabolism protein PucG	469045	400.893	3197	183.612	382.233	3056	168.679	1.7998	1.55969	1.67975	955
RT761_01091	Xylose isomerase	362643	373.089	2476	171.171	412.377	2735	181.712	1.67785	1.68021	1.67903	956
RT761_02005	Histidinol-phosphatase	304778	374.881	2083	172.165	409.288	2271	180.393	1.68759	1.66801	1.6778	957
RT761_00494	hypothetical protein	190526	396.929	1299	181.85	385.223	1258	169.251	1.78253	1.56499	1.67376	958
RT761_02756	Galactose-1-phosphate uridylyltransferase	368991	361.756	2515	165.685	422.459	2941	186.203	1.62408	1.72174	1.67291	959
RT761_01351	hypothetical protein	843268	353.127	5736	161.406	433.357	7050	190.655	1.58214	1.76289	1.67251	960
RT761_02386	hypothetical protein	395624	360.313	2710	165.849	417.66	3148	185.15	1.62568	1.712	1.66884	961
RT761_02326	hypothetical protein	428436	339.221	2929	155.834	443.705	3823	195.476	1.52751	1.80748	1.66749	962
RT761_00469	Ribosomal RNA small subunit methyltransferase A	280769	353.169	1918	162.116	428.4	2323	188.701	1.5891	1.74483	1.66696	963
RT761_00386	hypothetical protein	444544	409.341	3041	188.162	363.552	2706	160.913	1.8444	1.48789	1.66614	964
RT761_00746	Catabolite control protein A	354090	348.171	2409	159.17	430.883	2981	189.293	1.56022	1.7503	1.65526	965
RT761_00635	Cyclopentanol dehydrogenase	318547	429.888	2166	196.42	341.146	1720	149.9	1.92535	1.38606	1.6557	966
RT761_00352	hypothetical protein	341022	419.461	2317	191.505	351.651	1946	154.577	1.87717	1.4293	1.65324	967
RT761_01660	hypothetical protein	169578	353.288	1158	162.111	420.158	1377	185.262	1.58904	1.71303	1.65104	968
RT761_02457	hypothetical protein	319499	373.683	2172	170.702	402.044	2332	176.139	1.67326	1.62867	1.65097	969
RT761_00275	Aspartate carbamoyltransferase	354162	383.292	2407	175.045	388.635	2446	170.953	1.71582	1.58072	1.64827	970
RT761_01919	N-acetyl-alpha-D-glucosaminyl L-malate synthase	373873	352.046	2549	161.284	420.801	3042	184.981	1.58094	1.71043	1.64568	971
RT761_02728	Ribonuclease G	593734	400.63	4062	184.178	363.934	3690	160.794	1.80535	1.48679	1.64607	972
RT761_02099	hypothetical protein	122483	400.271	834	183.143	367.173	766	161.659	1.7952	1.49479	1.64499	973
RT761_00882	Ribonuclease PH	272427	336.33	1852	153.639	438.028	2412	192.303	1.506	1.77813	1.64207	974
RT761_01557	ECF RNA polymerase sigma factor SigE	248295	407.709	1705	188.127	353.043	1469	155.775	1.84406	1.44038	1.64222	975
RT761_00527	hypothetical protein	285669	356.64	1950	163.586	409.338	2249	181.322	1.60351	1.6766	1.64005	976
RT761_00103	Guanylate kinase	226804	376.126	1557	173.507	381.164	1587	169.962	1.70075	1.57156	1.63615	977
RT761_00304	Hydroxypyruvate reductase	336409	355.988	2293	163.049	410.539	2640	180.412	1.59824	1.66818	1.63321	978
RT761_02769	putative ABC transporter ATP-binding protein YxlF	252293	375.436	1715	171.49	387.701	1779	170.962	1.68098	1.58081	1.63089	979
RT761_02142	hypothetical protein	202681	342.946	1374	156.223	423.626	1710	186.853	1.53133	1.72775	1.62954	980
RT761_02547	hypothetical protein	163402	422.227	1126	195.512	327.333	871	145.345	1.91644	1.34394	1.63019	981
RT761_02450	GMP synthase [glutamine-hydrolyzing]	553488	360.344	3762	164.578	404.975	4232	177.929	1.61323	1.64523	1.62923	982
RT761_00399	hypothetical protein	176192	345.474	1200	158.109	417.049	1455	184.241	1.54981	1.70359	1.6267	983
RT761_00258	Putative ABC transporter substrate-binding protein YesO	426416	341.68	2906	156.468	423.28	3583	185.406	1.53373	1.71437	1.62405	984
RT761_01878	hypothetical protein	222192	342.889	1512	156.791	421.322	1856	184.968	1.5369	1.71031	1.6236	985
RT761_00203	Cysteine--tRNA ligase	489477	344.217	3334	157.547	415.271	4029	182.974	1.54431	1.69188	1.61809	986
RT761_02139	Threonylcarbamoyl-AMP synthase	352342	350.589	2405	160.803	405.686	2781	178.701	1.57622	1.65237	1.6143	987
RT761_00347	hypothetical protein	183855	378.303	1257	173.798	372.261	1239	164.637	1.7036	1.52232	1.61296	988
RT761_01491	Argininosuccinate lyase	488517	344.269	3324	157.407	410.578	3970	180.676	1.54293	1.67063	1.60678	989
RT761_01978	hypothetical protein	141706	330.317	964	150.996	425.944	1245	187.415	1.48009	1.73294	1.60652	990
RT761_02782	Lipopolysaccharide export system ATP-binding protein LptB	309291	398.058	2107	182.217	350.157	1855	154.175	1.78613	1.42559	1.60586	991
RT761_01261	hypothetical protein	57725	326.13	402	152.615	405.893	507	184.981	1.49596	1.71043	1.6032	992
RT761_01090	Ribokinase	346392	360.825	2359	165.121	389.738	2550	171.538	1.61855	1.58614	1.60234	993
RT761_02533	Tryptophan--tRNA ligase	378645	388.354	2580	177.812	357.681	2380	157.639	1.74295	1.45762	1.60028	994
RT761_01078	hypothetical protein	124292	331.445	853	152.849	418.245	1068	183.922	1.49826	1.70064	1.59945	995
RT761_01444	Beta-hexosaminidase	513475	308.393	3507	141.536	444.852	5038	195.405	1.38736	1.80682	1.59709	996
RT761_02180	Phosphoribosylformylglycinamidine synthase subunit PurS	80044	310.248	547	142.466	439.705	775	193.988	1.39649	1.79372	1.5951	997
RT761_00986	putative ABC transporter ATP-binding protein YknY	274010	344.667	1876	158.566	402.327	2174	176.598	1.5543	1.63292	1.59361	998
RT761_02438	hypothetical protein	100934	333.115	688	152.578	413.007	858	182.868	1.4956	1.69089	1.59325	999
RT761_00783	Lipopolysaccharide export system permease protein LptF	381896	350.685	2636	162.653	387.605	2904	172.211	1.59436	1.59236	1.59336	1000
RT761_00470	hypothetical protein	54209	291.446	382	138.005	441.296	570	197.904	1.35275	1.82993	1.59134	1001
RT761_00766	Ketol-acid reductoisomerase (NAD(+))	331891	334.231	2267	153.408	410.988	2791	181.511	1.50373	1.67835	1.59104	1002
RT761_01538	hypothetical protein	281392	402.564	1919	184.477	335.256	1599	147.728	1.80828	1.36598	1.58713	1003
RT761_00770	HTH-type transcriptional repressor PurR	85872	349.073	592	161.708	386.858	653	171.424	1.5851	1.58507	1.58508	1004
RT761_00503	dTDP-3-amino-3,4,6-trideoxy-alpha-D-glucose transaminase	396642	345.206	2724	159.306	388.528	3068	172.436	1.56155	1.59444	1.57799	1005
RT761_00166	Putative thiazole biosynthetic enzyme	537437	374.782	3660	171.505	361.098	3527	158.836	1.68113	1.46868	1.57491	1006
RT761_00502	N-acetyl-alpha-D-glucosaminyl-diphospho-ditrans,octacis-undecaprenol 4-epimerase	350820	401.856	2394	184.27	330.474	1964	145.285	1.80625	1.34338	1.57482	1007
RT761_01390	hypothetical protein	142372	367.886	971	168.598	368.398	967	161.364	1.65263	1.49206	1.57235	1008
RT761_00191	Phosphoribosyl-AMP cyclohydrolase	209822	317.912	1437	146.305	418.67	1887	184.638	1.43411	1.70726	1.57068	1009
RT761_00238	Ribonuclease VapC5	140342	346.524	962	159.612	386.672	1068	170.298	1.56455	1.57466	1.56961	1010
RT761_00465	hypothetical protein	575752	421.796	3931	193.515	302.062	2823	133.558	1.89688	1.23495	1.56591	1011
RT761_00764	Acetolactate synthase large subunit	581660	349.976	3955	159.904	383.221	4341	168.675	1.56742	1.55966	1.56354	1012
RT761_00844	hypothetical protein	416940	472.721	2843	216.597	247.459	1485	108.73	2.12313	1.00538	1.56426	1013
RT761_02134	hypothetical protein	230547	364.213	1581	167.831	360.19	1562	159.357	1.64512	1.4735	1.55931	1014
RT761_02514	1-deoxy-D-xylulose 5-phosphate reductoisomerase	414562	357.073	2825	163.505	371.276	2942	163.645	1.60271	1.51315	1.55793	1015
RT761_02759	Spore protein SP21	144046	328.872	989	151.728	397.205	1189	175.307	1.48727	1.62099	1.55413	1016
RT761_00669	L-ribulose 3-epimerase	297013	344.963	2005	156.479	387.849	2254	169.061	1.53384	1.56323	1.54853	1017
RT761_00198	putative inner membrane transporter YhbE	292532	316.593	2001	145.519	408.381	2584	180.598	1.42641	1.66991	1.54816	1018
RT761_00889	putative nicotinate-nucleotide pyrophosphorylase [carboxylating]	350534	407.124	2388	186.37	308.792	1821	136.584	1.82684	1.26293	1.54488	1019
RT761_01475	hypothetical protein	72294	305.038	496	140.63	418.996	678	184.745	1.37848	1.70826	1.54337	1020
RT761_00317	50S ribosomal protein L33	46046	300.954	373	163.818	299.373	376	158.704	1.60578	1.46747	1.53662	1021
RT761_01333	GDP-perosamine synthase	442675	346.381	3021	158.842	371.653	3244	163.924	1.557	1.51573	1.53636	1022
RT761_00175	Homoserine kinase	336869	370.593	2308	170.615	342.866	2125	150.969	1.6724	1.39594	1.53417	1023
RT761_02218	hypothetical protein	21847	177.618	290	158.43	181.959	312	163.811	1.55296	1.51468	1.53382	1024
RT761_02002	Putative mutator protein MutT4	152726	366.249	1044	168.232	342.978	990	153.317	1.64905	1.41766	1.53335	1025
RT761_02755	Glucose-1-phosphate adenylyltransferase	444965	353.99	3044	162.725	360.316	3096	159.059	1.59506	1.47074	1.5329	1026
RT761_02570	hypothetical protein	164120	316.224	1116	144.491	406.823	1431	178.059	1.41633	1.64643	1.53138	1027
RT761_00147	hypothetical protein	368417	322.325	2511	147.62	395.711	3085	174.302	1.447	1.61169	1.52934	1028
RT761_00437	hypothetical protein	254124	329.603	1724	150.255	391.086	2046	171.374	1.47283	1.58461	1.52872	1029
RT761_02456	DNA polymerase III subunit alpha	1101047	320.818	7513	147.1	395.894	9273	174.488	1.4419	1.61341	1.52765	1030
RT761_01151	Putative thiazole biosynthetic enzyme	466340	350.895	3178	160.685	362.324	3292	159.966	1.57506	1.47913	1.5271	1031
RT761_00815	hypothetical protein	396440	333.704	2698	152.606	383.061	3086	167.754	1.49587	1.55114	1.52351	1032
RT761_02209	Glucitol operon repressor	237810	310.863	1614	141.771	405.443	2120	178.964	1.38967	1.6548	1.52223	1033
RT761_00658	Trehalose import ATP-binding protein SugC	367551	332.024	2502	151.875	380.95	2884	168.244	1.4887	1.55568	1.52219	1034
RT761_02277	hypothetical protein	102063	317.953	705	147.581	383.396	856	172.211	1.44661	1.59236	1.51949	1035
RT761_00568	Xylulose kinase	578918	378.378	3942	173.129	330.26	3440	145.198	1.69705	1.34257	1.51981	1036
RT761_00451	hypothetical protein	533826	325.305	3641	149.093	388.696	4332	170.48	1.46144	1.57635	1.51889	1037
RT761_00648	3-hexulose-6-phosphate synthase	209836	320.85	1426	146.517	394.251	1751	172.902	1.43619	1.59875	1.51747	1038
RT761_02640	Protein-L-isoaspartate O-methyltransferase	234507	361.894	1592	165.087	347.727	1535	152.977	1.61822	1.41451	1.51636	1039
RT761_01599	Cytidine deaminase	258209	311.847	1763	143.076	397.162	2258	176.111	1.40246	1.62842	1.51544	1040
RT761_00650	2Fe-2S ferredoxin-5	598854	334.368	4070	152.702	378.188	4602	165.937	1.49681	1.53434	1.51558	1041
RT761_00649	hypothetical protein	399425	308.913	2725	141.616	401.007	3550	177.306	1.38815	1.63946	1.51381	1042
RT761_00517	hypothetical protein	421799	334.761	2869	153.005	375.626	3223	165.19	1.49978	1.52743	1.51361	1043
RT761_02349	Fructose-1,6-bisphosphatase/inositol-1-monophosphatase	272748	352.388	1862	161.653	352.61	1868	155.858	1.58456	1.44114	1.51285	1044
RT761_02694	hypothetical protein	69893	261.772	486	122.312	439.375	815	197.124	1.19893	1.82271	1.51082	1045
RT761_00908	hypothetical protein	189531	332.51	1294	152.547	375.575	1458	165.187	1.4953	1.52741	1.51135	1046
RT761_00091	Phosphopantetheine adenylyltransferase	170811	358.094	1168	164.539	346.901	1121	151.768	1.61285	1.40333	1.50809	1047
RT761_02118	Penicillin-binding protein 4*	500365	326.396	3403	149.164	381.402	3978	167.577	1.46214	1.54951	1.50582	1048
RT761_02360	putative signaling protein	866762	310.334	5897	141.875	396.881	7527	174.038	1.39069	1.60925	1.49997	1049
RT761_01553	Thymidylate kinase	221969	331.792	1507	151.367	372.771	1697	163.813	1.48373	1.5147	1.49922	1050
RT761_00959	hypothetical protein	424791	298.099	2898	136.656	405.786	3957	179.326	1.33953	1.65815	1.49884	1051
RT761_00772	tRNA (cmo5U34)-methyltransferase	171423	332.215	1166	151.843	370.63	1303	163.075	1.48839	1.50788	1.49814	1052
RT761_01704	Dipeptidyl aminopeptidase BIII	603374	314.749	4116	144.277	387.685	5070	170.796	1.41424	1.57927	1.49676	1053
RT761_02572	Putative pre-16S rRNA nuclease	129352	312.444	895	145.267	380.877	1086	169.403	1.42394	1.56639	1.49517	1054
RT761_01580	Autoinducer 2 import system permease protein LsrC	289317	321.463	1978	147.682	375.568	2316	166.184	1.44761	1.53662	1.49212	1055
RT761_00193	hypothetical protein	196673	281.363	1341	128.913	419.854	2013	185.977	1.26363	1.71964	1.49164	1056
RT761_00158	hypothetical protein	69209	316.023	477	146.359	374.79	567	167.198	1.43464	1.546	1.49032	1057
RT761_02793	hypothetical protein	340783	320.888	2369	149.894	363.923	2688	163.455	1.4693	1.51139	1.49034	1058
RT761_01282	hypothetical protein	420411	327.423	2859	149.622	372.115	3254	163.661	1.46662	1.5133	1.48996	1059
RT761_00571	Sorbitol-6-phosphate 2-dehydrogenase	278743	353.286	1891	161.05	344.384	1852	151.585	1.57864	1.40164	1.49014	1060
RT761_00218	Adenosyl-chloride synthase	261962	315.237	1794	145.066	381.343	2165	168.248	1.42197	1.55571	1.48884	1061
RT761_00195	Ribose import ATP-binding protein RbsA	287532	347.261	1968	159.713	345.113	1959	152.791	1.56554	1.41278	1.48916	1062
RT761_02437	Cyclic di-AMP synthase CdaA	236405	310.243	1620	142.858	387.001	2005	169.923	1.40032	1.5712	1.48576	1063
RT761_02102	Miniconductance mechanosensitive channel MscM	346639	324.568	2368	148.989	366.435	2693	162.839	1.46042	1.50569	1.48306	1064
RT761_01484	Aspartokinase 2	398101	324.451	2726	149.288	366.271	3086	162.422	1.46336	1.50184	1.4826	1065
RT761_01200	D-allose-binding periplasmic protein	334430	339.868	2275	155.357	356.015	2372	155.673	1.52284	1.43943	1.48114	1066
RT761_00169	Inner membrane ABC transporter permease protein YcjP	276519	325.7	1883	149.035	367.916	2131	162.095	1.46087	1.49881	1.47984	1067
RT761_00436	Glycogen phosphorylase	600651	325.028	4089	148.683	370.789	4646	162.357	1.45742	1.50124	1.47933	1068
RT761_01558	hypothetical protein	151761	335.013	1050	155.753	347.128	1086	154.819	1.52672	1.43154	1.47913	1069
RT761_02510	4,4'-diaponeurosporenoate glycosyltransferase	253132	373.351	1728	171.261	313.361	1451	138.207	1.67874	1.27794	1.47834	1070
RT761_00910	hypothetical protein	188221	342.843	1286	157.403	343.969	1294	152.214	1.5429	1.40745	1.47518	1071
RT761_02546	N utilization substance protein B	154777	355.809	1058	163.434	328.915	981	145.637	1.60201	1.34664	1.47432	1072
RT761_01960	Adenine phosphoribosyltransferase	171986	322.071	1175	147.857	363.67	1340	162.053	1.44932	1.49843	1.47387	1073
RT761_01757	Galactose/methyl galactoside import ATP-binding protein MglA	477192	319.406	3240	145.727	373.659	3797	164.128	1.42844	1.51762	1.47303	1074
RT761_00155	Lipoprotein NlpI	497866	314.906	3375	143.446	377.738	4061	165.88	1.40608	1.53381	1.46995	1075
RT761_00006	hypothetical protein	64606	256.373	441	117.593	431.048	750	192.2	1.15267	1.77718	1.46493	1076
RT761_00108	Septum site-determining protein DivIVA	189821	329.55	1315	153.408	344.63	1377	154.385	1.50374	1.42752	1.46563	1077
RT761_02766	hypothetical protein	392875	322.558	2682	147.964	359.521	3008	159.486	1.45037	1.4747	1.46253	1078
RT761_01550	hypothetical protein	254310	290.308	1741	133.549	395.219	2368	174.57	1.30907	1.61417	1.46162	1079
RT761_00652	hypothetical protein	59596	287.903	425	137.963	369.077	543	169.403	1.35234	1.56639	1.45937	1080
RT761_00895	Oligopeptide transport ATP-binding protein OppD	288680	291.596	1975	134.053	390.861	2646	172.603	1.31402	1.59598	1.455	1081
RT761_02577	Histidine--tRNA ligase	393652	305.868	2676	139.718	377.535	3318	166.491	1.36954	1.53946	1.4545	1082
RT761_00114	Cell division protein DivIB	223028	345.78	1524	158.771	328.327	1462	146.38	1.5563	1.3535	1.4549	1083
RT761_02511	Proline--tRNA ligase	404444	322.523	2757	147.735	359.234	3066	157.895	1.44813	1.45998	1.45405	1084
RT761_00757	Tagatose-6-phosphate kinase	324694	340.35	2217	156.157	334.585	2192	148.383	1.53069	1.37203	1.45136	1085
RT761_02181	Phosphoribosylformylglycinamidine synthase subunit PurQ	211346	297.252	1443	136.377	382.346	1860	168.941	1.3368	1.56212	1.44946	1086
RT761_01611	Sensor kinase CckA	1118532	309.158	7619	141.506	371.53	9158	163.465	1.38707	1.51148	1.44928	1087
RT761_00143	Modification methylase DpnIIB	223639	283.446	1513	128.857	402.622	2160	176.795	1.26308	1.63474	1.44891	1088
RT761_02327	Oxalate-binding protein	109750	288.058	752	132.629	388.215	1017	172.381	1.30005	1.59392	1.44699	1089
RT761_01328	Kynurenine formamidase	213063	315.649	1466	145.94	357.861	1654	158.243	1.43054	1.4632	1.44687	1090
RT761_00918	LPS-assembly protein LptD	609342	306.819	4159	140.72	370.834	5022	163.301	1.37936	1.50997	1.44467	1091
RT761_01068	hypothetical protein	80507	301.524	545	137.161	378.183	689	166.648	1.34448	1.54092	1.4427	1092
RT761_02778	N5-carboxyaminoimidazole ribonucleotide mutase	236919	307.288	1618	141.016	367.613	1941	162.579	1.38227	1.50329	1.44278	1093
RT761_01177	Erythritol/L-threitol dehydrogenase	382977	346.899	2615	159.165	325.047	2442	142.846	1.56017	1.32083	1.4405	1094
RT761_00768	2,3-dimethylmalate dehydratase large subunit	385563	304.552	2659	141.133	364.039	3173	161.856	1.38342	1.49661	1.44001	1095
RT761_00093	ATP-dependent DNA helicase RecG	793178	337.666	5461	156.219	327.118	5302	145.764	1.53129	1.34781	1.43955	1096
RT761_01092	hypothetical protein	98206	324.112	667	147.921	345.026	718	153.029	1.44995	1.41499	1.43247	1097
RT761_01944	hypothetical protein	130965	320.993	895	147.404	349.176	970	153.534	1.44488	1.41966	1.43227	1098
RT761_01512	putative glycerol-3-phosphate acyltransferase	180220	301.876	1245	140.133	361.281	1485	160.637	1.37361	1.48533	1.42947	1099
RT761_01940	Ribose import binding protein RbsB	305568	302.243	2078	138.114	368.362	2535	161.927	1.35383	1.49726	1.42555	1100
RT761_00377	Lysine/ornithine decarboxylase	353619	307.762	2408	140.826	358.687	2814	158.16	1.3804	1.46243	1.42142	1101
RT761_02022	hypothetical protein	184160	274.048	1276	127.593	384.039	1791	172.115	1.25069	1.59147	1.42108	1102
RT761_01715	3-hexulose-6-phosphate isomerase	167965	301.012	1144	137.764	361.964	1394	161.332	1.35039	1.49176	1.42108	1103
RT761_01510	3-oxoacyl-[acyl-carrier-protein] synthase 3	305910	310.884	2103	143.612	347.424	2349	154.163	1.40771	1.42547	1.41659	1104
RT761_00799	Threonine-phosphate decarboxylase	315242	294.344	2164	135.773	369.04	2693	162.383	1.33087	1.50148	1.41617	1105
RT761_01324	Aspartate aminotransferase	335875	292.319	2282	133.457	374.432	2925	164.399	1.30817	1.52012	1.41414	1106
RT761_00306	hypothetical protein	156636	286.879	1071	131.808	373.295	1398	165.351	1.29201	1.52893	1.41047	1107
RT761_02709	Glutamine transport system permease protein GlnP	225868	343.787	1548	158.325	305.918	1374	135.056	1.55194	1.2488	1.40037	1108
RT761_01989	Sorbitol dehydrogenase	338995	326.585	2298	148.764	329.3	2331	145.023	1.45821	1.34096	1.39959	1109
RT761_02258	putative oxidoreductase YhhX	318430	314.965	2161	143.631	340.275	2343	149.663	1.4079	1.38386	1.39588	1110
RT761_00015	hypothetical protein	118186	317.704	804	145.231	334.914	851	147.734	1.42358	1.36602	1.3948	1111
RT761_00240	Iron-sulfur cluster carrier protein	237969	314.774	1616	143.636	339.029	1748	149.318	1.40795	1.38067	1.39431	1112
RT761_01154	Aminomethyltransferase	342199	313.369	2332	143.5	339.026	2519	148.97	1.40661	1.37745	1.39203	1113
RT761_01291	dTDP-4-oxo-6-deoxy-D-allose reductase	278084	281.747	1897	129.15	372.3	2505	163.902	1.26596	1.51552	1.39074	1114
RT761_02272	hypothetical protein	162324	318.282	1117	147.173	326.769	1140	144.353	1.44262	1.33477	1.38869	1115
RT761_01535	Pyrophosphatase PpaX	175146	278.01	1197	127.673	373.933	1605	164.523	1.25148	1.52127	1.38637	1116
RT761_02238	Benzylsuccinate synthase activating enzyme	282033	297.503	1936	137.228	349.15	2260	153.955	1.34513	1.42355	1.38434	1117
RT761_00917	hypothetical protein	164314	300.941	1113	136.977	349.051	1298	153.523	1.34268	1.41956	1.38112	1118
RT761_02667	hypothetical protein	829651	308.995	5696	142.551	334.217	6138	147.63	1.39732	1.36507	1.38119	1119
RT761_02225	Multiple sugar-binding protein	405522	305.824	2762	139.967	339.657	3069	149.467	1.37198	1.38205	1.37702	1120
RT761_00079	Signal recognition particle receptor FtsY	310385	331.608	2123	152.412	306.345	1973	136.127	1.49397	1.2587	1.37634	1121
RT761_01760	hypothetical protein	157966	335.384	1078	153.795	301.312	980	134.369	1.50753	1.24244	1.37499	1122
RT761_01087	hypothetical protein	195337	248.52	1460	124.817	346.998	2001	164.406	1.22349	1.52018	1.37184	1123
RT761_02331	hypothetical protein	279942	295.298	1906	135.101	348.721	2250	153.273	1.32429	1.41725	1.37077	1124
RT761_02655	hypothetical protein	164845	283.239	1125	129.89	362.368	1430	158.674	1.2732	1.46718	1.37019	1125
RT761_01539	2-oxoglutarate oxidoreductase subunit KorA	528804	311.428	3617	143.138	327.515	3797	144.409	1.40307	1.33529	1.36918	1126
RT761_02656	Toxin RelG	71998	272.72	518	131.847	338.019	638	156.066	1.29239	1.44307	1.36773	1127
RT761_01253	8-amino-3,8-dideoxy-alpha-D-manno-octulosonate transaminase	402729	321.926	2740	147.176	316.783	2698	139.276	1.44265	1.28782	1.36524	1128
RT761_01152	HTH-type transcriptional repressor AllR	252579	317.709	1711	144.62	322.442	1746	141.831	1.41759	1.31144	1.36452	1129
RT761_02308	hypothetical protein	194106	274.161	1322	125.471	364.682	1771	161.539	1.22989	1.49368	1.36179	1130
RT761_01017	Putative 2-hydroxyacid dehydrogenase	268134	271.666	1825	124.248	367.541	2474	161.873	1.21791	1.49677	1.35734	1131
RT761_01549	hypothetical protein	175320	286.471	1210	132.855	339.113	1447	152.69	1.30227	1.41185	1.35706	1132
RT761_00185	hypothetical protein	188732	279.603	1300	129.415	350.443	1627	155.66	1.26855	1.43931	1.35393	1133
RT761_01147	Putative thiazole biosynthetic enzyme	468712	338.91	3191	155.042	291.952	2751	128.458	1.51975	1.18779	1.35377	1134
RT761_01065	NADH oxidase	710445	303.609	4850	139.274	329.632	5256	145.055	1.36519	1.34125	1.35322	1135
RT761_01229	3-oxoacyl-[acyl-carrier-protein] reductase FabG	218405	309.794	1492	142.208	323.464	1549	141.891	1.39395	1.312	1.35298	1136
RT761_00509	hypothetical protein	138401	360.419	942	164.841	268.263	700	117.722	1.6158	1.08853	1.35216	1137
RT761_00563	3'3'-cGAMP-specific phosphodiesterase 3	381408	304.882	2604	139.871	326.017	2785	143.767	1.37105	1.32935	1.3502	1138
RT761_00328	Xylulose kinase	449640	301.569	3088	139.17	325.312	3335	144.448	1.36417	1.33564	1.34991	1139
RT761_01108	hypothetical protein	126168	271.329	866	125.144	358.262	1145	159.018	1.22669	1.47036	1.34852	1140
RT761_02421	Alpha-acetolactate decarboxylase	243350	306.101	1655	139.887	324.558	1764	143.293	1.3712	1.32496	1.34808	1141
RT761_02228	Erythritol/L-threitol-binding protein	391717	298.11	2668	136.438	334.17	2979	146.409	1.33739	1.35378	1.34558	1142
RT761_01489	Acetylornithine aminotransferase	345583	290.162	2375	133.998	336.458	2741	148.624	1.31347	1.37426	1.34387	1143
RT761_01954	S-adenosylmethionine:tRNA ribosyltransferase-isomerase	308645	299.947	2102	137.266	328.297	2311	145.036	1.34551	1.34108	1.3433	1144
RT761_02329	Trehalose transport system permease protein SugA	239747	269.076	1644	123.985	359.954	2189	158.657	1.21533	1.46703	1.34118	1145
RT761_00241	hypothetical protein	280449	322.355	1907	147.291	301.198	1804	133.909	1.44378	1.23819	1.34099	1146
RT761_01124	Miniconductance mechanosensitive channel MscM	654213	284.317	4453	130.041	343.859	5397	151.471	1.27469	1.40058	1.33763	1147
RT761_00679	Acid sugar phosphatase	233591	300.632	1587	137.246	326.921	1724	143.288	1.34532	1.32491	1.33512	1148
RT761_00620	Aldehyde-alcohol dehydrogenase	441737	308.691	3027	142.141	309.539	3043	137.327	1.39329	1.2698	1.33154	1149
RT761_00661	Trehalose transport system permease protein SugA	268640	287.931	1838	132.376	333.349	2122	146.878	1.29758	1.35811	1.32784	1150
RT761_02760	hypothetical protein	454881	296.726	3095	135.664	323.9	3378	142.302	1.3298	1.3158	1.3228	1151
RT761_00853	putative FAD-linked oxidoreductase	420683	300.273	2872	137.75	318.24	3036	139.945	1.35025	1.294	1.32213	1152
RT761_02483	Penicillin-binding protein 2D	517805	263.514	3524	120.509	358.17	4806	157.948	1.18125	1.46047	1.32086	1153
RT761_01674	30S ribosomal protein S1	590420	277.192	4033	127.231	342.653	4969	150.654	1.24715	1.39303	1.32009	1154
RT761_01612	hypothetical protein	90890	288.54	624	133.113	320.591	703	144.124	1.3048	1.33265	1.31872	1155
RT761_00726	hypothetical protein	397699	314.138	2705	143.575	301.928	2605	132.882	1.40735	1.2287	1.31802	1156
RT761_00194	Ribose import permease protein RbsC	299890	314.35	2060	145.099	293.7	1936	131.054	1.42229	1.21179	1.31704	1157
RT761_01906	Putative SOS response-associated peptidase YedK	185270	261.681	1259	119.492	358.304	1732	157.982	1.17128	1.46078	1.31603	1158
RT761_00423	putative methyltransferase YcgJ	271223	299.363	1851	137.285	314.272	1944	138.567	1.3457	1.28127	1.31348	1159
RT761_01509	3-hydroxyacyl-[acyl-carrier-protein] dehydratase FabZ	124012	281.206	849	129.364	334.134	999	146.292	1.26805	1.35269	1.31037	1160
RT761_02463	UvrABC system protein A	796963	284.426	5414	129.836	330.43	6315	145.545	1.27268	1.34579	1.30923	1161
RT761_01023	hypothetical protein	316150	274.436	2161	126.051	337.629	2664	149.339	1.23558	1.38087	1.30823	1162
RT761_01528	Threonylcarbamoyladenosine tRNA methylthiotransferase MtaB	353710	280.055	2405	127.955	330.914	2859	146.185	1.25424	1.35171	1.30297	1163
RT761_00555	hypothetical protein	492786	261.564	3349	119.448	352.747	4524	155.072	1.17085	1.43388	1.30237	1164
RT761_00483	hypothetical protein	253800	290.722	1726	132.853	320.895	1903	140.772	1.30225	1.30166	1.30195	1165
RT761_02721	hypothetical protein	142044	239.131	966	109.279	376.313	1521	165.362	1.07117	1.52902	1.3001	1166
RT761_00449	D-alanine--D-alanine ligase	255868	255.357	1748	117.225	355.957	2435	156.936	1.14906	1.45112	1.30009	1167
RT761_00953	DNA polymerase I, thermostable	449921	255.057	3088	117.632	351.024	4259	155.92	1.15305	1.44172	1.29738	1168
RT761_00995	Glucokinase	256626	279.549	1747	127.878	326.504	2051	144.283	1.25348	1.33412	1.2938	1169
RT761_00442	hypothetical protein	286777	290.554	1957	133.235	312.231	2118	138.58	1.306	1.28139	1.29369	1170
RT761_02498	Ribosomal protein S12 methylthiotransferase RimO	359404	268.613	2453	123.193	337.257	3069	148.127	1.20756	1.36966	1.28861	1171
RT761_02425	High-affinity branched-chain amino acid transport system permease protein LivH	258557	281.652	1781	130.367	317.957	1997	140.484	1.27788	1.29899	1.28844	1172
RT761_02605	50S ribosomal protein L30	63104	300.495	446	142.712	281.414	413	127.006	1.39889	1.17436	1.28663	1173
RT761_02373	putative ABC transporter-binding protein	347014	268.379	2356	122.44	338.088	2969	148.287	1.20018	1.37114	1.28566	1174
RT761_01348	Catalase	430931	294.956	2933	134.898	307.219	3054	134.993	1.3223	1.24822	1.28526	1175
RT761_00303	SPBc2 prophage-derived endonuclease YokF	128492	271.08	877	124.327	329.745	1072	146.053	1.21868	1.35048	1.28458	1176
RT761_01981	hypothetical protein	239465	298.958	1632	136.909	299.102	1642	132.383	1.34201	1.22409	1.28305	1177
RT761_01081	Catabolite control protein A	309037	305.675	2100	139.577	293.895	2027	129.478	1.36816	1.19722	1.28269	1178
RT761_01252	scyllo-inositol 2-dehydrogenase (NADP(+))	368212	318.798	2507	145.854	278.7	2193	122.617	1.42969	1.13378	1.28173	1179
RT761_02735	FAD:protein FMN transferase	265863	268.548	1816	123.261	330.427	2239	146.053	1.20823	1.35049	1.27936	1180
RT761_01965	Phosphoenolpyruvate-dependent phosphotransferase system	215651	312.538	1476	143.742	282.238	1328	124.291	1.40898	1.14927	1.27912	1181
RT761_02538	Pyruvate synthase subunit PorC	165418	298.05	1125	136.209	300.06	1131	131.602	1.33514	1.21686	1.276	1182
RT761_02773	Histidinol-phosphate aminotransferase	310729	295.089	2124	135.541	298.577	2146	131.612	1.3286	1.21695	1.27278	1183
RT761_00557	hypothetical protein	59369	291.024	418	137.686	281.995	408	129.158	1.34963	1.19427	1.27195	1184
RT761_00596	Anaerobic ribonucleoside-triphosphate reductase	585214	278.276	3997	127.714	317.679	4545	139.568	1.25188	1.29052	1.2712	1185
RT761_01542	hypothetical protein	93319	272.863	636	124.961	321.678	754	142.376	1.2249	1.31649	1.27069	1186
RT761_01564	Phosphate import ATP-binding protein PstB	213154	261.218	1462	120.393	334.317	1856	146.886	1.18012	1.35819	1.26915	1187
RT761_01555	DNA polymerase III subunit tau	285832	281.886	1958	129.754	308.622	2138	136.164	1.27187	1.25905	1.26546	1188
RT761_02320	hypothetical protein	254551	317.791	1728	144.963	273.866	1488	119.967	1.42095	1.10928	1.26512	1189
RT761_02455	Aspartyl/glutamyl-tRNA(Asn/Gln) amidotransferase subunit B	392412	270.816	2669	123.773	322.07	3189	142.128	1.21325	1.31419	1.26372	1190
RT761_01945	NAD-dependent methanol dehydrogenase	374728	290.487	2552	132.934	299.148	2628	131.561	1.30305	1.21649	1.25977	1191
RT761_00551	Cell division protein FtsX	240659	275.669	1647	126.772	309.938	1856	137.296	1.24265	1.26951	1.25608	1192
RT761_02395	Cyclic di-GMP phosphodiesterase PdeB	305667	271.704	2085	124.537	317.069	2428	139.376	1.22074	1.28875	1.25474	1193
RT761_02647	Prephenate dehydrogenase	107258	290.672	731	133.118	296.32	744	130.208	1.30485	1.20398	1.25441	1194
RT761_00290	Xylulose kinase	422363	281.575	2872	128.658	303.955	3118	134.239	1.26114	1.24124	1.25119	1195
RT761_00805	Chromosomal replication initiator protein DnaA	335097	246.576	2282	112.834	342.099	3165	150.4	1.10602	1.39068	1.24835	1196
RT761_02441	Bifunctional NAD(P)H-hydrate repair enzyme Nnr	400941	252.164	2721	114.994	335.599	3640	147.842	1.1272	1.36702	1.24711	1197
RT761_01813	hypothetical protein	308875	279.02	2100	127.473	303.326	2290	133.592	1.24951	1.23526	1.24239	1198
RT761_02631	hypothetical protein	221130	263.25	1516	121.273	316.202	1817	139.691	1.18874	1.29166	1.2402	1199
RT761_01011	Glutamine--fructose-6-phosphate aminotransferase [isomerizing]	297574	281.794	2038	129.684	298.187	2139	130.81	1.27119	1.20953	1.24036	1200
RT761_01471	hypothetical protein	140642	279.052	951	126.793	306.079	1044	133.771	1.24285	1.23692	1.23988	1201
RT761_00813	hypothetical protein	109963	238.015	752	109.376	342.299	1083	151.384	1.07212	1.39977	1.23595	1202
RT761_00970	hypothetical protein	213419	257.752	1455	118.08	322.307	1816	141.637	1.15745	1.30966	1.23355	1203
RT761_02719	Ribosomal silencing factor RsfS	96925	258.467	659	118.086	320.376	822	141.558	1.1575	1.30892	1.23321	1204
RT761_01345	3'3'-cGAMP-specific phosphodiesterase 2	634226	261.644	4337	120.227	313.762	5214	138.909	1.17849	1.28443	1.23146	1205
RT761_02163	putative formate transporter 1	205073	263.929	1392	120.382	312.996	1659	137.885	1.18001	1.27496	1.22749	1206
RT761_01113	hypothetical protein	166431	322.541	1133	147.545	248.124	871	109.009	1.44627	1.00795	1.22711	1207
RT761_00612	Ribose import ATP-binding protein RbsA	420163	274.616	2867	125.916	299.668	3120	131.691	1.23425	1.21768	1.22597	1208
RT761_00989	hypothetical protein	85521	279.48	590	129.561	289.059	604	127.47	1.26999	1.17866	1.22432	1209
RT761_00599	Ribose import ATP-binding protein RbsA	459785	301.696	3131	138.052	268.352	2792	118.31	1.35321	1.09396	1.22359	1210
RT761_01157	putative glycine dehydrogenase (decarboxylating) subunit 2	436859	294.181	2969	134.347	277.454	2808	122.113	1.3169	1.12913	1.22301	1211
RT761_01101	hypothetical protein	353437	285.26	2412	130.813	285.997	2411	125.666	1.28226	1.16198	1.22212	1212
RT761_00062	hypothetical protein	270610	276.697	1846	126.835	295.811	1961	129.488	1.24326	1.19732	1.22029	1213
RT761_00741	1,5-anhydro-D-fructose reductase	290676	289.23	1996	133.456	277.725	1905	122.411	1.30817	1.13188	1.22002	1214
RT761_00570	hypothetical protein	302355	302.658	2061	138.63	264.328	1806	116.747	1.35888	1.0795	1.21919	1215
RT761_01662	LexA repressor	185770	284.052	1270	130.488	283.746	1269	125.307	1.27907	1.15866	1.21886	1216
RT761_01979	Phenylacetate-coenzyme A ligase	311290	239.638	2143	110.856	329.674	2934	145.863	1.08663	1.34872	1.21768	1217
RT761_01321	hypothetical protein	183997	264.363	1258	121.455	303.348	1445	134.076	1.19053	1.23974	1.21513	1218
RT761_00743	Inosose dehydratase	228376	287.265	1557	131.603	277.794	1518	123.31	1.29	1.14019	1.21509	1219
RT761_00994	hypothetical protein	275997	264.365	1881	121.069	304.703	2171	134.292	1.18674	1.24174	1.21424	1220
RT761_02295	SPBc2 prophage-derived endonuclease YokF	77816	244.704	531	112.205	326.013	706	143.374	1.09986	1.32571	1.21278	1221
RT761_00434	hypothetical protein	145964	270.304	991	123.318	300.915	1099	131.431	1.20878	1.21528	1.21203	1222
RT761_00829	Trehalose transport system permease protein SugA	219526	257.66	1501	118.382	308.446	1795	136.056	1.16041	1.25805	1.20923	1223
RT761_02485	Tyrosine--tRNA ligase	315837	256.153	2166	118.043	307.018	2599	136.124	1.15708	1.25868	1.20788	1224
RT761_00878	Aspartate aminotransferase	271257	227.756	1854	104.603	337.44	2756	149.438	1.02534	1.38178	1.20356	1225
RT761_01482	Diaminopimelate epimerase	218745	254.059	1487	116.052	310.871	1828	137.109	1.13757	1.26778	1.20267	1226
RT761_01943	Plastocyanin	105616	279.407	722	128.348	281.646	726	124.033	1.2581	1.14688	1.20249	1227
RT761_02290	hypothetical protein	89015	269.742	613	124.822	287.727	649	127.006	1.22353	1.17436	1.19895	1228
RT761_00365	NAD-dependent malic enzyme	363159	272.029	2470	124.326	289.682	2636	127.514	1.21866	1.17906	1.19886	1229
RT761_01632	putative ABC transporter-binding protein	336012	262.92	2281	119.933	300.517	2605	131.634	1.17561	1.21716	1.19639	1230
RT761_00223	putative ABC transporter-binding protein	313045	239.881	2134	109.883	322.575	2872	142.124	1.07709	1.31415	1.19562	1231
RT761_01330	Fructose-1,6-bisphosphatase/inositol-1-monophosphatase	228787	285.627	1566	131.372	269.458	1481	119.403	1.28774	1.10406	1.1959	1232
RT761_02771	Vitamin B12-dependent ribonucleoside-diphosphate reductase	531391	259.722	3613	118.661	300.151	4191	132.283	1.16314	1.22316	1.19315	1233
RT761_02697	Galactose/methyl galactoside import ATP-binding protein MglA	205848	268.031	1409	123.281	285.374	1494	125.627	1.20842	1.16161	1.18502	1234
RT761_02770	hypothetical protein	196974	241.39	1346	110.841	312.577	1743	137.943	1.08648	1.2755	1.18099	1235
RT761_02119	hypothetical protein	141977	250.4	965	114.364	305.344	1178	134.17	1.12102	1.24061	1.18081	1236
RT761_00925	Hemin transport system permease protein HmuU	239438	240.4	1636	110.375	313.541	2134	138.365	1.08191	1.2794	1.18066	1237
RT761_00060	Lipoyl synthase	295917	341.311	2004	155.319	206.64	1217	90.6492	1.52247	0.838191	1.18033	1238
RT761_02513	Metalloprotease MmpA	263818	251.255	1801	115.258	301.883	2161	132.91	1.12978	1.22896	1.17937	1239
RT761_02610	30S ribosomal protein S14 type Z	54991	295.651	385	139.089	231.995	310	107.632	1.36338	0.995223	1.1793	1240
RT761_02182	Phosphoribosylformylglycinamidine synthase subunit PurL	565348	257.093	3851	117.677	295.998	4429	130.069	1.1535	1.20269	1.17809	1241
RT761_00826	N-acetylglucosamine repressor	300641	245.021	2053	112.432	308.172	2576	135.579	1.10208	1.25364	1.17786	1242
RT761_00693	hypothetical protein	330955	287.287	2269	132.351	259.983	2034	114.023	1.29733	1.05431	1.17582	1243
RT761_00896	putative D,D-dipeptide transport system permease protein DdpC	203617	232.44	1393	106.854	318.683	1911	140.88	1.04741	1.30265	1.17503	1244
RT761_00510	hypothetical protein	354578	276.151	2421	126.7	271.789	2379	119.653	1.24193	1.10637	1.17415	1245
RT761_02408	Aminopeptidase 2	347078	311.002	2368	142.581	232.486	1770	102.424	1.39761	0.947067	1.17234	1246
RT761_00199	hypothetical protein	31787	211.913	237	106.17	292.513	327	140.783	1.0407	1.30175	1.17123	1247
RT761_02509	GTPase HflX	355560	273.088	2429	125.361	272.097	2420	120.032	1.22881	1.10988	1.16935	1248
RT761_01901	putative diguanylate cyclase YegE	704676	241.41	4786	110.175	306.685	6086	134.645	1.07996	1.245	1.16248	1249
RT761_00068	ATP-dependent RecD-like DNA helicase	374080	231.772	2555	106.373	312.093	3441	137.681	1.04269	1.27307	1.15788	1250
RT761_01483	LL-diaminopimelate aminotransferase	307548	265.586	2106	122.207	274.61	2167	120.849	1.19789	1.11743	1.15766	1251
RT761_01457	Ribose import ATP-binding protein RbsA	381708	248.994	2618	114.755	291.241	3053	128.611	1.12485	1.1892	1.15703	1252
RT761_00894	Oligopeptide transport ATP-binding protein OppF	212713	220.886	1445	100.829	324.854	2136	143.241	0.988349	1.32448	1.15642	1253
RT761_01829	DNA gyrase inhibitor	293100	292.515	1997	133.923	246.108	1679	108.212	1.31274	1.00059	1.15666	1254
RT761_02078	ATP synthase epsilon chain	93304	219.024	636	100.321	327.087	944	143.105	0.983369	1.32323	1.1533	1255
RT761_02512	4-hydroxy-3-methylbut-2-en-1-yl diphosphate synthase (flavodoxin)	266453	248.094	1812	113.37	293.798	2151	129.339	1.11128	1.19594	1.15361	1256
RT761_01099	ATP-dependent RNA helicase RhlE	738726	231.648	5030	105.988	309.187	6738	136.449	1.03892	1.26168	1.1503	1257
RT761_01903	hypothetical protein	217431	242.398	1493	111.844	291.972	1808	130.166	1.09632	1.20359	1.14995	1258
RT761_02754	hypothetical protein	65570	248.371	460	117.084	278.53	509	124.511	1.14768	1.15129	1.14949	1259
RT761_00121	UDP-N-acetylmuramoyl-tripeptide--D-alanyl-D-alanine ligase	355434	251.013	2420	114.841	286.997	2772	126.422	1.1257	1.16897	1.14733	1260
RT761_01812	Uroporphyrinogen decarboxylase	274810	240.429	1935	113.757	278.525	2249	127.068	1.11507	1.17494	1.14501	1261
RT761_02706	hypothetical protein	70677	237.97	479	108.374	299.471	610	132.637	1.0623	1.22644	1.14437	1262
RT761_02347	Xylulose kinase	401277	261.248	2731	119.475	275.145	2875	120.876	1.17111	1.11768	1.1444	1263
RT761_02551	3-dehydroquinate synthase	290067	264.178	1984	121.418	268.459	2015	118.513	1.19017	1.09583	1.143	1264
RT761_00393	hypothetical protein	48354	237.029	337	111.006	290.814	409	129.475	1.0881	1.19719	1.14265	1265
RT761_01961	GTP pyrophosphokinase	566754	256.334	3852	117.069	279.468	4206	122.849	1.14754	1.13593	1.14173	1266
RT761_01931	Dipeptidase A	488723	279.91	3326	128.004	252.698	2996	110.813	1.25472	1.02464	1.13968	1267
RT761_01013	putative protein kinase UbiB	400839	242.933	2731	111.22	290.683	3272	128.062	1.0902	1.18413	1.13717	1268
RT761_01487	Arginine biosynthesis bifunctional protein ArgJ	333359	273.021	2272	125.037	257.97	2143	113.344	1.22564	1.04804	1.13684	1269
RT761_01190	D-3-phosphoglycerate dehydrogenase	263131	268.227	1792	122.748	261.442	1754	115.466	1.2032	1.06766	1.13543	1270
RT761_00119	UDP-N-acetylmuramoylalanine--D-glutamate ligase	344318	256.762	2352	117.856	274.196	2503	120.538	1.15525	1.11456	1.13491	1271
RT761_00289	Succinate-semialdehyde dehydrogenase [NADP(+)] GabD	385195	268.055	2612	122.141	262.688	2566	115.317	1.19725	1.06628	1.13177	1272
RT761_00862	hypothetical protein	289747	242.669	1972	110.981	288.268	2343	126.725	1.08786	1.17176	1.12981	1273
RT761_02337	Erythritol/L-threitol-binding protein	338479	242.117	2299	110.504	288.972	2753	127.172	1.08318	1.1759	1.12954	1274
RT761_02579	Ribokinase	272627	284.877	1857	130.39	242.296	1573	106.147	1.27811	0.981496	1.1298	1275
RT761_00968	Quinolinate synthase A	210106	230.379	1429	105.289	301.309	1871	132.487	1.03206	1.22504	1.12855	1276
RT761_01077	hypothetical protein	90951	236.852	622	108.844	290.932	763	128.317	1.06691	1.18649	1.1267	1277
RT761_00269	Acetylornithine deacetylase	291339	242.782	1991	111.49	283.831	2322	124.961	1.09285	1.15545	1.12415	1278
RT761_01575	hypothetical protein	59666	236.77	407	108.527	290.583	499	127.877	1.06381	1.18242	1.12311	1279
RT761_00533	hypothetical protein	137066	233.105	936	106.966	294.464	1173	128.829	1.0485	1.19122	1.11986	1280
RT761_01547	N5-carboxyaminoimidazole ribonucleotide mutase	146387	301.208	997	137.849	219.527	724	96.2044	1.35122	0.889558	1.12039	1281
RT761_00640	Leucine-, isoleucine-, valine-, threonine-, and alanine-binding protein	344827	276.304	2340	125.993	247.196	2099	108.615	1.23501	1.00431	1.11966	1282
RT761_01397	hypothetical protein	255627	227.224	1734	103.572	301.54	2304	132.258	1.01523	1.22293	1.11908	1283
RT761_00424	Threonine--tRNA ligase 2	504853	276.783	3437	126.619	244.274	3040	107.632	1.24115	0.995223	1.11819	1284
RT761_01155	Glycine cleavage system H protein	91128	235.473	620	107.653	289.238	763	127.323	1.05524	1.17729	1.11627	1285
RT761_01016	hypothetical protein	225735	234.408	1537	107.249	288.5	1901	127.482	1.05127	1.17877	1.11502	1286
RT761_01369	N-acetylglucosamine repressor	305789	268.236	2093	123.37	250.183	1950	110.464	1.2093	1.02141	1.11536	1287
RT761_02183	Amidophosphoribosyltransferase	332257	237.666	2265	108.87	285.152	2722	125.74	1.06716	1.16266	1.11491	1288
RT761_00675	Acetoin:2,6-dichlorophenolindophenol oxidoreductase subunit alpha	245208	256.226	1673	117.471	263.888	1722	116.202	1.15147	1.07447	1.11297	1289
RT761_02750	Ribonuclease Y	121080	219.348	836	101.768	298.525	1132	132.434	0.997552	1.22456	1.11105	1290
RT761_01213	hypothetical protein	362459	225.831	2469	103.369	295.402	3241	130.406	1.01325	1.2058	1.10952	1291
RT761_02632	Serine/threonine-protein kinase PknD	346346	250.431	2395	116.367	263.825	2491	116.317	1.14065	1.07553	1.10809	1292
RT761_02233	Multiple sugar-binding protein	334684	257.054	2281	117.722	261.846	2315	114.824	1.15394	1.06172	1.10783	1293
RT761_00615	Phosphate propanoyltransferase	187545	277.844	1283	127.723	235.655	1084	103.709	1.25196	0.958953	1.10546	1294
RT761_00616	Deoxyribose-phosphate aldolase	202757	256.98	1381	117.615	260.43	1396	114.262	1.15288	1.05653	1.1047	1295
RT761_01188	hypothetical protein	216667	246.493	1471	112.452	270.751	1623	119.24	1.10228	1.10256	1.10242	1296
RT761_01026	Trehalose transport system permease protein SugA	196435	229.749	1347	105.864	285.963	1670	126.137	1.0377	1.16633	1.10201	1297
RT761_02007	Pyruvate kinase	323408	224.122	2214	103.099	291.177	2882	128.979	1.0106	1.19261	1.10161	1298
RT761_02531	Segregation and condensation protein B	146315	266.512	996	121.908	248.368	927	109.043	1.19497	1.00827	1.10162	1299
RT761_02807	hypothetical protein	79697	235.094	543	107.633	283.569	651	124.015	1.05504	1.14671	1.10087	1300
RT761_00689	hypothetical protein	159045	252.452	1078	114.98	263.292	1134	116.243	1.12706	1.07484	1.10095	1301
RT761_02789	hypothetical protein	514060	230.314	3494	105.19	286.881	4357	126.062	1.03109	1.16564	1.09837	1302
RT761_00875	hypothetical protein	115686	235.134	798	108.989	272.921	928	121.808	1.06833	1.1263	1.09732	1303
RT761_02358	L-arabinose transport system permease protein AraQ	212850	251.596	1447	114.933	260.096	1512	115.418	1.12659	1.06722	1.09691	1304
RT761_00749	Macrolide export protein MacA	293492	227.513	1992	103.763	288.934	2540	127.156	1.01711	1.17575	1.09643	1305
RT761_00607	Uroporphyrinogen decarboxylase	277180	253.828	1886	116.055	257.325	1925	113.841	1.1376	1.05264	1.09512	1306
RT761_01759	Ribose import permease protein RbsC	254056	255.847	1729	117.001	257.308	1734	112.77	1.14687	1.04273	1.0948	1307
RT761_02665	hypothetical protein	54321	213.024	373	98.291	297.482	522	132.197	0.963468	1.22237	1.09292	1308
RT761_01680	3-[(3aS,4S,7aS)-7a-methyl-1,5-dioxo-octahydro-1H-inden-4-yl]propanoyl:CoA ligase	495649	239.097	3402	110.276	270.524	3834	119.439	1.08095	1.1044	1.09267	1309
RT761_00202	Putative TrmH family tRNA/rRNA methyltransferase	189702	251.928	1295	115.563	256.287	1325	113.635	1.13277	1.05073	1.09175	1310
RT761_00890	L-aspartate oxidase	407016	259.908	2784	119.46	247.819	2649	109.24	1.17097	1.01009	1.09053	1311
RT761_00435	Deoxyuridine 5'-triphosphate nucleotidohydrolase	109860	252.552	747	115.392	257.825	764	113.422	1.1311	1.04876	1.08993	1312
RT761_02274	hypothetical protein	106909	249.205	729	114.187	259.214	759	114.255	1.11928	1.05647	1.08787	1313
RT761_02738	Putative pre-16S rRNA nuclease	86873	202.501	598	93.6675	306.191	902	135.782	0.918148	1.25551	1.08683	1314
RT761_02794	hypothetical protein	297563	251.108	2018	114.432	259.177	2087	113.736	1.12169	1.05166	1.08667	1315
RT761_02764	Bifunctional protein FolD protein	203608	235.657	1383	107.561	275.507	1618	120.936	1.05433	1.11824	1.08629	1316
RT761_02158	NH(3)-dependent NAD(+) synthetase	166229	219.011	1134	100.396	290.466	1510	128.478	0.984102	1.18797	1.08604	1317
RT761_00096	Ribosomal RNA small subunit methyltransferase F	339165	254.628	2321	117.089	249.579	2284	110.735	1.14773	1.02391	1.08582	1318
RT761_00235	hypothetical protein	356658	226.882	2431	103.915	280.589	3018	123.982	1.01859	1.14641	1.0825	1319
RT761_02221	Flavoredoxin	132919	231.97	903	105.896	276.445	1079	121.607	1.03801	1.12445	1.08123	1320
RT761_02800	Inner membrane protein YibH	263772	221.471	1797	101.387	285.895	2323	125.959	0.993814	1.16469	1.07925	1321
RT761_00974	hypothetical protein	107434	223.821	730	102.194	282.742	926	124.584	1.00173	1.15197	1.07685	1322
RT761_02808	hypothetical protein	56862	270.771	398	127.353	214.271	318	97.7913	1.24834	0.904231	1.07628	1323
RT761_01556	hypothetical protein	205503	257.523	1402	118.057	242.637	1326	107.308	1.15721	0.99223	1.07472	1324
RT761_01326	1,4-alpha-glucan branching enzyme GlgB	483073	219.979	3291	100.703	284.631	4268	125.512	0.987107	1.16055	1.07383	1325
RT761_01982	Calcium-transporting ATPase 1	602809	228.857	4116	105.004	273.991	4916	120.528	1.02927	1.11447	1.07187	1326
RT761_01283	hypothetical protein	53335	219.486	369	102.039	273.461	465	123.578	1.0002	1.14266	1.07143	1327
RT761_00221	Galactose/methyl galactoside import ATP-binding protein MglA	433084	284.176	2959	130.468	210.674	2191	92.8432	1.27888	0.858478	1.06868	1328
RT761_01302	Glutamine transport ATP-binding protein GlnQ	187213	241.877	1275	110.692	257.81	1357	113.222	1.08502	1.04691	1.06597	1329
RT761_01341	Dihydroanticapsin 7-dehydrogenase	201536	263.446	1369	120.251	235.133	1218	102.82	1.17872	0.950731	1.06473	1330
RT761_02009	Cyclic di-GMP phosphodiesterase response regulator RpfG	485157	213.35	3295	97.3666	288.586	4466	126.83	0.954407	1.17274	1.06357	1331
RT761_02592	Energy-coupling factor transporter transmembrane protein EcfT	184813	229.012	1268	105.582	268.294	1475	118.035	1.03494	1.09142	1.06318	1332
RT761_00272	Dihydroorotate dehydrogenase B (NAD(+)), electron transfer subunit	182139	235.322	1242	107.826	261.888	1385	115.558	1.05694	1.06851	1.06273	1333
RT761_02666	Endoribonuclease EndoA	80184	226.508	549	104.211	267.884	653	119.125	1.0215	1.10149	1.0615	1334
RT761_00019	Sensor histidine kinase ResE	265809	223.745	1823	103.113	272.275	2211	120.189	1.01074	1.11133	1.06104	1335
RT761_02392	putative ABC transporter-binding protein	358094	253.967	2433	115.949	242.047	2326	106.533	1.13656	0.985059	1.06081	1336
RT761_00516	Alpha-D-kanosaminyltransferase	317462	258.099	2167	118.386	236.99	1980	103.957	1.16044	0.961239	1.06084	1337
RT761_00142	Ubiquinone biosynthesis O-methyltransferase	154328	248.515	1049	113.509	246.518	1043	108.464	1.11263	1.00292	1.05777	1338
RT761_01952	hypothetical protein	53657	235.338	365	107.573	257.07	405	114.713	1.05445	1.0607	1.05757	1339
RT761_00497	hypothetical protein	59180	205.486	403	94.0281	290.788	574	128.71	0.921682	1.19012	1.0559	1340
RT761_01516	Galactose/methyl galactoside import ATP-binding protein MglA	196980	252.538	1339	115.354	240.747	1279	105.893	1.13072	0.979146	1.05493	1341
RT761_02641	Acylphosphatase	67277	241.136	462	111.271	250.065	476	110.178	1.0907	1.01877	1.05473	1342
RT761_00276	Xylulose kinase	329711	222.028	2230	100.907	274.958	2783	121.026	0.989116	1.11907	1.05409	1343
RT761_01109	hypothetical protein	170650	217.944	1164	99.8933	276.055	1477	121.818	0.979174	1.12639	1.05278	1344
RT761_02558	hypothetical protein	215718	218.559	1471	100.148	274.582	1848	120.914	0.981667	1.11804	1.04985	1345
RT761_00265	Magnesium and cobalt efflux protein CorC	301001	225.977	2063	104.073	264.629	2405	116.601	1.02015	1.07816	1.04915	1346
RT761_01809	TPR repeat-containing protein YrrB	379189	257.952	2590	118.393	230.616	2309	101.438	1.16052	0.937946	1.04923	1347
RT761_02122	Magnesium transporter MgtE	305424	223.754	2102	103.477	264.278	2476	117.141	1.01431	1.08315	1.04873	1348
RT761_02239	Acetoin:2,6-dichlorophenolindophenol oxidoreductase subunit alpha	211941	220.084	1447	100.969	272.176	1786	119.77	0.989717	1.10746	1.04859	1349
RT761_01523	hypothetical protein	488035	216.616	3347	99.8251	273.09	4215	120.817	0.978506	1.11714	1.04782	1350
RT761_00392	Kynurenine formamidase	150437	224.869	1030	103.456	265.644	1209	116.706	1.0141	1.07913	1.04661	1351
RT761_02534	Multifunctional CCA protein	602801	230.958	4140	106.587	254.759	4563	112.902	1.04479	1.04395	1.04437	1352
RT761_02348	hypothetical protein	190920	233.114	1299	106.579	257.337	1431	112.836	1.04471	1.04334	1.04402	1353
RT761_00727	Aminotransferase PigE	282713	247.994	1921	113.232	239.351	1866	105.706	1.10992	0.977413	1.04367	1354
RT761_00702	hypothetical protein	303694	229.549	2077	105.493	258.78	2330	113.734	1.03406	1.05164	1.04285	1355
RT761_02077	UDP-N-acetylglucosamine 2-epimerase	248880	214.367	1699	98.3346	274.786	2173	120.87	0.963896	1.11763	1.04076	1356
RT761_01362	hypothetical protein	414432	236.144	2816	107.82	251.345	3001	110.429	1.05688	1.02108	1.03898	1357
RT761_00107	Lipoprotein signal peptidase	122733	243.518	835	111.327	238.643	828	106.094	1.09125	0.981006	1.03613	1358
RT761_02448	hypothetical protein	35853	213.411	251	100.394	263.042	306	117.626	0.984086	1.08764	1.03586	1359
RT761_00660	Trehalose transport system permease protein SugB	199019	241.235	1365	111.179	240.904	1357	106.223	1.0898	0.982195	1.036	1360
RT761_00217	Multidrug resistance protein MdtH	258726	217.234	1762	99.4121	268.654	2185	118.477	0.974457	1.0955	1.03498	1361
RT761_01479	hypothetical protein	76997	223.18	528	102.84	256.884	610	114.183	1.00805	1.0558	1.03193	1362
RT761_01665	Glycine betaine/carnitine/choline transport ATP-binding protein OpuCA	243568	221.224	1659	101.252	261.44	1971	115.609	0.992493	1.06898	1.03074	1363
RT761_02117	Sorbitol dehydrogenase	220091	213.888	1499	97.8884	271.178	1895	118.929	0.959522	1.09968	1.0296	1364
RT761_00486	Threonine--tRNA ligase 2	364587	221.768	2479	101.326	261.684	2933	115.213	0.993215	1.06532	1.02927	1365
RT761_00335	Biotin carboxylase	315210	234.009	2145	107.005	247.936	2265	108.591	1.04889	1.00409	1.02649	1366
RT761_01792	(4S)-4-hydroxy-5-phosphonooxypentane-2,3-dione isomerase	64722	211.51	439	96.4025	273.412	567	119.661	0.944957	1.10645	1.02571	1367
RT761_00501	hypothetical protein	97590	222.808	665	102.022	257.582	768	113.235	1.00004	1.04703	1.02353	1368
RT761_00950	Capsule biosynthesis protein CapA	216289	210.193	1487	97.1048	267.515	1883	118.175	0.951841	1.09271	1.02228	1369
RT761_01130	Inner membrane protein YgaZ	140827	191.601	1054	96.3603	244.823	1345	118.175	0.944543	1.09271	1.01863	1370
RT761_01955	Queuine tRNA-ribosyltransferase	266405	237.438	1821	109.059	237.954	1818	104.639	1.06902	0.967548	1.01828	1371
RT761_00856	Inner membrane ABC transporter permease protein YcjP	172344	208.145	1177	95.5193	269.257	1522	118.707	0.936299	1.09763	1.01696	1372
RT761_00798	Bifunctional adenosylcobalamin biosynthesis protein CobP	133649	242.118	908	110.533	234.078	877	102.601	1.08347	0.948708	1.01609	1373
RT761_02344	hypothetical protein	249578	218.928	1708	100.677	255.21	1990	112.73	0.986851	1.04236	1.01461	1374
RT761_01706	ATP-dependent helicase/nuclease subunit A	825013	228.03	5625	104.472	244.135	6045	107.9	1.02405	0.997699	1.01088	1375
RT761_01361	hypothetical protein	304861	237.431	2074	108.54	235.143	2058	103.508	1.06393	0.957089	1.01051	1376
RT761_01684	3-oxoacyl-[acyl-carrier-protein] reductase FabG	170867	214.927	1173	99.1462	257.353	1396	113.399	0.971851	1.04855	1.0102	1377
RT761_01780	Trehalose-binding lipoprotein LpqY	277369	216.525	1889	99.0896	258.101	2245	113.177	0.971296	1.0465	1.0089	1378
RT761_02428	Fructose-bisphosphate aldolase	196922	221.759	1342	101.551	252.125	1519	110.468	0.995424	1.02145	1.00844	1379
RT761_01643	O-acetyl-ADP-ribose deacetylase	130619	244.605	890	111.994	227.039	820	99.1665	1.09779	0.916947	1.00737	1380
RT761_01004	Ribosomal RNA small subunit methyltransferase G	154500	212.81	1047	96.907	262.851	1292	114.926	0.949902	1.06267	1.00628	1381
RT761_02018	D-allose transport system permease protein AlsC	230427	234.174	1575	107.555	234.117	1578	103.563	1.05428	0.957599	1.00594	1382
RT761_00382	Isocitrate dehydrogenase [NADP]	238779	220.479	1627	100.95	250.03	1847	110.136	0.989527	1.01838	1.00395	1383
RT761_01125	Putative tagatose-6-phosphate ketose/aldose isomerase	243143	198.646	1645	90.3087	275.203	2293	120.981	0.885224	1.11865	1.00194	1384
RT761_00575	Glycerol kinase	352854	230.172	2402	105.287	239.03	2493	105.02	1.03205	0.971073	1.00156	1385
RT761_02029	ATP phosphoribosyltransferase regulatory subunit	233552	192.7	1592	88.2644	279.5	2304	122.764	0.865185	1.13515	1.00017	1386
RT761_00120	Phospho-N-acetylmuramoyl-pentapeptide-transferase	239282	246.175	1655	114.413	212.982	1427	94.8092	1.1215	0.876657	0.99908	1387
RT761_00145	Modification methylase DpnIIA	180115	190.598	1224	87.0351	281.22	1809	123.623	0.853136	1.14308	0.99811	1388
RT761_02737	hypothetical protein	117205	208.922	797	95.4642	257.686	989	113.848	0.935759	1.0527	0.99423	1389
RT761_01237	HTH-type transcriptional activator Btr	188029	214.645	1293	99.1835	245.363	1491	109.917	0.972217	1.01635	0.994285	1390
RT761_01374	putative arabinose-binding protein	277602	216.707	1891	99.1945	249.091	2176	109.699	0.972324	1.01433	0.99333	1391
RT761_02343	UDP-glucose 4-epimerase	214001	225.739	1455	103.133	240.592	1548	105.452	1.01094	0.975067	0.993001	1392
RT761_00674	2-oxoisovalerate dehydrogenase subunit beta	213351	216.82	1451	99.0872	249.352	1670	109.601	0.971273	1.01343	0.992351	1393
RT761_00351	Lipid-A-disaccharide synthase	253546	228.42	1724	104.366	236.537	1788	104.025	1.02302	0.96187	0.992444	1394
RT761_01551	hypothetical protein	141835	215.883	981	100.334	243.572	1099	108.025	0.983495	0.998859	0.991177	1395
RT761_01355	Putative ABC transporter substrate-binding protein YesO	286595	223.728	1946	102.08	241.32	2102	105.968	1.0006	0.97984	0.990222	1396
RT761_00458	Transcription-repair-coupling factor	662471	214.6	4520	98.3891	246.313	5202	108.824	0.96443	1.00625	0.985339	1397
RT761_02648	hypothetical protein	115309	223.467	782	101.836	239.196	840	105.129	0.998219	0.972078	0.985149	1398
RT761_00881	dITP/XTP pyrophosphatase	123533	204.864	847	94.3868	253.186	1049	112.344	0.925198	1.03879	0.981997	1399
RT761_02774	Hypoxanthine phosphoribosyltransferase	121526	213.203	833	98.2008	244.584	954	108.085	0.962584	0.999414	0.980999	1400
RT761_01714	Deoxyribose-phosphate aldolase 2	156338	230.587	1069	105.948	226.403	1044	99.4405	1.03852	0.91948	0.979002	1401
RT761_00363	Fumarate hydratase class I, aerobic	132944	219.38	905	100.351	236.724	987	105.181	0.983659	0.97256	0.978109	1402
RT761_02389	Ribokinase	211344	220.84	1440	101.11	236.494	1538	103.786	0.991104	0.959657	0.97538	1403
RT761_01647	hypothetical protein	122991	236.977	834	107.98	217.441	769	95.6867	1.05844	0.884771	0.971607	1404
RT761_00969	tRNA-specific 2-thiouridylase MnmA	212816	200.392	1449	91.683	256.364	1856	112.862	0.898695	1.04358	0.971137	1405
RT761_01543	Adenylosuccinate lyase	293788	223.583	2001	102.329	229.749	2062	101.341	1.00304	0.937055	0.97005	1406
RT761_00942	Oligoendopeptidase F, plasmid	385900	202.892	2627	92.81	253.646	3280	111.367	0.909742	1.02976	0.96975	1407
RT761_02087	hypothetical protein	37956	183.362	272	88.2965	253.845	371	115.743	0.8655	1.07023	0.967863	1408
RT761_01962	D-aminoacyl-tRNA deacylase	102989	225.853	700	103.152	224.239	701	99.2763	1.01112	0.917962	0.96454	1409
RT761_02350	Xylose isomerase	215732	219.24	1471	100.453	232.733	1553	101.922	0.98466	0.942427	0.963543	1410
RT761_02790	hypothetical protein	76198	220.864	521	101.476	227.626	537	100.519	0.994689	0.929452	0.96207	1411
RT761_00102	DNA-directed RNA polymerase subunit omega	43496	223.056	301	103.723	214.79	296	98.0279	1.01672	0.906419	0.961568	1412
RT761_02783	hypothetical protein	253877	240.414	1741	110.785	204.778	1480	90.5087	1.08593	0.836892	0.961413	1413
RT761_02240	Pyruvate dehydrogenase E1 component subunit beta	195278	200.903	1330	91.9455	250.67	1656	110.024	0.901268	1.01734	0.959304	1414
RT761_02387	Cytosine permease	276367	214.737	1884	98.3665	233.005	2054	103.066	0.964208	0.953002	0.958605	1415
RT761_01691	Ribosome-binding ATPase YchF	241889	223.971	1647	102.474	224.319	1651	98.7224	1.00447	0.91284	0.958657	1416
RT761_01062	Insertion sequence IS5376 putative ATP-binding protein	156218	209.97	1070	96.6398	236.675	1203	104.42	0.947283	0.965527	0.956405	1417
RT761_00514	UDP-Glc:alpha-D-GlcNAc-diphosphoundecaprenol beta-1,3-glucosyltransferase WfgD	203296	216.503	1382	98.898	229.298	1473	101.305	0.969418	0.936718	0.953068	1418
RT761_01820	hypothetical protein	56334	201.914	379	91.2809	249.215	472	109.252	0.894754	1.0102	0.952479	1419
RT761_00329	Electron transport complex subunit RsxB	192604	227.664	1312	104.21	218.383	1252	95.5711	1.02149	0.883702	0.952594	1420
RT761_01808	Peroxyureidoacrylate/ureidoacrylate amidohydrolase RutB	107383	208.107	732	95.3249	237.095	838	104.879	0.934394	0.969764	0.952079	1421
RT761_01094	Insertion sequence IS5376 putative ATP-binding protein	110850	204.144	753	93.1838	243.495	900	107.037	0.913406	0.989724	0.951565	1422
RT761_01899	Lipoate-protein ligase LplJ	198537	199.937	1351	91.4221	247.135	1666	108.347	0.896138	1.00184	0.948988	1423
RT761_00646	Deoxyribose operon repressor	156912	201.169	1064	91.6626	245.294	1305	108.046	0.898495	0.99905	0.948773	1424
RT761_02057	putative cobalt-factor III C(17)-methyltransferase	345697	203.232	2374	93.7824	239.636	2784	105.696	0.919274	0.977319	0.948297	1425
RT761_00625	Carbon dioxide concentrating mechanism protein CcmL	67144	221.597	460	102.014	219.713	455	96.9753	0.999963	0.896686	0.948324	1426
RT761_02207	Uroporphyrinogen decarboxylase	254960	204.295	1742	93.7948	239.215	2036	105.355	0.919396	0.97417	0.946783	1427
RT761_00539	hypothetical protein	72124	198.689	509	94.2228	234.168	589	104.785	0.923591	0.968903	0.946247	1428
RT761_00491	UDP-N-acetyl-alpha-D-glucosamine C6 dehydratase	392736	216.026	2683	99.1681	226.144	2801	99.4974	0.972066	0.920006	0.946036	1429
RT761_00722	Uroporphyrinogen decarboxylase	241271	211.086	1652	97.12	229.707	1799	101.643	0.95199	0.939846	0.945918	1430
RT761_02023	Galactoside O-acetyltransferase	97958	192.075	666	87.7504	251.716	878	111.177	0.860147	1.02801	0.944077	1431
RT761_01145	Acid sugar phosphatase	265706	214.972	1809	98.3479	226.729	1912	99.8992	0.964026	0.923722	0.943874	1432
RT761_00301	Ribose import binding protein RbsB	235953	204.82	1603	93.5031	236.864	1854	103.932	0.916536	0.961012	0.938774	1433
RT761_00758	hypothetical protein	284013	211.792	1937	97.0613	226.272	2069	99.6378	0.951414	0.921305	0.936359	1434
RT761_02307	hypothetical protein	521820	182.71	3556	83.6659	258.387	5021	113.534	0.82011	1.04979	0.934951	1435
RT761_02283	hypothetical protein	231901	193.251	1584	88.6991	244.321	2006	107.955	0.869446	0.998209	0.933828	1436
RT761_02781	High-affinity branched-chain amino acid transport ATP-binding protein LivF	174276	240.05	1189	110.05	193.231	959	85.305	1.07873	0.788776	0.933755	1437
RT761_02342	D-aminopeptidase	166344	203.853	1135	93.4654	233.759	1296	102.567	0.916167	0.948389	0.932278	1438
RT761_02420	L-arabinose isomerase	289333	209.207	1990	96.6887	223.138	2121	99.0401	0.947762	0.915778	0.93177	1439
RT761_00139	Doxorubicin resistance ATP-binding protein DrrA	210760	213.536	1435	97.6967	222.565	1495	97.8175	0.957643	0.904473	0.931058	1440
RT761_01854	hypothetical protein	139471	185.961	955	85.5632	250.747	1281	110.301	0.838708	1.0199	0.929306	1441
RT761_01262	hypothetical protein	102403	197.308	704	91.1487	237.432	839	104.397	0.893458	0.965309	0.929383	1442
RT761_01146	Manganese ABC transporter substrate-binding lipoprotein	189357	211.809	1291	97.0362	223.293	1357	98.0246	0.951168	0.906388	0.928778	1443
RT761_01035	hypothetical protein	52203	232.013	356	106.319	198.129	307	88.1147	1.04216	0.814756	0.92846	1444
RT761_02529	Cob(I)yrinic acid a,c-diamide adenosyltransferase	117570	222.671	802	102.067	210.146	757	92.588	1.00048	0.856118	0.9283	1445
RT761_01327	hypothetical protein	165783	190.555	1136	87.7413	242.592	1446	107.335	0.860058	0.992478	0.926268	1446
RT761_00713	hypothetical protein	135917	229.978	927	105.399	200.987	809	88.4003	1.03314	0.817397	0.92527	1447
RT761_02532	Segregation and condensation protein A	134054	230.333	917	105.874	199.261	790	87.659	1.0378	0.810542	0.924173	1448
RT761_01342	hypothetical protein	54301	212.945	376	99.0815	201.569	374	94.7161	0.971217	0.875796	0.923506	1449
RT761_00534	hypothetical protein	35291	170.488	242	78.5579	259.449	372	116.055	0.77004	1.07311	0.921575	1450
RT761_01707	L-arabinose transport system permease protein AraQ	156063	187.126	1069	86.1304	244.912	1391	107.709	0.844268	0.995939	0.920103	1451
RT761_01688	hypothetical protein	111173	224.592	756	102.627	205.703	692	90.2804	1.00597	0.834781	0.920376	1452
RT761_00381	Galactose/methyl galactoside import ATP-binding protein MglA	295039	192.836	2010	88.2774	238.971	2497	105.395	0.865313	0.974538	0.919925	1453
RT761_00376	hypothetical protein	167892	176.543	1142	80.692	256.992	1669	113.336	0.790959	1.04797	0.919463	1454
RT761_00949	putative metallophosphoesterase YhaO	225789	176.26	1545	81.0447	255.878	2240	112.925	0.794416	1.04417	0.919293	1455
RT761_00014	3'3'-cGAMP-specific phosphodiesterase 2	348531	196.91	2374	90.1265	233.437	2825	103.071	0.883438	0.953053	0.918245	1456
RT761_02410	Cyclic di-GMP phosphodiesterase response regulator RpfG	463196	186.472	3160	85.4832	244.981	4147	107.814	0.837924	0.996906	0.917415	1457
RT761_01233	hypothetical protein	257874	190.173	1754	86.919	241.867	2228	106.108	0.851998	0.981132	0.916565	1458
RT761_01474	hypothetical protein	86805	189.118	594	86.9599	238.087	751	105.662	0.852398	0.977009	0.914704	1459
RT761_00973	hypothetical protein	134241	199.763	923	92.2949	226.448	1039	99.8479	0.904693	0.923247	0.91397	1460
RT761_02011	Beta-barrel assembly-enhancing protease	174892	182.179	1189	83.2254	247.762	1626	109.381	0.815792	1.0114	0.913594	1461
RT761_00231	hypothetical protein	154103	190.251	1044	86.6085	240.496	1327	105.798	0.848954	0.978267	0.91361	1462
RT761_02736	Pyruvate formate-lyase 1-activating enzyme	182194	182.926	1239	83.5905	247.107	1673	108.475	0.819371	1.00302	0.911194	1463
RT761_01080	hypothetical protein	72573	198.287	498	91.431	226.863	567	100.045	0.896225	0.925068	0.910647	1464
RT761_00897	putative D,D-dipeptide transport system permease protein DdpB	193945	189.03	1330	87.1063	235.668	1656	104.233	0.853833	0.963795	0.908814	1465
RT761_00802	hypothetical protein	70716	222.377	485	102.485	199.057	433	87.9333	1.00458	0.813078	0.908828	1466
RT761_02120	hypothetical protein	127572	222.639	874	102.495	198.218	780	87.9088	1.00467	0.812852	0.908763	1467
RT761_02273	hypothetical protein	75737	200.362	510	90.6616	228.071	585	99.944	0.888683	0.924136	0.90641	1468
RT761_00706	Cyclic di-GMP phosphodiesterase response regulator RpfG	383353	194.497	2605	88.8109	231.062	3107	101.8	0.870542	0.941297	0.905919	1469
RT761_01614	Cyclic di-GMP phosphodiesterase response regulator RpfG	156625	195.537	1060	88.9239	230.918	1256	101.263	0.87165	0.936329	0.90399	1470
RT761_00144	Type-2 restriction enzyme DpnII	175456	186.259	1198	85.4577	237.787	1530	104.89	0.837674	0.969867	0.90377	1471
RT761_01469	hypothetical protein	134693	198.662	915	90.6852	223.866	1036	98.6785	0.888915	0.912434	0.900674	1472
RT761_00572	L-threonine 3-dehydrogenase	215352	206.87	1459	94.178	215.831	1531	94.9767	0.923152	0.878206	0.900679	1473
RT761_00092	Ribosomal RNA small subunit methyltransferase D	138190	250.344	945	115.037	164.033	622	72.7686	1.12762	0.672858	0.900237	1474
RT761_01546	Phosphoribosylamine--glycine ligase	309123	240.75	2125	111.209	173.613	1526	76.7507	1.09009	0.709678	0.899884	1475
RT761_00803	DNA replication and repair protein RecF	235442	215.016	1605	98.4931	203.272	1526	89.998	0.965449	0.83217	0.89881	1476
RT761_02566	Twitching mobility protein	216849	202.473	1486	93.234	216.486	1584	95.5121	0.913898	0.883156	0.898527	1477
RT761_01692	hypothetical protein	99691	186.687	683	85.9458	233.867	852	103.037	0.842458	0.952731	0.897594	1478
RT761_02100	hypothetical protein	81301	189.513	551	86.3057	232.072	678	102.062	0.845986	0.943722	0.894854	1479
RT761_00810	N-acetylglucosamine repressor	214092	182.517	1463	83.8091	238.102	1897	104.439	0.821514	0.965697	0.893605	1480
RT761_02732	Peptidoglycan D,D-transpeptidase MrdA	348854	198.1	2383	90.9305	218.446	2639	96.7771	0.891319	0.894853	0.893086	1481
RT761_01189	Beta-hexosaminidase	353650	207.541	2408	94.9581	211.103	2440	92.4725	0.930798	0.85505	0.892924	1482
RT761_00992	Vancomycin/teicoplanin A-type resistance protein VanA	389488	194.647	2655	89.1584	223.424	3054	98.5631	0.873949	0.911367	0.892658	1483
RT761_00016	hypothetical protein	120562	186.053	860	89.1802	214.554	988	98.4633	0.874162	0.910445	0.892303	1484
RT761_01544	Phosphoribosylformylglycinamidine cyclo-ligase	234965	228.343	1601	104.549	186.368	1305	81.9007	1.02481	0.757298	0.891056	1485
RT761_02524	GTPase Der	257287	190.583	1765	87.8529	222.544	2076	99.3084	0.861152	0.918259	0.889705	1486
RT761_01719	D-allose-binding periplasmic protein	208552	206.283	1415	94.0482	209.716	1442	92.11	0.921879	0.851699	0.886789	1487
RT761_00804	DNA polymerase III subunit beta	245268	214.021	1675	98.2144	197.903	1549	87.289	0.962717	0.807121	0.884919	1488
RT761_01569	Prolipoprotein diacylglyceryl transferase	152793	198.949	1042	91.1699	215.358	1126	94.6825	0.893666	0.875485	0.884575	1489
RT761_01173	Trehalose transport system permease protein SugA	186479	206.511	1274	94.804	204.729	1269	90.7541	0.929288	0.839161	0.884225	1490
RT761_01239	scyllo-inositol 2-dehydrogenase (NAD(+))	241117	201.434	1650	92.6264	210.602	1724	93.0113	0.907943	0.860032	0.883988	1491
RT761_01005	tRNA (adenine(58)-N(1))-methyltransferase TrmI	193657	251.176	1322	115.219	155.99	823	68.9347	1.12939	0.637407	0.883401	1492
RT761_01990	Galactitol-1-phosphate 5-dehydrogenase	215110	204.867	1469	94.0108	208.026	1483	91.2104	0.921513	0.84338	0.882447	1493
RT761_01554	hypothetical protein	63484	187.268	438	86.8199	220.46	518	98.6785	0.851026	0.912434	0.88173	1494
RT761_02544	16S/23S rRNA (cytidine-2'-O)-methyltransferase TlyA	165201	192.542	1129	88.4202	220.716	1287	96.8688	0.866713	0.895701	0.881207	1495
RT761_00422	Ribosomal protein L11 methyltransferase	167434	199.326	1139	91.1149	214.171	1223	94.0242	0.893127	0.869398	0.881262	1496
RT761_02552	Shikimate kinase	107973	208.041	735	95.1623	203.358	721	89.7141	0.9328	0.829545	0.881172	1497
RT761_01287	Ferrous-iron efflux pump FieF	177737	203.593	1210	93.1357	208.476	1241	91.8016	0.912935	0.848847	0.880891	1498
RT761_01601	DNA repair protein RecO	149338	194.451	1021	89.3325	217.144	1138	95.6916	0.875655	0.884816	0.880236	1499
RT761_01238	Inosose dehydratase	179824	211.807	1226	97.0349	196.861	1145	87.0944	0.951156	0.805322	0.878239	1500
RT761_02323	N-acetylglucosamine repressor	214001	176.132	1455	80.4696	236.172	1962	104.283	0.788779	0.96426	0.87652	1501
RT761_00745	Phosphotriesterase homology protein	209352	201.688	1433	92.7671	206.417	1465	91.145	0.909322	0.842776	0.876049	1502
RT761_02763	Putative metallophosphoesterase MG207	92822	186.39	637	85.9518	222.952	757	98.1655	0.842517	0.907691	0.875104	1503
RT761_02541	Choline trimethylamine-lyase activating enzyme	44659	201.167	305	92.3192	201.491	314	91.3417	0.904931	0.844594	0.874763	1504
RT761_02765	putative phosphatase YcdX	134251	182.654	921	84.201	224.916	1134	99.6365	0.825355	0.921293	0.873324	1505
RT761_02693	hypothetical protein	199414	218.656	1358	100.058	189.462	1170	82.8483	0.980785	0.76606	0.873422	1506
RT761_02578	hypothetical protein	141944	208.435	971	95.8114	197.248	920	87.2435	0.939163	0.8067	0.872931	1507
RT761_00525	hypothetical protein	52072	192.859	362	90.0928	207.833	388	92.8027	0.883108	0.858104	0.870606	1508
RT761_01118	hypothetical protein	201058	178.718	1374	82.069	227.876	1761	101.088	0.804457	0.934714	0.869585	1509
RT761_01395	hypothetical protein	40365	224.25	277	103.408	176.456	218	78.2126	1.01362	0.723196	0.868409	1510
RT761_00154	hypothetical protein	181430	193.216	1233	88.2353	213.496	1368	94.0834	0.8649	0.869946	0.867423	1511
RT761_01571	Purine nucleoside phosphorylase 1	165122	198.703	1124	90.8888	207.656	1173	91.1569	0.89091	0.842886	0.866898	1512
RT761_02046	hypothetical protein	57501	179.131	392	82.059	228.156	498	100.188	0.804359	0.926395	0.865377	1513
RT761_00854	Caffeyl-CoA reductase-Etf complex subunit CarE	231492	192.91	1568	87.8031	213.879	1745	93.9089	0.860664	0.868332	0.864498	1514
RT761_00479	ATP-dependent DNA helicase PcrA	384416	190.683	2632	87.7284	211.179	2921	93.5693	0.859931	0.865192	0.862562	1515
RT761_00336	Ktr system potassium uptake protein B	238360	173.858	1631	79.9395	230.918	2150	101.273	0.783583	0.936425	0.860004	1516
RT761_00201	23S rRNA (uracil-C(5))-methyltransferase RlmCD	264377	192.835	1797	88.0756	209.945	1962	92.4175	0.863335	0.854542	0.858938	1517
RT761_00420	hypothetical protein	25117	128.805	252	86.8382	152.559	283	93.7226	0.851206	0.866609	0.858907	1518
RT761_02024	Laccase domain protein YfiH	131024	176.107	897	81.0148	225.337	1149	99.7332	0.794123	0.922187	0.858155	1519
RT761_01012	putative sugar kinase YdjH	161128	171.049	1126	80.3216	221.669	1465	100.434	0.787328	0.928664	0.857996	1520
RT761_02525	4-hydroxy-3-methylbut-2-enyl diphosphate reductase	154034	177.051	1055	81.4851	223.777	1327	98.5018	0.798733	0.910801	0.854767	1521
RT761_01635	Choloylglycine hydrolase	225047	213.113	1533	97.5491	185.103	1330	81.3355	0.956196	0.752072	0.854134	1522
RT761_00554	hypothetical protein	193448	179.618	1323	82.5447	219.577	1614	96.7788	0.80912	0.894869	0.851994	1523
RT761_00349	putative ABC transporter ATP-binding protein	324469	188.098	2224	86.6345	208.596	2469	92.4325	0.849209	0.85468	0.851945	1524
RT761_02492	tRNA pseudouridine synthase B	171085	188.835	1164	86.3316	209.436	1299	92.592	0.84624	0.856155	0.851198	1525
RT761_01434	ABC transporter periplasmic-binding protein YphF	232497	223.34	1585	102.311	171.609	1220	75.6836	1.00288	0.699811	0.851344	1526
RT761_00980	hypothetical protein	262117	182.026	1783	83.202	218.447	2136	95.7925	0.815563	0.885749	0.850656	1527
RT761_02136	Undecaprenyl-diphosphatase	139594	184.648	954	84.7953	212.821	1097	93.7082	0.831181	0.866476	0.848828	1528
RT761_01811	hypothetical protein	203324	177.886	1390	81.7172	219.68	1713	96.784	0.801008	0.894917	0.847963	1529
RT761_00264	Xylulose kinase	264083	173.968	1799	79.6351	225.729	2322	98.7832	0.780599	0.913402	0.847001	1530
RT761_01796	Putative ABC transporter substrate-binding protein YesO	269687	210.529	1832	96.0996	183.918	1613	81.3163	0.941988	0.751894	0.846941	1531
RT761_02204	Glucitol operon repressor	133154	174.743	902	79.542	224.8	1161	98.3943	0.779687	0.909807	0.844747	1532
RT761_02587	Elongation factor 4	322807	178.445	2201	81.7573	217.774	2687	95.9228	0.801402	0.886954	0.844178	1533
RT761_01015	Putative lipoprotein LppC	105820	188.627	721	86.361	206.194	790	90.9404	0.846528	0.840884	0.843706	1534
RT761_02708	Glutamine transport ATP-binding protein GlnQ	161096	217.404	1105	100.205	171.292	873	76.0832	0.982229	0.703506	0.842867	1535
RT761_01014	hypothetical protein	89534	222.721	612	102.299	165.189	456	73.254	1.00275	0.677346	0.84005	1536
RT761_02401	putative N-acetyltransferase YsnE	92356	191.213	625	86.9517	202.429	667	89.1808	0.852318	0.824614	0.838466	1537
RT761_01093	hypothetical protein	64027	172.116	437	78.9375	220.645	560	97.216	0.773761	0.898911	0.836336	1538
RT761_00163	hypothetical protein	99128	182.556	681	84.2738	204.569	765	90.9817	0.826069	0.841266	0.833667	1539
RT761_01683	hypothetical protein	196046	172.88	1336	79.166	218.994	1690	96.2423	0.776001	0.889908	0.832955	1540
RT761_00871	Ferredoxin-2	210330	188.468	1435	86.4038	200.808	1529	88.4781	0.846947	0.818116	0.832532	1541
RT761_01176	Trehalose import ATP-binding protein SugC	234600	208.533	1617	96.5834	174.656	1354	77.7246	0.94673	0.718683	0.832707	1542
RT761_02310	Type-1 restriction enzyme EcoKI specificity protein	247840	169.986	1685	77.6582	220.744	2194	97.1788	0.761221	0.898567	0.829894	1543
RT761_02493	Riboflavin biosynthesis protein RibF	161561	172.056	1097	78.503	218.355	1399	96.2154	0.769502	0.889659	0.829581	1544
RT761_02232	Catabolite control protein A	175250	175.954	1191	80.3521	215.46	1451	94.0807	0.787627	0.869921	0.828774	1545
RT761_01984	NADH dehydrogenase	90225	181.175	616	83.1183	207.251	702	91.0333	0.814742	0.841743	0.828243	1546
RT761_01748	Inner membrane ABC transporter permease protein YcjO	192903	215.054	1319	98.8092	169.026	1032	74.2985	0.968548	0.687004	0.827776	1547
RT761_01766	putative ABC transporter ATP-binding protein YknY	147206	203.604	1003	93.2197	182.665	897	80.1211	0.913758	0.740843	0.8273	1548
RT761_01247	hypothetical protein	151986	176.523	1036	80.854	212.9	1239	92.931	0.792547	0.85929	0.825919	1549
RT761_01900	hypothetical protein	58415	167.859	397	76.6578	218.707	524	97.2399	0.751415	0.899132	0.825274	1550
RT761_01075	hypothetical protein	48674	190.878	335	88.2774	189.643	335	84.8393	0.865313	0.78447	0.824891	1551
RT761_02663	hypothetical protein	42024	175.1	290	81.1955	210.121	343	92.2944	0.795895	0.853404	0.824649	1552
RT761_01853	hypothetical protein	145043	157.999	988	72.3201	231.133	1444	101.582	0.708896	0.939283	0.824089	1553
RT761_00127	hypothetical protein	139886	181.435	949	82.7098	203.114	1075	90.0423	0.810738	0.832579	0.821659	1554
RT761_02345	Alkyl hydroperoxide reductase AhpD	103793	176.519	702	80.2241	207.976	840	92.256	0.786373	0.853048	0.819711	1555
RT761_00975	Inner membrane ABC transporter permease protein YdcV	138038	169.164	949	78.1486	213.866	1191	94.2571	0.766028	0.871552	0.81879	1556
RT761_01301	Histidine transport system permease protein HisM	124565	186.196	847	85.0751	196.454	899	86.7813	0.833923	0.802426	0.818175	1557
RT761_01570	Tyrosine recombinase XerD	167049	184.993	1138	84.6836	197.66	1219	87.1783	0.830086	0.806097	0.818092	1558
RT761_02279	hypothetical protein	38232	163.385	261	74.9497	220.923	352	97.1448	0.734672	0.898253	0.816463	1559
RT761_00490	UTP--glucose-1-phosphate uridylyltransferase	202424	229.506	1370	104.375	149.508	902	66.0436	1.02311	0.610675	0.81689	1560
RT761_02530	Ribosomal large subunit pseudouridine synthase B	139795	190.197	957	87.4923	190.603	951	83.5576	0.857617	0.772618	0.815118	1561
RT761_01149	Trehalose transport system permease protein SugA	167739	188.895	1141	86.3411	193.232	1165	84.7238	0.846333	0.783402	0.814867	1562
RT761_01463	hypothetical protein	133513	168.577	903	76.6139	214.562	1159	94.5041	0.750985	0.873836	0.81241	1563
RT761_00495	hypothetical protein	43498	204.216	298	94.0117	167.488	251	76.1004	0.921522	0.703665	0.812593	1564
RT761_02580	Bifunctional purine biosynthesis protein PurH	277036	178.618	1881	81.4933	203.169	2135	88.8953	0.798814	0.821974	0.810394	1565
RT761_02282	hypothetical protein	131762	160.882	904	74.1702	218.171	1225	96.5928	0.727031	0.893149	0.81009	1566
RT761_00609	Sorbitol dehydrogenase	207181	198.449	1407	90.5605	180.898	1280	79.1775	0.887692	0.732118	0.809905	1567
RT761_00383	Ureidoglycolate lyase	146397	190.621	1001	87.5826	185.721	974	81.9012	0.858502	0.757302	0.807902	1568
RT761_00765	Acetolactate synthase small subunit	87619	180.286	596	82.4053	197.101	656	87.1686	0.807753	0.806008	0.806881	1569
RT761_00598	Ribose import permease protein RbsC	200843	202.259	1372	92.8432	173.632	1171	76.1553	0.910068	0.704173	0.80712	1570
RT761_01314	Ribose import ATP-binding protein RbsA	126195	166.265	860	76.138	212.165	1102	93.7632	0.74632	0.866985	0.806652	1571
RT761_00732	Type III pantothenate kinase	143192	186.448	979	85.6577	189.733	994	83.583	0.839634	0.772853	0.806244	1572
RT761_01197	3-oxoacyl-[acyl-carrier-protein] reductase FabG	148139	196.732	1008	89.952	180.174	920	78.9015	0.881728	0.729566	0.805647	1573
RT761_02341	Penicillin-binding protein 4*	391219	191.492	2654	87.2926	184.935	2575	81.3957	0.85566	0.752628	0.804144	1574
RT761_01966	Manganese transport system membrane protein MntB	128653	164.94	877	75.5527	212.61	1132	93.7226	0.740583	0.866609	0.803596	1575
RT761_01339	hypothetical protein	257342	174.706	1737	79.2396	205.468	2048	89.7883	0.776723	0.830231	0.803477	1576
RT761_01336	Ribose import ATP-binding protein RbsA	249432	167.629	1696	76.5893	209.423	2130	92.442	0.750744	0.854768	0.802756	1577
RT761_01980	Thiol:disulfide interchange protein DsbD	134351	185.824	923	85.7844	185.624	925	82.6221	0.840876	0.763968	0.802422	1578
RT761_00861	Xylulose kinase	280097	189.383	1898	86.2329	185.627	1876	81.9138	0.845272	0.757419	0.801346	1579
RT761_02523	Tyrosine recombinase XerC	164748	175.451	1130	80.8645	198.126	1272	87.4811	0.79265	0.808897	0.800774	1580
RT761_01275	L-fuculose phosphate aldolase	117989	177.962	805	81.5882	197.273	888	86.4952	0.799744	0.799781	0.799763	1581
RT761_00604	Xylose isomerase	183390	186.942	1246	85.3481	187.01	1251	82.3533	0.836599	0.761483	0.799041	1582
RT761_02681	hypothetical protein	288342	171.632	1973	78.9156	201.448	2304	88.5657	0.773547	0.818926	0.796236	1583
RT761_00375	hypothetical protein	48948	211.896	334	97.1582	154.996	246	68.7726	0.952364	0.635908	0.794136	1584
RT761_02388	hypothetical protein	139834	189.477	953	86.7724	181.382	909	79.5427	0.850561	0.735495	0.793028	1585
RT761_00266	hypothetical protein	115237	173.029	786	79.3037	198.895	900	87.2692	0.777351	0.806938	0.792144	1586
RT761_01257	Uronate isomerase	292947	228.152	1994	104.353	136.878	1202	60.455	1.02289	0.558999	0.790945	1587
RT761_00159	hypothetical protein	94003	170.295	638	77.6652	200.426	755	88.3284	0.76129	0.816732	0.789011	1588
RT761_00284	hypothetical protein	248368	201.434	1696	92.4289	164.847	1386	72.5927	0.906007	0.671231	0.788619	1589
RT761_01894	Glutamate dehydrogenase	256084	205.196	1731	93.2025	163.626	1385	71.6684	0.91359	0.662684	0.788137	1590
RT761_02806	hypothetical protein	73986	182.681	503	83.4561	186.817	512	81.6408	0.818053	0.754895	0.786474	1591
RT761_00721	Sulfofructose kinase	151770	167.517	1034	76.6898	201.672	1245	88.7429	0.751729	0.820564	0.786147	1592
RT761_00567	Fructokinase	179352	182.268	1233	84.2002	181.183	1226	80.4615	0.825347	0.74399	0.784669	1593
RT761_00522	hypothetical protein	61622	168.366	430	78.9464	190.675	486	85.7527	0.773849	0.792915	0.783382	1594
RT761_00597	7-carboxy-7-deazaguanine synthase	131868	187.047	898	85.5918	176.757	858	78.5942	0.838988	0.726724	0.782856	1595
RT761_01778	Trehalose transport system permease protein SugB	142118	174.164	965	79.4662	193.2	1074	84.9976	0.778944	0.785933	0.782439	1596
RT761_02772	Pyrophosphatase PpaX	119302	180.761	813	82.7736	184.303	832	81.4089	0.811364	0.75275	0.782057	1597
RT761_00573	Xylulose kinase	267918	177.194	1822	80.9733	188.679	1940	82.8595	0.793717	0.766163	0.77994	1598
RT761_00812	Acetoin:2,6-dichlorophenolindophenol oxidoreductase subunit alpha	171831	178.991	1160	81.1955	187.894	1228	82.6075	0.795895	0.763833	0.779864	1599
RT761_00730	hypothetical protein	170762	187.857	1162	85.8988	175.181	1092	77.5803	0.841997	0.717349	0.779673	1600
RT761_00759	Putative undecaprenyl-diphosphatase YbjG	140870	165.925	961	76.0608	198.64	1156	87.9311	0.745563	0.813058	0.779311	1601
RT761_01758	Ribose import permease protein RbsC	175521	172.079	1194	78.6591	192.49	1345	85.1559	0.771032	0.787397	0.779215	1602
RT761_00931	Nickel-binding periplasmic protein	276522	174.572	1886	80.0077	190.388	2052	83.6594	0.784252	0.77356	0.778906	1603
RT761_00668	D-psicose 3-epimerase	135110	162.002	918	73.9642	204.426	1160	89.8224	0.725012	0.830546	0.777779	1604
RT761_00323	hypothetical protein	188193	170.003	1277	77.5155	194.492	1474	85.9889	0.759823	0.7951	0.777461	1605
RT761_02149	Inner membrane ABC transporter permease protein YcjO	140407	158.116	961	72.7203	206.462	1251	90.9781	0.712819	0.841232	0.777026	1606
RT761_01206	hypothetical protein	386620	157.74	2639	72.3504	207.607	3463	91.2435	0.709193	0.843686	0.77644	1607
RT761_01781	Mannitol-1-phosphate 5-dehydrogenase	274247	160.378	1866	73.3264	205.186	2385	90.071	0.71876	0.832845	0.775802	1608
RT761_01343	Kynurenine formamidase	117453	166.6	799	76.1558	197.448	948	86.8384	0.746494	0.802954	0.774724	1609
RT761_00553	N-acetylglucosaminyldiphosphoundecaprenol N-acetyl-beta-D-mannosaminyltransferase	132066	177.508	897	81.0148	185.315	940	81.592	0.794123	0.754443	0.774283	1610
RT761_01228	hypothetical protein	150210	174.46	1037	80.9321	182.748	1088	81.6053	0.793313	0.754566	0.77394	1611
RT761_01127	Uroporphyrinogen decarboxylase	168502	167.664	1147	76.6906	195.108	1338	85.9771	0.751737	0.79499	0.773364	1612
RT761_00397	Ferredoxin-2	181568	160.113	1231	72.9441	202.24	1579	89.9211	0.715013	0.831459	0.773236	1613
RT761_01992	hypothetical protein	211424	171.471	1432	78.0414	191.243	1605	84.0629	0.764978	0.777291	0.771134	1614
RT761_00500	hypothetical protein	77169	183.736	528	84.4753	173.593	497	76.4187	0.828044	0.706608	0.767326	1615
RT761_00671	hypothetical protein	45219	177.329	311	81.9531	178.271	312	79.0145	0.803321	0.73061	0.766966	1616
RT761_00647	3-hexulose-6-phosphate isomerase	91935	161.29	628	74.0338	199.114	770	87.2385	0.725694	0.806654	0.766174	1617
RT761_01422	hypothetical protein	51541	188.795	351	86.3952	167.806	312	73.8048	0.846863	0.682439	0.764651	1618
RT761_02151	Putative mycofactocin radical SAM maturase MftC	168132	160.584	1146	73.5501	198.797	1416	87.3392	0.720953	0.807585	0.764269	1619
RT761_00929	hypothetical protein	33577	147.268	231	68.0804	208.526	326	92.3369	0.667338	0.853797	0.760567	1620
RT761_00334	Electron transport complex subunit RnfC	220465	165.888	1506	76.1456	187.678	1703	82.7527	0.746395	0.765176	0.755785	1621
RT761_01431	Peptidoglycan deacetylase	154351	171.501	1055	78.7689	180.887	1113	79.8629	0.772109	0.738455	0.755282	1622
RT761_00350	Lipid-A-disaccharide synthase	176243	156.244	1200	71.4854	197.726	1528	87.4796	0.700714	0.808883	0.754799	1623
RT761_02474	Oligopeptide transport ATP-binding protein OppD	160080	157.87	1086	71.9676	197.412	1365	86.9335	0.705441	0.803834	0.754637	1624
RT761_00459	hypothetical protein	92436	159.648	628	72.883	193.494	770	85.8825	0.714414	0.794116	0.754265	1625
RT761_01791	hypothetical protein	369653	171.612	2522	78.6764	180.609	2653	79.5397	0.771202	0.735467	0.753334	1626
RT761_00617	Putative sugar phosphate isomerase YwlF	96497	171.094	658	78.3956	179.544	697	79.808	0.768449	0.737948	0.753199	1627
RT761_02527	3-phosphoshikimate 1-carboxyvinyltransferase 1	243989	179.536	1652	81.6837	172.561	1602	76.1265	0.80068	0.703906	0.752293	1628
RT761_01669	Succinyl-diaminopimelate desuccinylase	227606	164.218	1561	75.6806	185.257	1759	81.9587	0.741836	0.757834	0.749835	1629
RT761_02506	tRNA-2-methylthio-N(6)-dimethylallyladenosine synthase	197092	148.301	1343	67.9041	205.087	1855	90.1387	0.66561	0.833471	0.74954	1630
RT761_01360	Catabolite control protein A	178095	172.072	1213	78.7527	178.006	1260	78.6181	0.77195	0.726945	0.749447	1631
RT761_00952	hypothetical protein	71018	167.891	487	77.3631	181.104	522	79.6935	0.758329	0.736889	0.747609	1632
RT761_02633	1-acyl-sn-glycerol-3-phosphate acyltransferase	100326	170.622	691	78.967	174.912	709	77.8684	0.77405	0.720013	0.747032	1633
RT761_02056	Cobalt-precorrin-2 C(20)-methyltransferase	108932	155.84	739	71.0415	196.13	932	86.1056	0.696363	0.796179	0.746271	1634
RT761_02528	Chorismate mutase AroH	68986	174.207	470	79.7531	173.853	471	76.8101	0.781756	0.710227	0.745992	1635
RT761_00903	Ubiquinone biosynthesis O-methyltransferase	102519	159.687	697	72.9529	191.104	834	83.8926	0.715099	0.775716	0.745408	1636
RT761_02205	Lactose transport system permease protein LacF	129184	149.518	876	68.1295	201.737	1188	88.7964	0.667819	0.821059	0.744439	1637
RT761_02113	hypothetical protein	108642	144.856	740	66.3003	205.515	1053	90.6692	0.649889	0.838376	0.744132	1638
RT761_00070	hypothetical protein	61412	163.765	419	75.0806	183.773	470	80.9392	0.735955	0.748407	0.742181	1639
RT761_02144	Endonuclease III	105488	159.83	727	74.0177	186.454	838	81.996	0.725536	0.758179	0.741858	1640
RT761_01531	Thiol-disulfide oxidoreductase ResA	86050	150.965	594	70.0256	193.346	760	86.1056	0.686405	0.796179	0.741292	1641
RT761_01545	Phosphoribosylglycinamide formyltransferase	112471	181.113	762	82.4534	165.369	701	72.8986	0.808225	0.67406	0.741142	1642
RT761_01187	putative cation-transporting ATPase F	483792	168.51	3303	77.3073	177.225	3470	78.0529	0.757782	0.721719	0.73975	1643
RT761_00358	hypothetical protein	652694	178.186	4453	81.6885	166.091	4157	73.2885	0.800727	0.677665	0.739196	1644
RT761_00997	Xylulose kinase	235194	160.982	1599	73.5433	186.489	1851	81.818	0.720886	0.756533	0.73871	1645
RT761_01347	Peroxide operon regulator	64870	154.452	439	70.2361	193.902	554	85.183	0.688468	0.787648	0.738058	1646
RT761_02658	hypothetical protein	39850	177.111	272	81.2328	166.516	255	73.1897	0.79626	0.676751	0.736506	1647
RT761_02330	Trehalose transport system permease protein SugB	124006	148.688	850	68.4854	196.285	1118	86.5702	0.671308	0.800475	0.735891	1648
RT761_00443	High-affinity branched-chain amino acid transport system permease protein LivH	165839	184.266	1146	85.5632	151.907	954	68.4539	0.838708	0.632961	0.735835	1649
RT761_01383	ADP-ribosyl-[dinitrogen reductase] glycohydrolase	149547	152.911	1021	70.1507	191.781	1278	84.3888	0.687631	0.780304	0.733968	1650
RT761_00348	hypothetical protein	88390	155.891	605	71.6997	186.806	726	82.6887	0.702815	0.764584	0.733699	1651
RT761_02034	Deoxyribonucleoside regulator	140204	147.428	950	67.1256	198.24	1286	87.3279	0.657979	0.807481	0.73273	1652
RT761_00729	Putrescine aminotransferase	225428	178.486	1532	81.508	163.227	1401	71.6353	0.798958	0.662378	0.730668	1653
RT761_01478	hypothetical protein	32479	142.452	228	67.1963	190.482	305	86.3888	0.658672	0.798797	0.728734	1654
RT761_02280	hypothetical protein	30019	142.948	209	66.8763	193.952	282	86.7206	0.655535	0.801865	0.7287	1655
RT761_00512	Putative teichuronic acid biosynthesis glycosyltransferase TuaC	187830	156.917	1283	72.0241	185.47	1506	81.25	0.705995	0.751281	0.728638	1656
RT761_00444	High-affinity branched-chain amino acid transport ATP-binding protein LivF	131642	184.373	897	84.4188	153.48	748	67.6544	0.82749	0.625569	0.726529	1657
RT761_02472	Dipeptide transport system permease protein DppB	177490	162.984	1217	75.0944	177.005	1306	77.4476	0.73609	0.716122	0.726106	1658
RT761_02406	hypothetical protein	91802	169.065	628	77.715	171.031	627	74.5693	0.761778	0.689508	0.725643	1659
RT761_00930	hypothetical protein	138288	188.918	943	86.5657	148.317	737	65.0203	0.848534	0.601213	0.724874	1660
RT761_01852	hypothetical protein	250548	140.127	1707	64.1521	200.762	2446	88.3449	0.628832	0.816884	0.722858	1661
RT761_01368	hypothetical protein	106935	175.591	730	80.5472	161.792	670	71.0477	0.78954	0.656945	0.723243	1662
RT761_02107	hypothetical protein	165813	159.743	1134	73.4109	178.38	1262	78.5153	0.719588	0.725995	0.722792	1663
RT761_02779	hypothetical protein	175125	144.493	1194	66.1983	194.279	1610	85.7859	0.648889	0.793222	0.721056	1664
RT761_00326	hypothetical protein	182793	153.866	1242	70.2506	185.186	1497	81.3763	0.688611	0.752449	0.72053	1665
RT761_00811	2-oxoisovalerate dehydrogenase subunit beta	153521	156.974	1050	72.1432	181.038	1202	79.3703	0.707162	0.7339	0.720531	1666
RT761_00178	Protein TsgA	175620	148.957	1202	68.5071	188.779	1518	83.1478	0.67152	0.768829	0.720175	1667
RT761_01066	hypothetical protein	52796	153.032	396	77.1296	154.446	394	73.7513	0.75604	0.681944	0.718992	1668
RT761_02314	hypothetical protein	222377	165.091	1512	75.4274	171.165	1569	75.2225	0.739355	0.695548	0.717451	1669
RT761_02384	Putative thiazole biosynthetic enzyme	229298	169.474	1569	77.9238	164.571	1516	72.3592	0.763825	0.669072	0.716448	1670
RT761_02426	Arginine transport ATP-binding protein ArtM	289101	153.207	1963	69.9026	183.383	2361	80.801	0.685199	0.747129	0.716164	1671
RT761_02473	Glutathione transport system permease protein GsiD	146397	165.983	999	76.11	169.03	1011	74.0244	0.746046	0.684469	0.715257	1672
RT761_01222	hypothetical protein	22153	136.747	153	63.4631	193.537	219	87.3015	0.622078	0.807237	0.714657	1673
RT761_01315	Ribose import permease protein RbsC	156033	156.66	1100	74.2127	167.721	1170	75.8611	0.727448	0.701452	0.71445	1674
RT761_02195	hypothetical protein	114339	156.844	782	72.0816	178.332	880	77.9557	0.706558	0.72082	0.713689	1675
RT761_01890	Transposase for transposon Tn5	334121	171.344	2268	78.1544	162.301	2154	71.3352	0.766085	0.659604	0.712844	1676
RT761_01496	1,5-anhydro-D-fructose reductase	188334	181.965	1287	83.5571	147.828	1048	65.3903	0.819044	0.604634	0.711839	1677
RT761_00672	L-ribulose-5-phosphate 4-epimerase UlaF	119412	172.312	814	78.9289	159.165	754	70.2636	0.773677	0.649695	0.711686	1678
RT761_02734	Cell shape-determining protein MreC	123747	150.544	838	68.5042	185.161	1034	81.2346	0.671492	0.751139	0.711315	1679
RT761_02048	Cellobiose 2-epimerase	320837	154.323	2180	70.4607	179.466	2545	79.0544	0.69067	0.730979	0.710825	1680
RT761_00330	Electron transport complex subunit RsxA	102801	173.944	711	80.8402	152.003	623	68.0759	0.792412	0.629466	0.710939	1681
RT761_00937	Proline iminopeptidase	123888	163.873	843	74.9292	168.131	868	74.1465	0.734471	0.685598	0.710035	1682
RT761_01212	hypothetical protein	367574	145.516	2521	67.0632	185.725	3222	82.373	0.657367	0.761665	0.709516	1683
RT761_00996	N-acetylglucosamine-6-phosphate deacetylase	179957	155.403	1220	70.794	177.914	1403	78.2423	0.693937	0.72347	0.708704	1684
RT761_02556	hypothetical protein	72779	134.031	498	61.6275	199.494	739	87.8895	0.604085	0.812673	0.708379	1685
RT761_01376	Inner membrane ABC transporter permease protein YcjP	118982	138.674	819	64.1419	192.78	1130	85.0518	0.628732	0.786435	0.707583	1686
RT761_00948	hypothetical protein	443759	137.985	3045	63.6233	192.797	4260	85.5433	0.623648	0.790979	0.707314	1687
RT761_02045	hypothetical protein	53055	133.977	363	61.5966	198.856	537	87.5733	0.603782	0.80975	0.706766	1688
RT761_02300	hypothetical protein	448068	143.888	3056	65.9447	187.853	3999	82.9326	0.646403	0.766839	0.706621	1689
RT761_02227	HTH-type transcriptional repressor YvoA	118899	151.271	810	69.248	180.342	966	79.3683	0.678783	0.733882	0.706332	1690
RT761_01069	hypothetical protein	36498	158	254	73.8868	163.619	266	74.3639	0.724253	0.687609	0.705931	1691
RT761_01349	Inner membrane protein YbaN	62596	146.939	430	67.8272	177.584	529	80.1934	0.664856	0.741511	0.703184	1692
RT761_00715	hypothetical protein	57260	207.464	396	96.412	112.703	213	49.8383	0.94505	0.460832	0.702941	1693
RT761_01893	hypothetical protein	161696	150.977	1108	69.5177	174.493	1288	77.6639	0.681426	0.718122	0.699774	1694
RT761_02284	hypothetical protein	183839	146.602	1252	67.0891	181.03	1554	80.0288	0.657621	0.739989	0.698805	1695
RT761_01193	Electron transport complex subunit RnfG	86978	157.569	592	72.0655	170.837	639	74.7574	0.706401	0.691247	0.698824	1696
RT761_00787	Signal transduction histidine-protein kinase ArlS	204183	159.021	1390	72.7436	167.921	1469	73.8838	0.713047	0.683169	0.698108	1697
RT761_01194	hypothetical protein	97463	151.811	666	69.7083	174.464	766	77.0524	0.683295	0.712468	0.697881	1698
RT761_00633	D-xylose-binding periplasmic protein	168117	158.302	1144	72.3847	167.832	1215	73.883	0.709529	0.683162	0.696346	1699
RT761_00922	hypothetical protein	213053	140.074	1452	64.1479	187.29	1942	82.4542	0.628791	0.762416	0.695603	1700
RT761_01532	Glycerol-1-phosphate dehydrogenase [NAD(P)+]	180216	134.691	1238	62.1741	189.98	1751	84.5128	0.609443	0.781451	0.695447	1701
RT761_02762	hypothetical protein	245171	154.196	1670	70.5772	172.432	1861	75.5861	0.691812	0.69891	0.695361	1702
RT761_01290	Phosphomannomutase/phosphoglucomutase	186999	134.629	1276	61.7296	192.045	1826	84.8968	0.605086	0.785001	0.695044	1703
RT761_00673	Deoxyribonucleoside regulator	158578	166.224	1078	75.9304	158.792	1032	69.8592	0.744285	0.645956	0.69512	1704
RT761_00229	hypothetical protein	61109	157.904	417	72.4053	166.692	439	73.2565	0.709731	0.677369	0.69355	1705
RT761_01074	hypothetical protein	30236	155.056	220	75.8112	150.108	210	69.5468	0.743117	0.643067	0.693092	1706
RT761_02442	Alanine racemase 1	168577	148.265	1160	68.5555	176.084	1358	77.1315	0.671995	0.713199	0.692597	1707
RT761_01178	Group II intron-encoded protein LtrA	225937	160.239	1534	73.1057	165.293	1579	72.3195	0.716597	0.668705	0.692651	1708
RT761_02213	L-ribulose 3-epimerase	117443	137.36	807	63.4238	186.429	1089	82.2535	0.621693	0.76056	0.691126	1709
RT761_00728	Ribosome association toxin RatA	63123	143.136	437	66.5868	177.571	537	78.6372	0.652697	0.727122	0.689909	1710
RT761_01638	Leucine-responsive regulatory protein	62259	130.522	426	60.0117	192.281	631	85.4286	0.588247	0.789919	0.689083	1711
RT761_01442	hypothetical protein	257098	150.879	1753	69.1285	171.971	2000	75.7972	0.677611	0.700862	0.689237	1712
RT761_01059	Trehalose transport system permease protein SugB	121534	148.939	823	67.7727	175.335	974	77.0835	0.664322	0.712755	0.688539	1713
RT761_02761	Glucose-1-phosphate adenylyltransferase	213168	166.407	1454	76.2712	154.411	1349	68.0073	0.747626	0.628832	0.688229	1714
RT761_00712	Glucose-6-phosphate 1-dehydrogenase	201520	146.988	1371	67.1963	176.26	1646	77.5327	0.658672	0.716909	0.68779	1715
RT761_01095	Type IIS restriction enzyme Eco57I	165364	136.439	1123	62.2619	187.949	1549	82.5356	0.610304	0.763168	0.686736	1716
RT761_02324	Putative tagatose-6-phosphate ketose/aldose isomerase	178882	146.145	1216	66.7571	177.725	1473	77.7166	0.654367	0.718609	0.686488	1717
RT761_01991	Ribulose-phosphate 3-epimerase	104633	153.646	711	70.1564	167.33	780	73.9673	0.687687	0.683941	0.685814	1718
RT761_00216	hypothetical protein	83593	151.437	570	69.3874	165.984	636	74.4065	0.680149	0.688002	0.684076	1719
RT761_01642	putative oxidoreductase	110183	133.071	748	60.7039	189.024	1071	83.5318	0.595032	0.77238	0.683706	1720
RT761_01741	Dihydroanticapsin 7-dehydrogenase	126346	165.808	862	76.0147	153.357	794	67.2912	0.745111	0.622211	0.683661	1721
RT761_01064	hypothetical protein	43535	152.754	295	69.554	165.26	327	74.0961	0.681782	0.685132	0.683457	1722
RT761_00161	hypothetical protein	225964	155.302	1538	71.0294	165.346	1631	72.3908	0.696244	0.669364	0.682804	1723
RT761_00271	Dihydroorotate dehydrogenase B (NAD(+)), catalytic subunit	135454	149.508	929	68.9021	167.338	1043	74.3445	0.675392	0.687429	0.681411	1724
RT761_02008	Glycerol uptake operon antiterminator regulatory protein	82844	143.826	562	65.563	176.599	694	77.8089	0.642662	0.719463	0.681062	1725
RT761_01682	Tryptophan-rich protein TspO	77794	144.063	530	65.9519	174.635	646	77.2558	0.646474	0.714349	0.680411	1726
RT761_01851	hypothetical protein	74919	128.727	511	58.9988	190.66	761	84.4412	0.578318	0.780789	0.679553	1727
RT761_00744	Aminopeptidase YpdF	207957	177.741	1425	81.8416	136.305	1093	60.3291	0.802228	0.557835	0.680032	1728
RT761_00585	hypothetical protein	92256	128.133	628	58.6101	193.092	942	84.4911	0.574508	0.78125	0.677879	1729
RT761_02798	Lipoprotein-releasing system transmembrane protein LolE	100881	137.816	686	62.9735	180.758	904	79.7535	0.617279	0.737444	0.677361	1730
RT761_00041	hypothetical protein	27565	116.308	195	55.2881	196.612	322	87.7405	0.541945	0.811296	0.67662	1731
RT761_01967	High-affinity zinc uptake system ATP-binding protein ZnuC	121851	143.018	828	65.3034	174.236	1013	76.7825	0.640117	0.709972	0.675045	1732
RT761_01276	hypothetical protein	155575	156.672	1053	71.2564	160.468	1082	70.3672	0.69847	0.650653	0.674561	1733
RT761_00543	putative diguanylate cyclase YdaM	186149	140.384	1283	65.0172	174.293	1575	76.706	0.637312	0.709265	0.673288	1734
RT761_00967	Oxalate-binding protein	50125	139.236	345	64.3964	174.256	431	77.3156	0.631226	0.714902	0.673064	1735
RT761_02555	hypothetical protein	77093	131.783	535	61.453	181.429	728	80.3652	0.602375	0.7431	0.672737	1736
RT761_01277	Low specificity L-threonine aldolase	160765	151.808	1106	70.1785	159.713	1166	71.1042	0.687904	0.657468	0.672686	1737
RT761_01340	Dihydroanticapsin 7-dehydrogenase	139008	172.253	941	78.354	142.092	778	62.2585	0.768042	0.575676	0.671859	1738
RT761_00867	hypothetical protein	443932	179.149	3028	82.1107	132.636	2234	58.2203	0.804866	0.538336	0.671601	1739
RT761_02591	tRNA pseudouridine synthase A	128357	149.079	869	67.8206	166.553	975	73.1297	0.664791	0.676196	0.670494	1740
RT761_01918	hypothetical protein	286026	129.541	1942	59.1011	184.86	2795	81.7477	0.579321	0.755883	0.667602	1741
RT761_00106	Ribosomal large subunit pseudouridine synthase D	149583	158.289	1019	72.4582	152.55	984	67.2444	0.71025	0.621778	0.666014	1742
RT761_02702	Dipeptide transport system permease protein DppB	144918	144.197	987	65.9927	167.638	1145	73.5753	0.646874	0.680317	0.663595	1743
RT761_01359	Non-reducing end beta-L-arabinofuranosidase	258543	144.599	1751	65.8057	168.047	2041	73.7171	0.645041	0.681628	0.663334	1744
RT761_01613	Polar-differentiation response regulator DivK	38426	143.918	263	66.1896	164.914	300	72.5609	0.648804	0.670937	0.65987	1745
RT761_01705	ATP-dependent helicase/deoxyribonuclease subunit B	400170	139.238	2736	63.9697	168.647	3322	74.6458	0.627044	0.690215	0.65863	1746
RT761_01067	hypothetical protein	35484	149.721	251	71.1656	149.131	246	67.0316	0.69758	0.61981	0.658695	1747
RT761_02353	Galactose/methyl galactoside import ATP-binding protein MglA	209010	138.234	1424	63.2854	171.36	1763	75.2997	0.620336	0.696261	0.658299	1748
RT761_00332	Electron transport complex subunit RnfG	92425	162.149	630	74.2695	145.102	562	63.6728	0.728005	0.588753	0.658379	1749
RT761_02026	Polyamine aminopropyltransferase	111031	134.095	756	61.3531	175.944	989	77.1362	0.601395	0.713243	0.657319	1750
RT761_00408	L-fucose isomerase	210690	148.792	1439	68.2877	157.117	1526	69.5959	0.66937	0.643521	0.656445	1751
RT761_00690	hypothetical protein	101918	156.556	689	71.1186	151.664	671	66.5632	0.697119	0.615479	0.656299	1752
RT761_02522	ATP-dependent protease subunit ClpQ	66885	125.253	454	57.1294	183.448	666	80.5426	0.559994	0.74474	0.652367	1753
RT761_01963	putative metallo-hydrolase	95350	144.47	655	66.6872	158.653	720	70.45	0.653681	0.651419	0.65255	1754
RT761_00629	Rhamnulokinase	225245	150.766	1536	69.0853	154.414	1571	67.9076	0.677188	0.62791	0.652549	1755
RT761_01833	hypothetical protein	210421	142.562	1434	65.2842	163.986	1643	71.8859	0.639929	0.664696	0.652312	1756
RT761_01385	hypothetical protein	128444	167.245	879	76.9082	135.517	709	59.618	0.75387	0.55126	0.652565	1757
RT761_01175	Trehalose import ATP-binding protein SugC	196564	174.259	1349	80.3615	125.701	976	55.877	0.78772	0.516669	0.652194	1758
RT761_00038	Thioredoxin	59935	129.729	410	59.633	177.273	556	77.7187	0.584535	0.718629	0.651582	1759
RT761_01916	Aminopeptidase YpdF	175177	150.109	1208	69.557	151.907	1214	67.1801	0.681812	0.621183	0.651497	1760
RT761_01027	Trehalose transport system permease protein SugB	104686	123.305	714	56.5113	180.41	1056	80.3246	0.553935	0.742724	0.64833	1761
RT761_01305	putative manganese efflux pump MntP	91729	165.278	622	75.3082	137.609	519	60.3903	0.738186	0.558401	0.648294	1762
RT761_00947	Ribonuclease H	62937	153.131	429	70.1392	149.144	419	65.8362	0.687519	0.608757	0.648138	1763
RT761_01976	Ribose import permease protein RbsC	165667	162.419	1130	74.4429	138.501	968	61.2869	0.729704	0.566692	0.648198	1764
RT761_00333	Electron transport complex subunit RsxD	145800	146.386	996	67.1963	154.738	1061	68.7937	0.658672	0.636103	0.647388	1765
RT761_02451	Adenylosuccinate synthetase	195523	151.568	1335	69.5403	150.171	1322	66.1811	0.681648	0.611946	0.646797	1766
RT761_01150	Trehalose transport system permease protein SugB	123605	150.922	844	69.2474	150.095	843	66.4716	0.678777	0.614632	0.646705	1767
RT761_00039	hypothetical protein	49595	143.754	339	66.0276	157.762	372	69.6332	0.647216	0.643866	0.645541	1768
RT761_00982	putative oxidoreductase/MSMEI_2347	104096	130.446	710	59.7861	173.273	939	75.9898	0.586035	0.702642	0.644339	1769
RT761_00951	hypothetical protein	63801	140.841	437	64.8229	161.236	495	70.5667	0.635407	0.652498	0.643952	1770
RT761_02309	Type-1 restriction enzyme R protein	364994	132.532	2485	60.6328	169.488	3186	74.7093	0.594335	0.690802	0.642569	1771
RT761_01912	putative ABC transporter-binding protein	199216	148.226	1354	67.6962	153.007	1399	67.2219	0.663572	0.62157	0.642571	1772
RT761_02565	Type II secretion system protein F	187279	151.889	1279	69.7032	148.421	1243	65.1029	0.683245	0.601976	0.642611	1773
RT761_01248	putative zinc-type alcohol dehydrogenase-like protein YjmD	140702	136.737	959	62.6251	163.982	1152	72.2986	0.613864	0.668512	0.641188	1774
RT761_01767	hypothetical protein	173630	151.51	1209	70.8903	143.344	1128	63.5649	0.694881	0.587755	0.641318	1775
RT761_00624	Carbon dioxide concentrating mechanism protein CcmL	46580	158.435	317	72.4531	138.296	281	61.7236	0.7102	0.57073	0.640465	1776
RT761_00117	UDP-N-acetylglucosamine--N-acetylmuramyl-(pentapeptide) pyrophosphoryl-undecaprenol N-acetylglucosamine transferase	158246	146.118	1082	67.1342	152.239	1125	67.0836	0.658063	0.620291	0.639177	1777
RT761_00614	Galactitol-1-phosphate 5-dehydrogenase	180390	169.859	1223	77.3833	127.573	925	56.2483	0.758527	0.520102	0.639314	1778
RT761_01488	Acetylglutamate kinase	130569	163.62	895	75.3642	132.771	721	58.3479	0.738735	0.539516	0.639126	1779
RT761_01685	Deoxyribodipyrimidine photo-lyase	193321	141.316	1318	64.7402	156.754	1472	69.4887	0.634596	0.64253	0.638563	1780
RT761_00239	putative diguanylate cyclase AdrA	252617	131.161	1737	60.6022	166.289	2199	73.7329	0.594035	0.681774	0.637904	1781
RT761_00608	Glycerol kinase	257319	171.89	1751	78.5976	124.506	1269	54.7435	0.770429	0.506188	0.638309	1782
RT761_01313	Ribose import permease protein RbsC	146453	151.138	998	69.2073	145.336	967	64.4459	0.678384	0.595901	0.637143	1783
RT761_02135	hypothetical protein	44372	146.442	307	68.0833	147.802	307	65.4317	0.667366	0.605017	0.636191	1784
RT761_02165	Formate--tetrahydrofolate ligase	240133	141.671	1635	64.8176	156.126	1806	68.8083	0.635355	0.636238	0.635797	1785
RT761_01389	hypothetical protein	58847	139.118	399	63.3837	159.44	460	70.228	0.6213	0.649366	0.635333	1786
RT761_00912	hypothetical protein	31347	120.103	227	58.4427	155.854	304	75.2187	0.572867	0.695512	0.63419	1787
RT761_02116	putative nitrate transporter NarT	134444	116.402	937	54.5133	176.619	1416	79.1724	0.53435	0.73207	0.63321	1788
RT761_00586	hypothetical protein	99242	120.732	680	55.5881	174.369	981	77.0708	0.544886	0.712638	0.628762	1789
RT761_00809	hypothetical protein	154707	134.997	1058	62.0363	158.03	1244	70.1017	0.608092	0.648198	0.628145	1790
RT761_00886	2-oxoglutaramate amidase	113515	130.477	776	59.936	163.717	973	72.2248	0.587505	0.667829	0.627667	1791
RT761_01171	hypothetical protein	65991	143.771	454	66.4643	149.357	464	65.2827	0.651496	0.603639	0.627568	1792
RT761_00165	hypothetical protein	100620	132.047	691	60.9352	160.938	836	70.8507	0.597299	0.655124	0.626211	1793
RT761_01645	hypothetical protein	73807	127.473	507	58.8402	165.777	655	73.0559	0.576763	0.675514	0.626139	1794
RT761_02482	Endonuclease MutS2	297143	125.377	2026	57.4429	169.282	2734	74.4977	0.563067	0.688846	0.625956	1795
RT761_00611	Ribose import permease protein RbsC	158607	163.176	1083	74.8699	126.247	840	55.8092	0.73389	0.516042	0.624966	1796
RT761_01841	hypothetical protein	50330	137.514	343	62.9735	155.746	387	68.2845	0.617279	0.631395	0.624337	1797
RT761_01493	tRNA uridine 5-carboxymethylaminomethyl modification enzyme MnmG	238789	127.354	1638	58.7026	163.568	2112	72.742	0.575415	0.672612	0.624013	1798
RT761_00667	D-threitol dehydrogenase	113060	146.641	771	67.1963	143.879	759	63.5741	0.658672	0.58784	0.623256	1799
RT761_02054	Hemin transport system permease protein HmuU	127118	120.377	864	54.9788	172.291	1249	76.382	0.538913	0.706269	0.622591	1800
RT761_00863	HTH-type transcriptional repressor YvoA	94581	129.741	641	59.0848	164.565	811	71.8432	0.579161	0.664301	0.621731	1801
RT761_01424	hypothetical protein	74914	169.873	512	78.0147	118.258	354	51.8391	0.764716	0.479332	0.622024	1802
RT761_02253	Oligopeptide transport ATP-binding protein OppD	85916	131.975	582	60.0741	160.247	712	70.6304	0.588858	0.653087	0.620973	1803
RT761_00618	Ethanolamine utilization protein EutN	44427	155.884	306	72.1476	130.512	255	57.7814	0.707205	0.534278	0.620742	1804
RT761_00380	hypothetical protein	140427	130.751	956	59.8134	159.521	1173	70.532	0.586303	0.652177	0.61924	1805
RT761_00028	hypothetical protein	101522	139.838	696	64.4195	147.426	734	65.2908	0.631453	0.603714	0.617583	1806
RT761_02143	hypothetical protein	84906	110.555	599	52.4096	173.59	927	77.9491	0.513729	0.720759	0.617244	1807
RT761_02062	Cobyrinate a,c-diamide synthase	194639	140.432	1325	64.2388	148.286	1402	65.3247	0.629682	0.604027	0.616854	1808
RT761_01405	hypothetical protein	32085	140.724	221	65.1332	142.895	227	64.2959	0.638449	0.594514	0.616482	1809
RT761_01627	hypothetical protein	23572	119.05	161	54.6394	167.04	231	75.3424	0.535586	0.696656	0.616121	1810
RT761_01382	hypothetical protein	153408	134.215	1041	61.1997	155.947	1210	68.3647	0.599892	0.632137	0.616014	1811
RT761_02052	Vitamin B12-binding protein	179841	126.471	1227	57.9816	163.369	1579	71.7092	0.568347	0.663062	0.615705	1812
RT761_00924	Ferric enterobactin transport ATP-binding protein FepC	155621	123.215	1052	55.9703	167.619	1436	73.4249	0.548632	0.678926	0.613779	1813
RT761_02086	hypothetical protein	36718	135.993	252	62.7165	148.033	277	66.2535	0.61476	0.612615	0.613688	1814
RT761_02427	High-affinity branched-chain amino acid transport ATP-binding protein LivF	106521	140.901	724	64.352	145.005	754	64.4083	0.630791	0.595554	0.613172	1815
RT761_01210	hypothetical protein	193059	133.512	1316	61.1551	153.75	1512	67.5268	0.599455	0.624389	0.611922	1816
RT761_01398	Copper-exporting P-type ATPase B	314023	152.587	2135	69.7104	132.992	1863	58.4602	0.683315	0.540554	0.611935	1817
RT761_02481	hypothetical protein	56620	118.7	396	55.7856	158.656	532	72.0254	0.546822	0.665986	0.606404	1818
RT761_00750	Macrolide export ATP-binding/permease protein MacB	163506	134.906	1112	61.652	148.971	1233	65.6981	0.604325	0.60748	0.605903	1819
RT761_00955	Sensor histidine kinase CssS	177705	130.762	1214	60.0267	152.202	1411	67.0502	0.588394	0.619982	0.604188	1820
RT761_01380	Glutamine--fructose-6-phosphate aminotransferase [isomerizing]	228682	125.581	1564	57.7128	157.813	1953	69.2604	0.565712	0.640419	0.603066	1821
RT761_02340	hypothetical protein	240939	127.078	1649	58.4423	155.362	2008	68.394	0.572863	0.632408	0.602635	1822
RT761_01730	putative ABC transporter ATP-binding protein	239909	138.117	1639	63.4051	143.375	1698	63.1292	0.62151	0.583726	0.602618	1823
RT761_02651	Thiamine precursor transporter HmpT	70430	134.152	478	61.1806	147.912	532	65.4402	0.599705	0.605095	0.6024	1824
RT761_01185	hypothetical protein	64251	129.8	482	65.4315	131.097	466	60.7958	0.641373	0.562151	0.601762	1825
RT761_02281	hypothetical protein	28916	116.129	199	53.703	162.948	282	73.1379	0.526408	0.676272	0.60134	1826
RT761_02799	hypothetical protein	55622	117.346	380	53.8704	166.496	535	72.89	0.528049	0.67398	0.601014	1827
RT761_02201	Inner membrane ABC transporter permease protein YcjP	128057	146.686	875	67.3502	133.656	793	58.6613	0.66018	0.542414	0.601297	1828
RT761_01317	2-hydroxyisocaproyl-CoA dehydratase activator	100025	129.231	687	59.6432	151.567	799	66.6651	0.584635	0.616421	0.600528	1829
RT761_01675	Protein TsgA	144263	118.735	994	54.9737	160.895	1343	71.3826	0.538863	0.660042	0.599453	1830
RT761_01388	hypothetical protein	98254	120.854	669	55.2943	159.384	890	70.6955	0.542006	0.653689	0.597847	1831
RT761_02557	hypothetical protein	69331	124.249	469	56.4786	158.048	599	69.3243	0.553615	0.64101	0.597312	1832
RT761_02226	hypothetical protein	155314	116.602	1057	53.3232	164.511	1492	72.3364	0.522685	0.668861	0.595773	1833
RT761_00938	High-affinity proline transporter PutP	203746	126.708	1379	57.6266	151.563	1661	66.7077	0.564868	0.616815	0.590841	1834
RT761_01241	Ribose import permease protein RbsC	114635	124.468	787	57.4196	151.154	951	66.6827	0.562838	0.616584	0.589711	1835
RT761_01084	Trehalose transport system permease protein SugB	116856	135.721	792	61.8112	140.278	826	61.954	0.605886	0.57286	0.589373	1836
RT761_02459	DNA polymerase I	113840	124.009	773	56.5825	153.154	955	67.1821	0.554633	0.621202	0.587917	1837
RT761_01337	Ribose import permease protein RbsC	119878	123.713	823	57.0717	151.132	997	66.4453	0.559428	0.614389	0.586909	1838
RT761_01942	hypothetical protein	95322	142.484	655	65.7901	129.943	592	57.1463	0.644888	0.528405	0.586647	1839
RT761_01303	L-cystine transport system permease protein YecS	85273	125.217	584	57.625	146.956	690	65.4327	0.564852	0.605026	0.584939	1840
RT761_00002	3'3'-cGAMP-specific phosphodiesterase 2	222603	125.552	1519	57.5697	147.594	1798	65.4898	0.56431	0.605554	0.584932	1841
RT761_01985	hypothetical protein	67466	140.554	462	64.6764	129.877	431	57.9867	0.633971	0.536176	0.585074	1842
RT761_00287	Trehalose transport system permease protein SugA	110475	126.983	756	58.3912	145.476	860	63.8369	0.572362	0.59027	0.581316	1843
RT761_00574	Xylose isomerase	122752	126.288	840	58.0708	144.733	962	63.9148	0.569222	0.590991	0.580106	1844
RT761_02311	hypothetical protein	88916	114.435	611	52.8403	156.815	834	69.3167	0.517951	0.640939	0.579445	1845
RT761_00602	hypothetical protein	145241	132.278	984	60.2196	140.63	1045	61.462	0.590285	0.568311	0.579298	1846
RT761_01126	NAD 5'-nucleotidase	200994	114.919	1368	52.5583	157.645	1877	69.3054	0.515187	0.640835	0.578011	1847
RT761_01264	hypothetical protein	84662	130.651	574	59.5226	140.781	621	61.8884	0.583453	0.572253	0.577853	1848
RT761_00562	hypothetical protein	65807	122.546	454	56.8102	146.197	537	64.5792	0.556865	0.597134	0.576999	1849
RT761_00619	Carbon dioxide concentrating mechanism protein CcmL	39519	141.645	270	65.0286	124.301	240	55.552	0.637423	0.513664	0.575544	1850
RT761_00331	Na(+)-translocating NADH-quinone reductase subunit D	75562	125.937	513	57.4528	144.788	589	63.3952	0.563164	0.586186	0.574675	1851
RT761_00720	Inosose dehydratase	115814	120.264	781	54.4966	147.789	971	65.1157	0.534187	0.602095	0.568141	1852
RT761_01119	hypothetical protein	23130	111.739	161	52.2638	153.169	216	67.387	0.5123	0.623096	0.567698	1853
RT761_01486	N-acetyl-gamma-glutamyl-phosphate reductase	137076	132.826	933	60.7501	131.639	932	58.3215	0.595485	0.539272	0.567378	1854
RT761_01933	Peptidoglycan deacetylase	113234	125.398	769	57.2247	140.104	862	61.647	0.560928	0.570021	0.565475	1855
RT761_01098	hypothetical protein	259894	117.706	1774	53.9883	146.53	2218	64.8717	0.529204	0.599839	0.564521	1856
RT761_02301	RNA polymerase-associated protein RapA	414088	114.833	2821	52.5681	149.996	3679	65.8865	0.515283	0.609222	0.562253	1857
RT761_00532	hypothetical protein	24942	107.974	174	50.6154	149.905	243	67.9339	0.496142	0.628153	0.562148	1858
RT761_01563	Phosphate transport system permease protein PstA	95232	109.841	654	50.6878	150.646	910	67.7821	0.496852	0.62675	0.561801	1859
RT761_01083	Trehalose transport system permease protein SugA	108471	122.983	741	56.454	138.938	836	61.2111	0.553373	0.565991	0.559682	1860
RT761_01727	Caffeyl-CoA reductase-Etf complex subunit CarD	89280	112.727	611	51.8395	149.215	808	65.8838	0.508141	0.609197	0.558669	1861
RT761_01787	putative isomerase YddE	95929	120.665	656	55.4475	140.342	764	62.061	0.543508	0.573849	0.558678	1862
RT761_00156	hypothetical protein	47668	125.113	328	57.8487	136.444	351	59.4942	0.567045	0.550115	0.55858	1863
RT761_00991	Cobalt/magnesium transport protein CorA	134235	125.688	917	57.6957	135.706	981	59.3185	0.565545	0.548491	0.557018	1864
RT761_01874	hypothetical protein	96822	105.127	666	48.5914	155.071	982	68.8564	0.476303	0.636683	0.556493	1865
RT761_01932	hypothetical protein	94298	115.988	646	53.3933	142.86	790	62.7522	0.523372	0.580241	0.551806	1866
RT761_02664	hypothetical protein	38826	108.756	263	49.5031	149.941	368	66.569	0.485239	0.615533	0.550386	1867
RT761_00731	hypothetical protein	43805	121.681	299	55.8102	135.797	333	59.7357	0.547063	0.552348	0.549706	1868
RT761_00128	hypothetical protein	40691	114.946	278	52.7699	141.966	344	62.7549	0.517261	0.580265	0.548763	1869
RT761_00282	hypothetical protein	149903	113.563	1014	51.6189	144.844	1297	63.4539	0.505979	0.586729	0.546354	1870
RT761_02053	Hemin import ATP-binding protein HmuV	89110	104.222	607	47.7054	152.653	890	67.2228	0.467618	0.621578	0.544598	1871
RT761_01404	hypothetical protein	25158	125.164	177	59.1728	120.707	171	54.9405	0.580024	0.508009	0.544017	1872
RT761_00526	hypothetical protein	53139	123.867	363	56.8584	127.928	378	56.9019	0.557337	0.526146	0.541741	1873
RT761_02248	Chromosome partition protein Smc	297988	109.635	2044	50.5332	143.725	2666	63.3437	0.495337	0.58571	0.540523	1874
RT761_00511	hypothetical protein	141058	123.41	957	56.2614	129.822	1013	57.2342	0.551486	0.529218	0.540352	1875
RT761_02452	DNA ligase	254060	125.648	1728	57.4259	125.621	1734	55.381	0.5629	0.512082	0.537491	1876
RT761_01240	Ribose import ATP-binding protein RbsA	175825	117.687	1201	54.0179	134.419	1363	58.9166	0.529494	0.544775	0.537134	1877
RT761_00786	IMPACT family member YigZ	75624	119.469	521	55.3069	130.441	564	57.5397	0.542129	0.532043	0.537086	1878
RT761_00040	hypothetical protein	27467	110.309	191	51.5441	138.108	237	61.4669	0.505246	0.568356	0.536801	1879
RT761_00623	Electron transport complex subunit RsxC	154470	116.757	1055	53.5843	135.25	1214	59.2586	0.525244	0.547937	0.53659	1880
RT761_01871	hypothetical protein	136756	119.961	931	54.8769	131.502	1022	57.8947	0.537914	0.535325	0.53662	1881
RT761_00228	hypothetical protein	54687	115.373	375	53.1616	134.726	438	59.6744	0.521101	0.551782	0.536441	1882
RT761_01686	hypothetical protein	117031	121.15	808	56.2056	126.873	837	55.9553	0.550939	0.517393	0.534166	1883
RT761_01346	putative methyltransferase YcgJ	67225	123.123	458	56.3661	123.985	466	55.117	0.552512	0.509641	0.531077	1884
RT761_01782	Xylulose kinase	165756	108.125	1127	49.4	141.223	1477	62.2201	0.484229	0.57532	0.529775	1885
RT761_01306	Dual-specificity RNA methyltransferase RlmN	98746	129.08	668	58.6759	118.972	621	52.4231	0.575153	0.484732	0.529943	1886
RT761_01320	hypothetical protein	19606	93.3619	133	42.5576	156.81	225	69.192	0.417158	0.639786	0.528472	1887
RT761_02460	Glycogen synthase	146107	102.531	998	47.061	145.914	1418	64.262	0.461301	0.594201	0.527751	1888
RT761_02115	Glucosamine-6-phosphate deaminase 1	86298	120.36	591	55.3877	124.89	615	55.3922	0.542921	0.512186	0.527554	1889
RT761_01836	hypothetical protein	78501	120.585	534	55.1195	126.719	561	55.6512	0.540292	0.514581	0.527437	1890
RT761_02229	Trehalose transport system permease protein SugA	102825	116.186	700	53.1496	131.272	791	57.7199	0.520983	0.533709	0.527346	1891
RT761_01738	Xylulose kinase	170321	113.095	1156	51.5796	134.903	1380	59.1761	0.505594	0.547174	0.526384	1892
RT761_02526	Cytidylate kinase	78827	118.359	535	53.979	128.138	584	56.628	0.529113	0.523613	0.526363	1893
RT761_01057	2-dehydro-3-deoxy-L-rhamnonate dehydrogenase (NAD(+))	95386	127.692	646	58.1108	119.219	604	52.2166	0.569614	0.482823	0.526218	1894
RT761_00701	Oxygen sensor histidine kinase NreB	242461	115.788	1649	52.9162	130.395	1860	57.3626	0.518695	0.530405	0.52455	1895
RT761_01381	hypothetical protein	27993	113.793	198	54.0848	126.447	213	55.9161	0.53015	0.51703	0.52359	1896
RT761_00645	Autoinducer 2-binding protein LsrB	135988	135.311	928	62.0479	107.242	737	47.3581	0.608206	0.437898	0.523052	1897
RT761_01245	hypothetical protein	54551	122.863	371	56.1482	120.93	368	53.5251	0.550376	0.494922	0.522649	1898
RT761_00850	hypothetical protein	248752	128.554	1696	58.8966	114.469	1513	50.4952	0.577316	0.466906	0.522111	1899
RT761_02499	CinA-like protein	125492	99.8345	861	46.027	143.361	1247	64.0654	0.451166	0.592383	0.521775	1900
RT761_01391	hypothetical protein	85443	129.459	584	59.4585	113.25	509	49.8043	0.582824	0.460517	0.521671	1901
RT761_00302	KHG/KDPG aldolase	70688	110.106	487	50.9729	131.822	584	58.7449	0.499647	0.543187	0.521417	1902
RT761_01022	hypothetical protein	68627	102.582	466	46.8064	142.664	654	63.1312	0.458806	0.583745	0.521275	1903
RT761_01426	hypothetical protein	159795	121.61	1095	55.9969	120.706	1087	53.4228	0.548893	0.493976	0.521434	1904
RT761_00621	Bifunctional PGK/TIM	101614	129.28	693	59.2455	113.798	608	49.9544	0.580736	0.461905	0.521321	1905
RT761_01076	hypothetical protein	22449	102.507	159	48.7863	133.995	206	60.7457	0.478213	0.561687	0.51995	1906
RT761_01623	hypothetical protein	27732	111.374	187	50.4647	131.197	226	58.614	0.494665	0.541976	0.518321	1907
RT761_02404	hypothetical protein	37079	108.418	251	49.3165	135.099	316	59.6697	0.48341	0.551738	0.517574	1908
RT761_00977	Spermidine/putrescine import ATP-binding protein PotA	113552	99.8698	773	45.684	144.516	1117	63.4432	0.447804	0.58663	0.517217	1909
RT761_00285	hypothetical protein	128942	108.264	875	49.3675	135.336	1098	59.5365	0.48391	0.550506	0.517208	1910
RT761_00710	Dihydroanticapsin 7-dehydrogenase	81772	107.312	556	49.0303	136.1	702	59.4942	0.480605	0.550115	0.51536	1911
RT761_01837	Type I restriction enzyme EcoR124II R protein	393830	124.08	2680	56.7379	116.889	2522	51.3134	0.556156	0.474471	0.515314	1912
RT761_00606	Ribose import permease protein RbsC	128763	119.891	878	54.9332	119.145	878	52.7938	0.538466	0.48816	0.513313	1913
RT761_02312	putative type I restriction enzymeP M protein	149496	102.115	1017	46.6794	140.305	1393	61.4473	0.457561	0.568175	0.512868	1914
RT761_00418	hypothetical protein	29491	112.992	203	52.2638	126.521	224	55.4243	0.5123	0.512483	0.512392	1915
RT761_01445	N-acetylglucosamine repressor	141859	120.628	964	55.0826	119.287	955	52.4431	0.539931	0.484917	0.512424	1916
RT761_01702	hypothetical protein	237633	109.106	1631	50.3201	130.384	1936	57.4037	0.493248	0.530785	0.512017	1917
RT761_00255	L-arabinose transport system permease protein AraQ	95352	111.133	649	50.8279	128.833	754	56.7514	0.498225	0.524754	0.51149	1918
RT761_01517	Ribose import permease protein RbsC	132195	128.469	905	59.0987	107.952	757	47.5087	0.579297	0.439291	0.509294	1919
RT761_02032	hypothetical protein	92654	109.91	631	50.2975	128.275	741	56.7653	0.493026	0.524882	0.508954	1920
RT761_01165	hypothetical protein	123563	101.698	865	47.8393	130.815	1111	59.0514	0.46893	0.546021	0.507476	1921
RT761_01033	hypothetical protein	35502	114.893	243	52.8437	120.007	256	53.5025	0.517985	0.494713	0.506349	1922
RT761_01897	hypothetical protein	120220	108.6	821	49.8357	127.357	971	56.6453	0.4885	0.523773	0.506136	1923
RT761_02236	Inositol 2-dehydrogenase	117094	102.714	801	47.2142	134.589	1046	59.2542	0.462803	0.547896	0.50535	1924
RT761_00529	hypothetical protein	49414	110.546	339	50.9609	124.09	382	55.1885	0.499529	0.510302	0.504916	1925
RT761_01993	Acetate kinase	122402	103.032	833	47.1166	134.178	1087	59.0889	0.461846	0.546368	0.504107	1926
RT761_01896	TPR repeat-containing protein YrrB	167647	111.319	1135	50.6426	125.764	1289	55.274	0.496409	0.511093	0.503751	1927
RT761_01695	TPR repeat-containing protein YrrB	385011	107.305	2626	49.1799	129.026	3155	56.7858	0.482071	0.525072	0.503572	1928
RT761_02319	hypothetical protein	119952	123.407	813	56.2043	113.34	743	49.3645	0.550926	0.456451	0.503688	1929
RT761_02500	RNA 2',3'-cyclic phosphodiesterase	59252	102.868	405	47.2474	132.194	523	58.637	0.463129	0.542189	0.502659	1930
RT761_00680	HTH-type transcriptional regulator KdgR	104314	105.049	708	47.9103	131.519	890	57.8806	0.469626	0.535195	0.502411	1931
RT761_01996	tRNA(Ile)-lysidine synthase	147554	106.923	1011	49.2286	127.77	1206	56.4366	0.482549	0.521843	0.502196	1932
RT761_01266	hypothetical protein	160234	119.222	1093	54.647	114.599	1053	50.5966	0.535661	0.467843	0.501752	1933
RT761_02114	Xylulose kinase	143082	95.008	976	43.5482	140.402	1439	61.7061	0.426868	0.570568	0.498718	1934
RT761_01056	Dimethlysulfonioproprionate lyase DddW	46387	128.853	318	59.3567	102.133	251	45.026	0.581826	0.416335	0.49908	1935
RT761_00417	hypothetical protein	181780	102.701	1233	46.8096	132.277	1596	58.2307	0.458837	0.538432	0.498635	1936
RT761_01771	Alginate biosynthesis protein AlgA	63239	104.874	438	48.8092	125.202	522	55.9044	0.478438	0.516922	0.49768	1937
RT761_00630	L-fucose isomerase	202656	140.149	1384	64.3151	90.251	885	39.5246	0.63043	0.365466	0.497948	1938
RT761_00305	hypothetical protein	24429	99.3049	173	47.2559	125.244	219	57.4912	0.463212	0.531594	0.497403	1939
RT761_00934	Oligopeptide transport ATP-binding protein OppD	104284	111.059	706	50.5224	123.268	784	53.9191	0.495231	0.498565	0.496898	1940
RT761_00610	Inner membrane ABC transporter permease protein YjfF	126696	132.389	866	60.8066	97.2706	636	42.9178	0.596039	0.396841	0.49644	1941
RT761_02043	D-xylulose reductase	138873	115.439	946	52.8409	116.282	951	51.0514	0.517957	0.472049	0.495003	1942
RT761_01265	hypothetical protein	102418	110.483	703	50.959	119.845	759	52.8755	0.49951	0.488915	0.494213	1943
RT761_01196	hypothetical protein	153401	118.915	1048	54.5904	110.584	972	48.6597	0.535106	0.449934	0.49252	1944
RT761_02659	hypothetical protein	26449	120.772	186	57.0708	102.959	156	46.0016	0.559419	0.425355	0.492387	1945
RT761_02508	hypothetical protein	31499	101.939	217	47.1896	126.78	268	56.0104	0.462562	0.517902	0.490232	1946
RT761_02563	Type 4 prepilin-like proteins leader peptide-processing enzyme	54484	117.17	373	53.9015	108.948	352	48.8857	0.528353	0.452023	0.490188	1947
RT761_02351	Autoinducer 2 import system permease protein LsrD	101629	101.123	692	46.2685	129.024	886	56.9325	0.453533	0.526428	0.489981	1948
RT761_00793	hypothetical protein	117844	105.595	809	48.7113	121.495	935	54.1053	0.477478	0.500287	0.488882	1949
RT761_01472	hypothetical protein	28441	120.004	194	55.0045	104.954	172	46.8676	0.539165	0.433363	0.486264	1950
RT761_01806	hypothetical protein	29318	87.256	207	41.3977	135.244	318	61.1196	0.405789	0.565145	0.485467	1951
RT761_00859	3-hydroxy-5-phosphonooxypentane-2,4-dione thiolase	93941	117.721	637	53.6391	109.625	594	48.0702	0.525781	0.444483	0.485132	1952
RT761_00838	hypothetical protein	106607	120.46	733	55.6552	102.659	629	45.8987	0.545543	0.424404	0.484974	1953
RT761_01244	hypothetical protein	44962	107.823	307	49.4706	115.844	338	52.3448	0.484921	0.484008	0.484464	1954
RT761_02415	hypothetical protein	20157	95.9857	141	45.1175	124.781	185	56.8912	0.442251	0.526047	0.484149	1955
RT761_00521	hypothetical protein	54638	106.507	370	48.4651	120.347	423	53.2495	0.475065	0.492373	0.483719	1956
RT761_01051	hypothetical protein	92661	114.822	624	51.9584	112.224	619	49.5347	0.509307	0.458024	0.483666	1957
RT761_01107	hypothetical protein	58080	98.2741	395	44.9112	130.328	521	56.9302	0.440229	0.526407	0.483318	1958
RT761_00379	hypothetical protein	111621	120.023	759	54.8408	105.013	665	46.1776	0.537561	0.426983	0.482272	1959
RT761_00066	DNA processing protein DprA	109936	100.951	748	46.155	125.161	927	54.9724	0.452421	0.508304	0.480362	1960
RT761_01975	Inner membrane ABC transporter permease protein YjfF	107715	109.466	732	49.9875	115.359	776	50.9283	0.489988	0.47091	0.480449	1961
RT761_02261	HTH-type transcriptional repressor CarH	114341	100.564	777	45.9204	125.327	970	55.0939	0.450121	0.509428	0.479774	1962
RT761_02211	Trehalose transport system permease protein SugA	88253	98.717	598	44.9478	127.297	776	56.0553	0.440587	0.518317	0.479452	1963
RT761_00044	Phosphate-binding protein PstS	87138	106.396	595	48.8178	117.346	658	51.8841	0.478522	0.479748	0.479135	1964
RT761_01387	hypothetical protein	54878	105.13	373	48.0157	118.711	426	52.7026	0.47066	0.487317	0.478988	1965
RT761_01432	putative HTH-type transcriptional repressor ExuR	115730	112.141	789	51.3739	110.088	782	48.935	0.503577	0.452479	0.478028	1966
RT761_01834	hypothetical protein	273839	113.532	1876	52.2638	108.514	1788	47.8721	0.5123	0.442651	0.477476	1967
RT761_02559	hypothetical protein	47174	99.5232	323	45.7899	122.462	401	54.6334	0.448842	0.50517	0.477006	1968
RT761_02108	Inner membrane ABC transporter permease protein YcjP	76732	91.0225	524	41.7685	133.702	768	58.8337	0.409423	0.544008	0.476716	1969
RT761_02206	Inner membrane ABC transporter permease protein YcjP	82580	99.0168	565	45.5226	124.829	707	54.7452	0.446222	0.506204	0.476213	1970
RT761_00984	Putative serine protease HhoB	114442	99.342	776	45.2641	125.556	978	54.825	0.443688	0.506941	0.475315	1971
RT761_00149	hypothetical protein	61574	97.7365	421	44.9042	125.894	538	55.1486	0.44016	0.509934	0.475047	1972
RT761_01964	Phosphoglucosamine mutase	133180	98.6519	915	45.5441	123.63	1138	54.4379	0.446432	0.503362	0.474897	1973
RT761_01255	Ribose import ATP-binding protein RbsA	106835	134.893	729	61.8511	83.053	451	36.7743	0.606277	0.340035	0.473156	1974
RT761_01256	Ribose import permease protein RbsC	109867	113.734	751	52.2406	105.941	696	46.5291	0.512073	0.430233	0.471153	1975
RT761_01678	putative ABC transporter ATP-binding protein YbiT	181972	93.1756	1238	42.5955	128.429	1714	56.6763	0.41753	0.524059	0.470795	1976
RT761_00481	hypothetical protein	84876	130.378	585	60.3837	84.8571	382	37.8944	0.591893	0.350392	0.471143	1977
RT761_01494	Isoaspartyl peptidase	128456	141.784	883	65.4904	72.6446	453	32.2896	0.64195	0.298567	0.470259	1978
RT761_01779	Inner membrane ABC transporter permease protein YcjO	87842	100.276	603	46.255	118.365	713	52.5627	0.453401	0.486023	0.469712	1979
RT761_02025	S-adenosylmethionine decarboxylase proenzyme	31160	90.3188	216	42.0707	129.125	304	56.9046	0.412385	0.52617	0.469278	1980
RT761_00628	hypothetical protein	124768	105.825	853	48.6161	113.79	912	49.9544	0.476545	0.461905	0.469225	1981
RT761_00794	Cobalamin biosynthesis protein CobD	109568	114.133	752	52.6371	103.742	679	45.6763	0.515959	0.422348	0.469154	1982
RT761_01572	hypothetical protein	51040	110.476	355	51.6335	103.448	332	46.4076	0.506122	0.42911	0.467616	1983
RT761_00681	L-galactonate-5-dehydrogenase	110337	105.687	750	48.2732	113.223	807	49.919	0.473184	0.461578	0.467381	1984
RT761_00723	Ribose import permease protein RbsC	118158	120.447	811	55.5516	94.4638	639	42.0653	0.544528	0.388958	0.466743	1985
RT761_00724	Ribose import ATP-binding protein RbsA	177916	117.436	1204	53.4022	100.298	1039	44.289	0.523459	0.40952	0.466489	1986
RT761_01273	hypothetical protein	84818	101.336	574	46.082	118.129	671	51.7714	0.451705	0.478706	0.465206	1987
RT761_01848	CRISPR type III-associated RAMP protein Csm3	75109	98.9578	518	45.8599	117.05	606	51.5612	0.449528	0.476763	0.463145	1988
RT761_01139	hypothetical protein	52046	106.433	356	48.92	108.871	365	48.2033	0.479524	0.445714	0.462619	1989
RT761_00325	hypothetical protein	110787	98.7406	757	45.3365	115.6	901	51.859	0.444398	0.479516	0.461957	1990
RT761_01533	Flavoredoxin	50509	99.0373	344	45.3245	117.425	409	51.79	0.44428	0.478878	0.461579	1991
RT761_02432	hypothetical protein	110963	96.322	758	44.2142	118.882	943	52.863	0.433396	0.4888	0.461098	1992
RT761_01058	sn-glycerol-3-phosphate transport system permease protein UgpA	88999	100.564	606	46.0123	114.74	696	50.7877	0.451022	0.46961	0.460316	1993
RT761_01648	Processive diacylglycerol beta-glucosyltransferase	58081	95.3711	397	43.8045	118.882	500	53.0207	0.429381	0.490258	0.459819	1994
RT761_02172	NADPH-Fe(3+) oxidoreductase subunit beta	476152	105.812	3241	48.3962	109.107	3356	48.1617	0.474389	0.445329	0.459859	1995
RT761_01338	Ribose import permease protein RbsC	92865	94.375	630	43.022	121.23	816	53.5535	0.42171	0.495184	0.458447	1996
RT761_01877	hypothetical protein	127286	96.6484	875	44.6444	116.421	1047	51.3397	0.437613	0.474714	0.456164	1997
[truncated: 811 more rows]
