# Supplementary material for: Isolation of a member of the candidate phylum ‘Atribacteria’ reveals a unique cell membrane structure
Source: Nat Commun. 2020 Dec 14;11:6381. doi: 10.1038/s41467-020-20149-5 (PMC7736352; doi:10.1038/s41467-020-20149-5)
Supplement: Supplementary file 12 — Source Data [file 41467_2020_20149_MOESM12_ESM.xlsx]

## Sheet: Figure2b
Fig. 2b. Line profiles of fluorescence intensity plotted longitudinally along white arrow in Fig. 2h.
	X-axis	Y-axis
		Signal intensity
	Length (µm)	FM4-64	SYTO RNAselect	Hoechst
	0	4.43645	0.366636	0
	0.0482288	4.91607	0.549954	0
	0.0964576	6.47482	0.274977	0
	0.144686	8.03357	0.458295	0
	0.192915	12.9496	0.824931	0.240385
	0.241144	17.1463	1.09991	0
	0.289373	26.1391	2.0165	0.240385
	0.337602	33.4532	3.20807	0.360577
	0.38583	43.6451	4.30797	0.120192
	0.434059	47.3621	4.30797	0.540865
	0.482288	51.7986	4.94959	0.420673
	0.530517	54.0767	5.95784	0.180288
	0.578746	63.6691	7.79102	0.961538
	0.626974	67.9856	8.98258	1.02163
	0.675203	72.1823	11.6407	1.32212
	0.723432	82.494	13.0156	1.6226
	0.771661	82.494	13.0156	1.6226
	0.819889	90.6475	18.8818	2.28365
	0.868118	97.6019	23.0981	3.84615
	0.916347	100	26.3978	5.22837
	0.964576	95.3237	27.7727	7.09135
	1.0128	91.0072	30.1558	8.77404
	1.06103	76.3789	31.3474	12.6202
	1.10926	69.6643	33.5472	12.5
	1.15749	61.0312	34.8304	13.5817
	1.20572	58.1535	37.5802	12.0192
	1.25395	52.0384	33.6389	14.6635
	1.30218	53.9568	34.2805	14.1827
	1.35041	53.9568	35.1971	11.7188
	1.39863	57.4341	30.5225	12.4399
	1.44686	52.6379	33.3639	14.7837
	1.49509	55.036	31.5307	14.5433
	1.54332	55.1559	34.4638	17.6082
	1.59155	51.7986	36.8469	22.6562
	1.63978	49.8801	41.4299	33.6538
	1.68801	48.9209	47.3877	44.4712
	1.73624	53.3573	53.8038	52.8245
	1.78447	56.7146	61.5949	62.3798
	1.83269	58.1535	75.9853	79.0264
	1.88092	60.1918	80.7516	84.0144
	1.92915	68.4652	77.7269	84.6755
	1.97738	73.1415	76.1687	84.2548
	2.02561	78.5372	70.1192	66.8269
	2.07384	84.1727	58.3868	56.7308
	2.12207	85.8513	46.3795	45.3125
	2.1703	89.8082	34.0972	29.387
	2.21852	89.8082	34.0972	29.387
	2.26675	88.4892	29.4225	21.0337
	2.31498	86.9305	19.4317	15.024
	2.36321	81.7746	14.4821	7.63221
	2.41144	78.5372	11.824	5.04808
	2.45967	71.9424	12.1907	5.58894
	2.5079	70.8633	11.2741	4.38702
	2.55613	67.3861	9.89918	3.60577
	2.60435	66.5468	10.1742	3.84615
	2.65258	67.8657	9.25756	2.94471
	2.70081	70.5036	10.5408	2.58413
	2.74904	67.9856	10.9074	2.64423
	2.79727	74.4604	13.7489	3.48558
	2.8455	78.777	15.2154	4.26683
	2.89373	86.3309	20.8983	6.37019
	2.94196	92.6859	25.8478	10.0962
	2.99019	96.283	33.6389	18.3894
	3.03841	96.4029	41.5215	28.3053
	3.08664	89.0887	51.4207	38.3413
	3.13487	77.2182	61.1366	52.7644
	3.1831	68.2254	67.0944	69.5312
	3.23133	61.5108	76.6269	77.8846
	3.27956	55.5156	88.176	95.0721
	3.32779	52.518	96.7003	97.1755
	3.37602	49.7602	100	100
	3.42424	50.5995	91.8423	97.6562
	3.47247	48.6811	93.1256	95.6731
	3.5207	51.9185	79.835	86.0577
	3.56893	54.3165	68.9276	72.3558
	3.61716	52.0384	53.8038	63.1611
	3.66539	52.0384	53.8038	63.1611
	3.71362	58.6331	46.7461	41.8269
	3.76185	55.3957	39.0467	35.5769
	3.81007	58.3933	30.5225	28.3654
	3.8583	55.6355	27.956	23.6779
	3.90653	54.6763	30.3391	20.7332
	3.95476	59.4724	30.7058	15.8654
	4.00299	56.9544	33.7305	18.2692
	4.05122	58.2734	39.2301	15.9856
	4.09945	64.7482	41.4299	17.488
	4.14768	72.7818	43.813	16.6466
	4.1959	79.0168	41.4299	14.0024
	4.24413	90.6475	38.1302	11.238
	4.29236	95.0839	34.3721	8.95433
	4.34059	97.3621	30.5225	6.91106
	4.38882	93.2854	22.1815	5.82933
	4.43705	85.4916	16.407	3.0649
	4.48528	76.9784	14.4821	1.98317
	4.53351	70.9832	8.79927	1.86298
	4.58174	68.2254	7.51604	1.92308
	4.62996	59.8321	7.6077	0.661058
	4.67819	53.3573	4.76627	1.08173
	4.72642	41.7266	3.66636	0.901442
	4.77465	31.4149	1.83318	1.08173
	4.82288	21.8225	1.28323	0.180288
	4.87111	15.3477	0.824931	0.480769
	4.91934	9.23261	0.91659	0.360577
	4.96757	7.19424	0.733272	0.480769
	5.01579	6.35492	0.549954	0.240385
	5.06402	4.79616	0.183318	0.120192

## Sheet: Figure3
Fig. 3. Unique genomic compositions of membrane-related features observed for phyla with unique cell structures. Fractions of proteins annotated as transmembrane (TMHMM) or exoenzymes (SignalP4/SignalP5) for type species genomes in the Joint Genome Institute Integrated Microbial Genomes database and other additional Dictyoglomi and 'Ca. Atribacteria' members.
				Fraction of proteins annotated as
	Organism	IMG ID/Genbank accession number	Phylum (based on NCBI taxonomy)	Transmembrane protein (TMHMM)	Exoenzyme (SignalP4)	Exoenzyme (SignalP5)	SignalP5-/SignalP4-predicted exoenzymes
	Granulicella mallensis MP5ACTX8	2503982037	Acidobacteria	26.03	16.26	17.77	1.09
	Holophaga foetida TMBS4, DSM 6591	2509601028	Acidobacteria	19.14	6.88	9.23	1.34
	Terriglobus roseus KBS 63, DSM 18391	2510461070	Acidobacteria	24.94	17.65	18	1.01
	Chloracidobacterium thermophilum B	2512047033	Acidobacteria	23.72	4.84	8.84	1.82
	Geothrix fermentans DSM 14018	2523231062	Acidobacteria	21.06	10.78	12.38	1.14
	Pyrinomonas methylaliphatogenes K22	2545824503	Acidobacteria	23.61	9.21	12.59	1.36
	Acidobacterium ailaaui PMMR2	2558860986	Acidobacteria	24.31	13.89	15.68	1.12
	Bryobacter aggregatus DSM 18758	2562617048	Acidobacteria	20.35	12.1	18.02	1.48
	Edaphobacter aggregans DSM 19364	2571042012	Acidobacteria	21.93	11.4	13.72	1.2
	Thermoanaerobaculum aquaticum MP-01	2579778550	Acidobacteria	23.54	8.69	12.91	1.48
	Pyrinomonas methylaliphatogenes K22	2645727641	Acidobacteria	23.71	9.22	12.62	1.36
	Granulicella rosea DSM 18704	2681813547	Acidobacteria	24.65	16.87	16.96	1
	Bryocella elongata DSM 22489	2684622995	Acidobacteria	27.12	16.96	17.1	1
	Thermocrinis ruber DSM 23557	2512875013	Aquificae	20.29	3.45	6.34	1.83
	Sulfurihydrogenibium subterraneum DSM 15120	2558860995	Aquificae	20.5	5.26	8.45	1.6
	Thermocrinis jamiesonii GBS1	2562617198	Aquificae	19.62	2.61	5.3	2.03
	Hydrogenivirga caldilitoris DSM 16510	2681812961	Aquificae	21.56	3.63	7.37	2.03
	Thermocrinis minervae DSM 19557	2698536703	Aquificae	19.56	3.02	6.3	2.08
	Desulfurobacterium pacificum DSM 15522	2724679812	Aquificae	20.39	5.77	5.95	1.03
	Venenivibrio stagnispumantis DSM 18763	2724679818	Aquificae	19.73	3.72	6.18	1.66
	Desulfurobacterium atlanticum DSM 15668	2724679920	Aquificae	20.58	5.87	7.29	1.24
	Persephonella hydrogeniphila DSM 15103	2728369220	Aquificae	22.36	3.58	8.75	2.44
	Hydrogenobacter hydrogenophilus DSM 2913	2728369262	Aquificae	20.7	3.67	7.11	1.93
	Phorcysia thermohydrogeniphila DSM 24425	2728369737	Aquificae	19.25	6.5	7.1	1.09
	Hydrogenothermus marinus DSM 12046	2734482257	Aquificae	22.8	3.05	8.07	2.64
	Thermovibrio guaymasensis DSM 15521	2756170387	Aquificae	19.31	4.89	6.02	1.23
	Thermocrinis albus HI 11/12, DSM 14484	646564582	Aquificae	19.5	2.99	6.73	2.25
	Desulfurobacterium thermolithotrophum BSA, DSM 11699	649633039	Aquificae	20.2	4.86	6.09	1.25
	Chthonomonas calidirosea T49, DSM 23976	2524614646	Armatimonadetes	27.62	6.67	10.43	1.56
	Fimbriimonas ginsengisoli Gsoil 348	2558860198	Armatimonadetes	17.73	7.33	11.9	1.62
	Fimbriimonas ginsengisoli Gsoil 348	2585427636	Armatimonadetes	20.49	7.42	11.07	1.49
	Hymenobacter roseosalivarius AA-718, DSM 11622	2502422321	Bacteroidetes	21.21	14.93	13.11	0.87
	Pontibacter actiniarum KMM 6156, DSM 19842	2502545039	Bacteroidetes	24.12	15.73	12.94	0.82
	Fluviicola taffensis RW262, DSM 16823	2503707007	Bacteroidetes	22.05	15.28	20.06	1.31
	Prevotella multisaccharivorax PPPA20, DSM 17128	2503754046	Bacteroidetes	19.93	15.43	13.42	0.86
	Bacteroides coprosuis PC 139, DSM 18011	2503982039	Bacteroidetes	22.84	12.39	11.37	0.91
	Haliscomenobacter hydrossis O, DSM 1100	2504756004	Bacteroidetes	22.95	16.38	18.7	1.14
	Porphyromonas asaccharolytica VPI 4198, DSM 20707	2504756018	Bacteroidetes	22.45	15.38	13.58	0.88
	Muricauda ruestringensis B1, DSM 13258	2505679007	Bacteroidetes	22.95	11.15	13.16	1.18
	Runella slithyformis LSU4, DSM 19594	2505679030	Bacteroidetes	22.41	13.2	16.22	1.22
	Cyclobacterium marinum Raj, DSM 745	2506381023	Bacteroidetes	24.11	10.8	13.91	1.28
	Emticicia oligotrophica GPTSA100-15, DSM 17448	2506485001	Bacteroidetes	23.12	13.73	18.32	1.33
	Niastella koreensis GR20-10, DSM 17620	2506520016	Bacteroidetes	23.13	15.53	18.32	1.17
	Mucilaginibacter paludis TPT56, DSM 18603	2506520020	Bacteroidetes	23.65	14.42	16.09	1.11
	Aquiflexum balticum BA160, DSM 16537	2506520046	Bacteroidetes	24.53	10.82	14.33	1.32
	Myroides odoratus DSM 2801	2506520050	Bacteroidetes	23.28	13.62	14.6	1.07
	Niabella soli JS13-8, DSM 19437	2506783006	Bacteroidetes	23.51	16.66	17.54	1.05
	Gillisia limnaea R-8282, DSM 15749	2506783053	Bacteroidetes	22.82	9.35	11.09	1.18
	Owenweeksia hongkongensis DSM 17368	2508501098	Bacteroidetes	23.07	14.72	17.53	1.19
	Echinicola vietnamensis KMM 6221, DSM 17526	2509276020	Bacteroidetes	22.44	13.77	15.13	1.09
	Alkaliflexus imshenetskii Z-7010, DSM 15055	2509276023	Bacteroidetes	24.29	11.28	12.7	1.12
	Joostella marina DSM 19592	2509276026	Bacteroidetes	23.48	11.46	12.9	1.12
	Prevotella oryzae DSM 17970	2509276029	Bacteroidetes	23.76	15.52	15.03	0.96
	Belliella baltica DSM 15883	2509276058	Bacteroidetes	21.14	10.61	12.72	1.19
	Bernardetia litoralis DSM 6794	2509276059	Bacteroidetes	30.15	11.53	12.77	1.1
	Solitalea canadensis USAM 9D, DSM 3403	2509276062	Bacteroidetes	23.85	16.05	15.8	0.98
	Aequorivita sublithincola QSSC9-3, DSM 14238	2509276063	Bacteroidetes	23.63	14.47	15.69	1.08
	Prevotella dentalis ES 2772, DSM 3688	2509276066	Bacteroidetes	20.4	16.93	17	1
	Barnesiella viscericola C46, DSM 18177	2509276067	Bacteroidetes	21.59	15.35	14.35	0.93
	Ornithobacterium rhinotracheale DSM 15997	2509601001	Bacteroidetes	20.79	12.94	13.55	1.04
	Rikenella microfusus Q-1, DSM 15922	2509601020	Bacteroidetes	19.7	13.33	12.34	0.92
	Alistipes finegoldii AHN 2437, DSM 17242	2509601035	Bacteroidetes	19.44	16.63	10.91	0.65
	Prevotella bivia 653C, DSM 20514	2509601036	Bacteroidetes	21.5	12.94	11.11	0.85
	Saccharicrinis fermentans DSM 9555	2509601038	Bacteroidetes	22.33	10.54	13.39	1.27
	Flectobacillus major VKMB-859, DSM 103	2509601041	Bacteroidetes	23.23	13.31	16.5	1.23
	Adhaeribacter aquaticus DSM 16391	2511231049	Bacteroidetes	23.38	12.58	13.19	1.04
	Tannerella forsythia ATCC 43037	2512047036	Bacteroidetes	22.13	9.96	11.02	1.1
	Riemerella anatipestifer A350/72, DSM 15868	2512564079	Bacteroidetes	19.31	8.39	12.36	1.47
	Flavobacterium antarcticum DSM 19726	2513237111	Bacteroidetes	23.8	13.13	13.93	1.06
	Capnocytophaga cynodegmi E6447, DSM 19736	2513237123	Bacteroidetes	21.44	8.93	11.94	1.33
	Nitritalea halalkaliphila LW7	2513237132	Bacteroidetes	20.56	8.79	9.08	1.03
	Bizionia argentinensis JUB59, DSM 19628	2513237264	Bacteroidetes	23.61	9.24	10.21	1.1
	Alistipes indistinctus YIT 12060	2513237277	Bacteroidetes	21.22	13.88	12.39	0.89
	Odoribacter laneus YIT 12061	2513237280	Bacteroidetes	23.51	8.83	11.05	1.25
	Prevotella stercorea DSM 18206	2513237318	Bacteroidetes	21.56	14.98	13.78	0.91
	Paraprevotella clara YIT 11840	2513237390	Bacteroidetes	19.69	11.77	12.74	1.08
	Prevotella nanceiensis DSM 19126	2514885007	Bacteroidetes	23.65	18.17	14.69	0.8
	Butyricimonas synergistica DSM 23225	2515154026	Bacteroidetes	25.88	12.84	13.9	1.08
	Olivibacter sitiensis DSM 17696	2515154027	Bacteroidetes	24.62	11.15	13.37	1.19
	Lewinella cohaerens DSM 23179	2515154030	Bacteroidetes	24.15	17.53	18.9	1.07
	Anaerophaga thermohalophila Fru22, DSM 12881	2515154051	Bacteroidetes	22.21	8.91	11.06	1.24
	Thermophagus xiamenensis HS1	2515154052	Bacteroidetes	24.33	7.06	10.99	1.55
	Lewinella persica DSM 23188	2515154070	Bacteroidetes	23.98	19.93	17.09	0.85
	Prevotella paludivivens DSM 17968	2515154072	Bacteroidetes	22.8	17.85	15.6	0.87
	Bacteroides massiliensis Timone 84634, DSM 17679	2515154074	Bacteroidetes	21.02	13.06	11.74	0.89
	Echinicola pacifica DSM 19836	2515154083	Bacteroidetes	22.22	15.26	16.89	1.1
	Pontibacter roseus DSM 17521	2515154084	Bacteroidetes	24.6	15.28	13.43	0.87
	Dysgonomonas mossii DSM 22836	2515154085	Bacteroidetes	24.56	14.34	14.16	0.98
	Porphyromonas somerae DSM 23386	2515154109	Bacteroidetes	21	12.68	10.49	0.82
	Porphyromonas levii DSM 23370	2515154110	Bacteroidetes	21.02	11.23	9.82	0.87
	Spirosoma luteum DSM 19990	2515154133	Bacteroidetes	22.67	15.09	16.64	1.1
	Flexithrix dorotheae DSM 6795	2515154145	Bacteroidetes	26.99	10.34	15.62	1.51
	Cytophaga aurantiaca DSM 3654	2515154146	Bacteroidetes	27.4	14.24	18.3	1.28
	Spirosoma spitsbergense DSM 19989	2515154151	Bacteroidetes	21.92	13.77	15.35	1.11
	Balneola vulgaris DSM 17893	2515154152	Bacteroidetes	25.39	13.54	14.72	1.08
	Gracilimonas tropica DSM 19535	2515154158	Bacteroidetes	26.62	11.44	13.07	1.14
	Prevotella micans DSM 21469	2515154159	Bacteroidetes	19.95	14.74	13.32	0.9
	Spirosoma panaciterrae DSM 21099	2515154167	Bacteroidetes	23.22	14.8	17.38	1.17
	Prevotella intermedia ATCC 25611	2515154173	Bacteroidetes	22.55	15.47	14.05	0.9
	Niabella aurantiaca DSM 17617	2515154175	Bacteroidetes	21.64	16.05	17.36	1.08
	Segetibacter koreensis DSM 18137	2516143113	Bacteroidetes	23.87	11.22	13.92	1.24
	Indibacter alkaliphilus LW1	2516653045	Bacteroidetes	22.96	12.05	14.62	1.21
	Bacteroides propionicifaciens DSM 19291	2517093002	Bacteroidetes	22.29	11.81	10.49	0.88
	Porphyromonas bennonis DSM 23058	2517093003	Bacteroidetes	21.35	13.88	11.64	0.83
	Porphyromonas macacae DSM 20710	2517093006	Bacteroidetes	24.16	10.52	10.2	0.96
	Salisaeta longa DSM 21114	2517093009	Bacteroidetes	22.84	12.58	11.65	0.92
	Rudanella lutea DSM 19387	2517093013	Bacteroidetes	21.83	15.58	18.05	1.15
	Riemerella columbina DSM 16469	2517434010	Bacteroidetes	20.09	8.39	11.22	1.33
	Rhodonellum psychrophilum GCM71, DSM 17998	2517572081	Bacteroidetes	23.16	11.31	13.53	1.19
	Bacteroides barnesiae DSM 18169	2517572120	Bacteroidetes	22.53	14.57	12.45	0.85
	Alistipes onderdonkii WAL 8169, DSM 19147	2517572213	Bacteroidetes	21.09	19.84	12.84	0.64
	Prevotella oris DSM 18711	2517572237	Bacteroidetes	21.19	15.56	13.32	0.85
	Prevotella veroralis DSM 19559	2517572238	Bacteroidetes	22.38	15.1	12.39	0.82
	Porphyromonas gulae DSM 15663	2518645603	Bacteroidetes	22.83	11.66	12.36	1.06
	Prevotella loescheii 8B, DSM 19665	2518645604	Bacteroidetes	22.35	18.01	16.1	0.89
	Proteiniphilum acetatigenes DSM 18083	2518645612	Bacteroidetes	24.85	13.93	13.67	0.98
	Psychroflexus tropicus DSM 15496	2518645613	Bacteroidetes	22.41	11.87	13.46	1.13
	Prevotella amnii DSM 23384	2518645615	Bacteroidetes	20.63	8.62	9.74	1.12
	Flavobacterium rivuli DSM 21788	2519103183	Bacteroidetes	22.32	16.41	16.18	0.98
	Cecembia lonarensis LW9	2519899594	Bacteroidetes	22.52	10.84	13.43	1.23
	Rhodonellum psychrophilum DSM 17998	2519899653	Bacteroidetes	23.03	11.34	13.48	1.18
	Bacteroides gallinarum DSM 18171	2519899680	Bacteroidetes	20.05	13.69	12.54	0.91
	Hymenobacter aerophilus DSM 13606	2521172633	Bacteroidetes	20.49	16.68	14.4	0.86
	Prevotella maculosa DSM 19339	2521172638	Bacteroidetes	20.38	15.75	13.82	0.87
	Empedobacter brevis ATCC 43319	2521172654	Bacteroidetes	21.44	13.27	16.25	1.22
	Salinimicrobium terrae DSM 17865	2522125157	Bacteroidetes	23.06	10.92	11.73	1.07
	Dyadobacter beijingensis DSM 21582	2522125168	Bacteroidetes	22.14	17.05	18.4	1.07
	Flavobacterium soli DSM 19725	2522572162	Bacteroidetes	21.86	14.6	16.24	1.11
	Eudoraea adriatica DSM 19308	2522572201	Bacteroidetes	25.51	10.6	12.98	1.22
	Myroides injenensis M09-0166	2523231007	Bacteroidetes	24.02	11.07	11.64	1.05
	Prevotella intermedia DSM 20706	2523231016	Bacteroidetes	22.67	15.53	14.16	0.91
	Algoriphagus vanfongensis DSM 17529	2523231017	Bacteroidetes	22.72	14.96	15.9	1.06
	Arenibacter certesii DSM 19833	2523231023	Bacteroidetes	22.5	9.3	11.77	1.26
	Pedobacter oryzae DSM 19973	2523231054	Bacteroidetes	24.79	12.09	13.16	1.08
	Gelidibacter mesophilus DSM 14095	2523231061	Bacteroidetes	22.31	10.61	11.72	1.1
	Mesonia mobilis DSM 19841	2523231063	Bacteroidetes	22.02	12.12	12.66	1.04
	Algoriphagus terrigena DSM 22685	2523231064	Bacteroidetes	22.35	14.18	14.77	1.04
	Terrimonas ferruginea DSM 30193	2523533530	Bacteroidetes	22.24	18.84	18.79	0.99
	Tenacibaculum ovolyticum DSM 18103	2523533531	Bacteroidetes	22.79	9.3	11.87	1.27
	Chryseobacterium daeguense DSM 19388	2523533536	Bacteroidetes	19.88	12.68	15.25	1.2
	Hugenholtzia roseola DSM 9546	2523533540	Bacteroidetes	28.4	11.58	12.94	1.11
	Chryseobacterium gregarium DSM 19109	2523533548	Bacteroidetes	18.6	11.74	14.6	1.24
	Flavobacterium frigidarium DSM 17623	2523533550	Bacteroidetes	20.94	12.42	12.33	0.99
	Algoriphagus mannitolivorans DSM 15301	2523533553	Bacteroidetes	23.38	12.62	14.73	1.16
	Pedobacter glucosidilyticus DSM 23534	2523533576	Bacteroidetes	21.77	12.94	16.22	1.25
	Flavobacterium denitrificans DSM 15936	2523533577	Bacteroidetes	22.12	15.84	17.3	1.09
	Thermonema rossianum DSM 10300	2523533595	Bacteroidetes	25.17	14.31	14.42	1
	Flavobacterium filum DSM 17961	2523533606	Bacteroidetes	22.39	11.65	15.65	1.34
	Flavobacterium gelidilacus DSM 15343	2523533607	Bacteroidetes	23.18	12.79	14.8	1.15
	Flavobacterium daejeonense DSM 17708	2523533615	Bacteroidetes	22.12	12.83	14.71	1.14
	Aquimarina latercula DSM 2041	2523533620	Bacteroidetes	24.67	10.66	14.84	1.39
	Prevotella corporis DSM 18810	2523533623	Bacteroidetes	22.17	11.94	10.94	0.91
	Algoriphagus marincola DSM 16067	2523533625	Bacteroidetes	22.17	11.86	15.22	1.28
	Prevotella timonensis 4401737, DSM 22865	2523533627	Bacteroidetes	21.11	13.7	12.79	0.93
	Chryseobacterium palustre DSM 21579	2523533629	Bacteroidetes	22.02	12.77	13.41	1.05
	Aquimarina muelleri DSM 19832	2524023059	Bacteroidetes	22.35	7.91	11.58	1.46
	Aequorivita capsosiphonis DSM 23843	2524023070	Bacteroidetes	22.94	12.53	13.05	1.04
	Psychroserpens burtonensis DSM 12212	2524023130	Bacteroidetes	24.45	12.1	13.93	1.15
	Salinimicrobium xinjiangense DSM 19287	2524023136	Bacteroidetes	22.7	12.12	12.27	1.01
	Flavobacterium tegetincola DSM 22377	2524023138	Bacteroidetes	22.63	13.88	14.81	1.06
	Dyadobacter alkalitolerans DSM 23607	2524023163	Bacteroidetes	22.44	13.31	14.61	1.09
	Mesoflavibacter zeaxanthinifaciens DSM 18436	2524023204	Bacteroidetes	23.42	13.63	13.34	0.97
	Chryseobacterium tenax DSM 16811	2524023241	Bacteroidetes	20.35	10.26	13.41	1.3
	Bacteroides graminisolvens DSM 19988	2524614553	Bacteroidetes	22.01	14.67	14.51	0.98
	Bacteroides pyogenes DSM 20611	2524614554	Bacteroidetes	22.52	13.61	11.78	0.86
	Parabacteroides gordonii DSM 23371	2524614557	Bacteroidetes	22.78	17.44	15.41	0.88
	Arenibacter latericius DSM 15913	2524614597	Bacteroidetes	22.37	9.23	11.93	1.29
	Eisenibacter elegans DSM 3317	2524614599	Bacteroidetes	25.34	11.44	14.14	1.23
	Flavobacterium suncheonense GH29-5, DSM 17707	2524614632	Bacteroidetes	22.37	12.74	14.31	1.12
	Runella zeae DSM 19591	2524614645	Bacteroidetes	23.96	12.66	17.52	1.38
	Gaetbulibacter saemankumensis DSM 17032	2524614665	Bacteroidetes	23.23	10.75	12.53	1.16
	Flavobacterium subsaxonicum DSM 21790	2524614667	Bacteroidetes	22.26	18.99	17.43	0.91
	Hymenobacter norwichensis DSM 15439	2524614724	Bacteroidetes	20.5	19.86	18.54	0.93
	Gramella portivictoriae DSM 23547	2524614725	Bacteroidetes	21.74	11.66	11.86	1.01
	Gramella echinicola DSM 19838	2524614734	Bacteroidetes	23.55	10.47	12	1.14
	Chryseobacterium caeni DSM 17710	2524614876	Bacteroidetes	22.2	12.23	16.26	1.32
	Dysgonomonas capnocytophagoides DSM 22835	2526164513	Bacteroidetes	24.04	16.56	16.56	1
	Prevotella albensis DSM 11370	2526164514	Bacteroidetes	20.54	13.97	12.61	0.9
	Prevotella baroniae DSM 16972	2526164515	Bacteroidetes	20.28	16.54	14.64	0.88
	Prevotella denticola DSM 20614	2526164516	Bacteroidetes	21.6	16.4	13.58	0.82
	Croceibacter atlanticus HTCC2559	2526164557	Bacteroidetes	22.59	14.3	13.33	0.93
	Runella limosa DSM 17973	2527291724	Bacteroidetes	24.09	15.24	18.65	1.22
	Porphyromonas uenonis DSM 23387	2528311143	Bacteroidetes	23.24	13.97	12.51	0.89
	Elizabethkingia anophelis R26	2529292732	Bacteroidetes	17.85	11.66	14.13	1.21
	Barnesiella intestinihominis YIT 11860	2529292932	Bacteroidetes	23.26	14.96	15.81	1.05
	Cesiribacter andamanensis AMV16	2529293184	Bacteroidetes	23.98	14.21	12.49	0.87
	Xanthomarina gelatinilytica AK20	2531839038	Bacteroidetes	23.44	9.53	11.22	1.17
	Fulvivirga imtechensis AK7	2531839228	Bacteroidetes	22.69	8.29	11.02	1.32
	Bacteroides massiliensis Timone 84634, DSM 17679	2531839249	Bacteroidetes	21.08	13.18	11.81	0.89
	Bacteroides salyersiae WAL 10018, DSM 18765, JCM 12988	2531839250	Bacteroidetes	24.8	17.14	18.35	1.07
	Capnocytophaga ochracea Holt 25	2531839278	Bacteroidetes	20.44	11.31	11.13	0.98
	Psychroflexus gondwanensis ACAM 44	2531839497	Bacteroidetes	22.17	10.79	13.48	1.24
	Imtechella halotolerans K1	2534681666	Bacteroidetes	24.1	9.91	12.84	1.29
	Bacteroides oleiciplenus YIT 12058	2534681837	Bacteroidetes	23.82	20.18	17.95	0.88
	Fibrisoma limi BUZ 3	2537561814	Bacteroidetes	23.74	10.59	0	0
	Bergeyella zoohelcum ATCC 43767	2537561901	Bacteroidetes	20.74	8.04	12.3	1.52
	Flavobacterium indicum GPTSA100-9	2540341066	Bacteroidetes	21.69	11.79	14.71	1.24
	Nonlabens dokdonensis DSW-6	2540341128	Bacteroidetes	22.94	11.08	12.35	1.11
	Butyricimonas virosa DSM 23226	2540341191	Bacteroidetes	24.61	10.83	12.26	1.13
	Sporocytophaga myxococcoides DSM 11118	2540341245	Bacteroidetes	25.2	12.29	17.43	1.41
	Capnocytophaga granulosa ATCC 51502	2541046980	Bacteroidetes	20.35	10.54	11.85	1.12
	Mariniradius saccharolyticus AK6	2541047558	Bacteroidetes	22.25	9.79	12.41	1.26
	Arcticibacter svalbardensis MN12-7	2541047992	Bacteroidetes	20.32	7.49	9.56	1.27
	Hallella seregens ATCC 51272	2545555854	Bacteroidetes	20.89	17.66	16.89	0.95
	Olleya marilimosa CAM030	2545824540	Bacteroidetes	23.55	13.99	13.76	0.98
	Cyclobacterium qasimii M12-11B	2545824641	Bacteroidetes	19.36	6.79	8.89	1.3
	Elizabethkingia meningoseptica ATCC 13253	2545824725	Bacteroidetes	22.25	12.16	14.27	1.17
	Winogradskyella psychrotolerans RS-3	2545824761	Bacteroidetes	21.44	10.01	10.36	1.03
	Alistipes senegalensis JC50	2547132124	Bacteroidetes	20.11	22.42	16.24	0.72
	Alistipes timonensis JC136	2547132133	Bacteroidetes	20.53	23.22	15.89	0.68
	Alistipes obesi ph8	2547132153	Bacteroidetes	19.33	16.36	11.62	0.71
	Bacteroides faecis MAJ27	2548876788	Bacteroidetes	24.34	19.29	16.12	0.83
	Pedobacter agri PB92	2548876984	Bacteroidetes	21.36	13.03	14.03	1.07
	Marinilabilia salmonicolor JCM 21150	2548877031	Bacteroidetes	23.01	11.66	12.67	1.08
	Aquimarina agarilytica ZC1	2551306140	Bacteroidetes	21.02	11.28	14.22	1.26
	Alistipes ihumii AP11	2551306355	Bacteroidetes	19.91	13.18	11.3	0.85
	Pedobacter arcticus A12	2551306473	Bacteroidetes	22.43	14.26	15.61	1.09
	Nafulsella turpanensis ZLM-10	2551306499	Bacteroidetes	24.36	12.18	11.61	0.95
	Pedobacter heparinus HIM 762-3	2554235035	Bacteroidetes	24.21	16.48	18.42	1.11
	Phocaeicola abscessus CCUG 55929	2556793004	Bacteroidetes	20.12	12.14	11.7	0.96
	Maribacter antarcticus DSM 21422	2556921603	Bacteroidetes	23.95	10.35	12.49	1.2
	Prolixibacter bellariivorans ATCC BAA-1284	2556921657	Bacteroidetes	27.28	14.4	15.52	1.07
	Crocinitomix catalasitica ATCC 23190	2556921666	Bacteroidetes	22.82	13.34	19.35	1.45
	Prevotella brevis ATCC 19188	2556921667	Bacteroidetes	21.64	19.88	18.05	0.9
	Porphyromonas catoniae ATCC 51270	2558860281	Bacteroidetes	20.69	13.21	11.64	0.88
	Dyadobacter crusticola DSM 16708	2561511040	Bacteroidetes	22.13	14.79	15.73	1.06
	Fibrella aestuarina BUZ 2	2561511197	Bacteroidetes	22.71	16.47	17.23	1.04
	Chryseobacterium gleum F93, ATCC 35910	2562617092	Bacteroidetes	21.29	11.85	14.7	1.24
	Bacteroides finegoldii DSM 17565	2562617142	Bacteroidetes	22.05	13.02	11.7	0.89
	Prevotella copri CB7, DSM 18205	2562617166	Bacteroidetes	18.69	11.17	9.64	0.86
	Sphingobacterium spiritivorum ATCC 33861	2562617179	Bacteroidetes	23.31	14.49	16.34	1.12
	Sphingobacterium thalpophilum DSM 11723	2563366725	Bacteroidetes	22.81	12.9	15.22	1.17
	Flavobacterium sasangense DSM 21067	2563366726	Bacteroidetes	22.37	11.83	14.63	1.23
	Elizabethkingia meningoseptica NBRC 12535	2563367139	Bacteroidetes	22.44	12.89	15.65	1.21
	Chryseobacterium indologenes NBRC 14944	2563367141	Bacteroidetes	19.42	10.9	13.59	1.24
	Bacteroides acidifaciens JCM 10556	2565956591	Bacteroidetes	19.64	12.06	10.3	0.85
	Prevotella aurantiaca JCM 15754	2565956594	Bacteroidetes	20.94	13.51	12.89	0.95
	Bacteroides rodentium JCM 16496	2565956595	Bacteroidetes	21.56	13.79	11.22	0.81
	Bacteroides sartorii JCM 16497	2565956596	Bacteroidetes	18.98	12.03	10.92	0.9
	Prevotella pleuritidis JCM 14110	2565956597	Bacteroidetes	22.06	12.12	11.69	0.96
	Tenacibaculum maritimum NCIMB 2154	2568526045	Bacteroidetes	19.95	7	9.88	1.41
	Flavobacterium cauense R2A-7	2568526347	Bacteroidetes	22.91	12.09	13.49	1.11
	Sphingobacterium multivorum DSM 11691	2571042348	Bacteroidetes	23.16	11.79	14.02	1.18
	Flavobacterium limnosediminis JC2902	2571042671	Bacteroidetes	20.97	11.64	13.41	1.15
	Dyadobacter ginsengisoli DSM 21015	2574179707	Bacteroidetes	22.87	15.5	17.86	1.15
	Flavisolibacter ginsengiterrae DSM 18136	2574179725	Bacteroidetes	22.83	13.26	14.82	1.11
	Maribacter forsetii DSM 18668	2574179767	Bacteroidetes	23.06	13.11	14.72	1.12
	Bacteroides pyogenes JCM 6294	2574180081	Bacteroidetes	20.16	9.29	8.7	0.93
	Coprobacter fastidiosus NSB1	2574180217	Bacteroidetes	23.69	10.49	14.34	1.36
	Draconibacterium orientale FH5	2576861037	Bacteroidetes	24.24	13.9	14.05	1.01
	Hymenobacter swuensis DY53	2576861456	Bacteroidetes	20.69	16.87	15.92	0.94
	Aquimarina atlantica 22II-S11-z7	2576861499	Bacteroidetes	24.7	11.84	13.87	1.17
	Flavobacterium enshiense DK69	2576861554	Bacteroidetes	21.99	12.26	14.16	1.15
	Flavobacterium saliperosum S13	2576861653	Bacteroidetes	22.12	12.16	12.46	1.02
	Aquimarina pacifica SW150	2579778789	Bacteroidetes	25.09	10.74	14.66	1.36
	Flavisolibacter ginsengisoli DSM 18119	2582580745	Bacteroidetes	23.33	13.66	14.95	1.09
	Leeuwenhoekiella marinoflava DSM 3653	2582581269	Bacteroidetes	21.87	13.38	13.63	1.01
	Porphyromonas circumdentaria ATCC 51356	2582581320	Bacteroidetes	23.77	10.11	12.12	1.19
	Hymenobacter daecheongensis DSM 21074	2582581872	Bacteroidetes	21.09	18.75	17.08	0.91
	Prevotella shahii DSM 15611	2585427597	Bacteroidetes	21.92	17.06	14.64	0.85
	Formosa agariphila KMM 3901	2585427664	Bacteroidetes	21.57	10.64	12.24	1.15
	Pedobacter borealis DSM 19626	2585427687	Bacteroidetes	22.06	15.32	16.46	1.07
	Pedobacter antarcticus 4BY	2585427705	Bacteroidetes	23.57	12.53	13.47	1.07
	Dyadobacter tibetensis Y620-1	2585427797	Bacteroidetes	22.66	11.98	15.66	1.3
	Aquimarina macrocephali JAMB N27	2585427800	Bacteroidetes	23.75	11.17	13.65	1.22
	Aquimarina megaterium XH134	2585427830	Bacteroidetes	24.92	11.55	14.36	1.24
	Chryseobacterium hispalense DSM 25574	2585427834	Bacteroidetes	20.73	12.39	14.77	1.19
	Flavobacterium succinicans LMG 10402	2585427837	Bacteroidetes	21.31	13.07	14.5	1.1
	Bacteroides barnesiae JCM 13652	2585427859	Bacteroidetes	21.49	12.7	11.04	0.86
	Bacteroides faecichinchillae JCM 17102	2585427860	Bacteroidetes	22.34	12.1	11.74	0.97
	Bacteroides gallinarum JCM 13658	2585427862	Bacteroidetes	19.19	12.25	10.82	0.88
	Bacteroides graminisolvens JCM 15093	2585427863	Bacteroidetes	19.34	11.38	11.26	0.98
	Bacteroides paurosaccharolyticus JCM 15092	2585427865	Bacteroidetes	21.7	14.64	14.81	1.01
	Bacteroides propionicifaciens JCM 14649	2585427866	Bacteroidetes	22.22	11.12	10.06	0.9
	Bacteroides stercorirosoris JCM 17103	2585427867	Bacteroidetes	21.56	15.21	13.79	0.9
	Marinilabilia salmonicolor JCM 21150	2585427883	Bacteroidetes	21.95	10.09	10.83	1.07
	Porphyromonas uenonis JCM 13868	2585427891	Bacteroidetes	21.11	11.41	10.17	0.89
	Prevotella amnii JCM 14753	2585427892	Bacteroidetes	20.69	8.15	9.6	1.17
	Prevotella corporis JCM 8529	2585427894	Bacteroidetes	20.82	10.14	9.67	0.95
	Prevotella dentasini JCM 15908	2585427895	Bacteroidetes	20.62	12.67	11.29	0.89
	Prevotella falsenii JCM 15124	2585427898	Bacteroidetes	21.56	13.89	13.43	0.96
	Prevotella histicola T05-04, DNF00424	2585427900	Bacteroidetes	21.99	15.11	13.21	0.87
	Prevotella paludivivens JCM 13650	2585427906	Bacteroidetes	22.37	16.98	14.74	0.86
	Prevotella shahii JCM 12083	2585427909	Bacteroidetes	20.31	14.04	12.18	0.86
	Prevotella veroralis JCM 6290	2585427910	Bacteroidetes	21.69	13.36	11.13	0.83
	Prolixibacter bellariivorans JCM 13498	2585427911	Bacteroidetes	25.61	12.28	13.58	1.1
	Bacteroides sartorii JCM 17136, DSM 21941	2585427920	Bacteroidetes	21.64	12.98	11.72	0.9
	Prevotella disiens VPI 8057	2585427922	Bacteroidetes	20.51	12.21	11.58	0.94
	Prevotella loescheii 8B	2585427923	Bacteroidetes	20.74	14.48	13	0.89
	Prevotella timonensis 4401737, DSM 22865	2585427924	Bacteroidetes	20.69	11.83	11.2	0.94
	Bacteroides massiliensis Timone 84634, DSM 17679	2585427948	Bacteroidetes	20.43	11.15	10.41	0.93
	Bacteroides salyersiae WAL 10018, DSM 18765, JCM 12988	2585427949	Bacteroidetes	23.25	14.84	15.96	1.07
	Porphyromonas cangingivalis ATCC 700135	2585428082	Bacteroidetes	22.45	12.26	10.72	0.87
	Prevotella oulorum ATCC 43324	2585428083	Bacteroidetes	21.28	14.14	11.96	0.84
	Porphyromonas crevioricanis ATCC 55563	2585428092	Bacteroidetes	22.9	10.69	10.98	1.02
	Sediminibacterium salmoneum NBRC 103935	2585428137	Bacteroidetes	22.89	13.02	15.99	1.22
	Hymenobacter psychrotolerans DSM 18569	2585428192	Bacteroidetes	20.58	17.26	15.67	0.9
	Prevotella loescheii 8B	2588253915	Bacteroidetes	21.6	14.77	13.07	0.88
	Lunatimonas lonarensis AK24	2588253916	Bacteroidetes	21.57	8.39	10.98	1.3
	Anaerorhabdus furcosa ATCC 25662	2588254259	Bacteroidetes	28.37	4.43	3.63	0.81
	Cytophaga xylanolytica DSM 6779	2593339275	Bacteroidetes	19.98	11.51	12.4	1.07
	Nonlabens xylanidelens DSM 16809	2593339281	Bacteroidetes	23.51	13.78	14.21	1.03
	Nonlabens dokdonensis DSM 17205	2593339282	Bacteroidetes	24.58	13.46	14.45	1.07
	Nonlabens ulvanivorans DSM 22727	2593339289	Bacteroidetes	23.37	14.51	14.06	0.96
	Hydrotalea sandarakina DSM 23241	2593339290	Bacteroidetes	24.79	14.15	15.43	1.09
	Elizabethkingia miricola DSM 14571	2593339301	Bacteroidetes	21.01	11.8	15.1	1.27
	Pedobacter cryoconitis DSM 14825	2593339302	Bacteroidetes	22.88	13.88	14.54	1.04
	Larkinella arboricola DSM 21851	2593339304	Bacteroidetes	22.55	15.25	17.78	1.16
	Formosa spongicola DSM 22637	2595698203	Bacteroidetes	24.76	11.33	14.21	1.25
	Alkalitalea saponilacus DSM 24412	2595698211	Bacteroidetes	25.01	11.56	13.55	1.17
	Dyadobacter psychrophilus DSM 22270	2595698219	Bacteroidetes	23.23	14.55	15.98	1.09
	Parabacteroides chartae DSM 24967	2595698220	Bacteroidetes	24.08	14.62	14.44	0.98
	Chitinophaga ginsengisegetis DSM 18108	2595698247	Bacteroidetes	23.76	17.45	18.28	1.04
	Pedobacter luteus DSM 22385	2595698248	Bacteroidetes	24.14	14.31	16.12	1.12
	Cellulophaga tyrosinoxydans DSM 21164	2595698249	Bacteroidetes	24.31	11.6	12.93	1.11
	Mucilaginibacter oryzae DSM 19975	2595698252	Bacteroidetes	23.92	15.76	15.94	1.01
	Sphingobacterium psychroaquaticum DSM 22418	2595699002	Bacteroidetes	23.67	15.13	16.31	1.07
	Chryseobacterium bovis DSM 19482	2595699003	Bacteroidetes	20.83	9.61	12.39	1.28
	Cellulophaga fucicola DSM 24786	2595699004	Bacteroidetes	23.81	13.94	14.46	1.03
	Chitinophaga sancti DSM 784	2595699005	Bacteroidetes	21.04	14.44	16.28	1.12
	Flavobacterium saliperosum CGMCC 1.3801	2596583547	Bacteroidetes	22.81	13.53	14.28	1.05
	Flavobacterium cheniae CGMCC 1.6844	2596583558	Bacteroidetes	23.35	13.28	16.6	1.25
	Flavobacterium tiangeerense CGMCC 1.6847	2596583560	Bacteroidetes	22.03	12.81	13.67	1.06
	Flavobacterium cauense CGMCC 1.7270	2596583571	Bacteroidetes	23.6	13.86	15.61	1.12
	Sinomicrobium oceani CGMCC 1.12145	2596583572	Bacteroidetes	23.01	11.97	13.6	1.13
	Sphingobacterium siyangensis CGMCC 1.6855	2596583573	Bacteroidetes	22.88	12.38	15.61	1.26
	Flavobacterium caeni CGMCC 1.7031	2596583574	Bacteroidetes	20.61	17.21	17.93	1.04
	Flavobacterium glaciei CGMCC 1.5380	2596583583	Bacteroidetes	22.23	11.09	12.03	1.08
	Flavobacterium marinum CGMCC 1.10825	2596583585	Bacteroidetes	22.42	12.87	13.99	1.08
	Lacibacter cauensis CGMCC 1.7271	2596583623	Bacteroidetes	24.91	18.7	18.75	1
	Chitinophaga japonensis DSM 13484	2596583629	Bacteroidetes	23.48	17.43	17.11	0.98
	Mucilaginibacter frigoritolerans ATCC BAA-1854	2596583644	Bacteroidetes	26.91	14.95	16.38	1.09
	Flavobacterium anhuiense CGMCC 1.6859	2596583647	Bacteroidetes	21.64	16.38	18.08	1.1
	Prevotella ruminicola ATCC 19189	2596583684	Bacteroidetes	21.14	17.95	15.32	0.85
	Bacteroides zoogleoformans ATCC 33285	2596583692	Bacteroidetes	21.83	15.13	12.46	0.82
	Pedobacter antarcticus ATCC 51969	2597490344	Bacteroidetes	23.67	12.74	13.91	1.09
	Pseudosphingobacterium domesticum DSM 18733	2599185177	Bacteroidetes	25.62	12	15.41	1.28
	Algoriphagus boritolerans DSM 17298	2599185235	Bacteroidetes	21.56	11.35	13.71	1.2
	Niastella yeongjuensis DSM 17621	2599185237	Bacteroidetes	22.76	15.71	18.07	1.15
	Flavobacterium swingsii DSM 21789	2599185297	Bacteroidetes	21.88	13.97	15.99	1.14
	Spirosoma radiotolerans DG5A	2599185360	Bacteroidetes	23.24	14.98	16.61	1.1
	Prevotella disiens VPI 8057	2600254990	Bacteroidetes	21.05	13.35	12.37	0.92
	Prevotella timonensis 4401737, DSM 22865	2600255039	Bacteroidetes	22.27	14.11	13.35	0.94
	Bacteroides pyogenes JCM 10003	2600255083	Bacteroidetes	20.45	10.92	9.67	0.88
	Bacteroides timonensis AP1	2600255085	Bacteroidetes	23.13	18.59	16.45	0.88
	Chryseobacterium haifense DSM 19056	2600255101	Bacteroidetes	17.42	6.29	7.65	1.21
	Crenotalea thermophila DSM 14807	2600255258	Bacteroidetes	25.34	10	13.38	1.33
	Flavobacterium terrigena DSM 17934	2600255390	Bacteroidetes	22.42	12.26	15.71	1.28
	Chryseobacterium taiwanense LMG 23355	2600255398	Bacteroidetes	21.44	12.93	16.94	1.31
	Prevotella histicola T05-04, DNF00424	2602041664	Bacteroidetes	22.13	16.27	14.21	0.87
	Porphyromonas cansulci JCM 13913	2606217148	Bacteroidetes	22.37	10.67	10.84	1.01
	Porphyromonas crevioricanis JCM 15906	2606217151	Bacteroidetes	23.12	10.52	10.81	1.02
	Vitellibacter aquimaris D-24	2608642109	Bacteroidetes	24.33	12.81	13.6	1.06
	Bacteroides reticulotermitis JCM 10512	2609459943	Bacteroidetes	19.89	16.39	13.98	0.85
	Flavobacterium chungangense LMG 26729	2609460032	Bacteroidetes	21.47	14.55	16.57	1.13
	Flavobacterium gilvum EM1308	2609460187	Bacteroidetes	21.33	14.44	17.83	1.23
	Flavobacterium seoulense EM1321	2609460189	Bacteroidetes	21.19	14.64	16.56	1.13
	Apibacter mensalis R-53146	2615840617	Bacteroidetes	21.52	5.41	8.1	1.49
	Cytophaga hutchinsonii DSM 1761	2616644809	Bacteroidetes	27.14	13.68	16.44	1.2
	Muricauda zhangzhouensis DSM 25030	2617270731	Bacteroidetes	24.43	12.94	14.14	1.09
	Salinimicrobium catena CGMCC 1.6101	2617270763	Bacteroidetes	23.52	11.79	11.82	1
	Cyclobacterium lianum CGMCC 1.6102	2617270779	Bacteroidetes	24.66	10.81	14.67	1.35
	Flavobacterium urumqiense CGMCC 1.9230	2617270781	Bacteroidetes	21.48	10	11.5	1.15
	Flavobacterium xueshanense CGMCC 1.9227	2617270785	Bacteroidetes	21.15	10.87	11.61	1.06
	Flagellimonas flava DSM 22638	2617270824	Bacteroidetes	23.76	12.19	14	1.14
	Algoriphagus zhangzhouensis DSM 25035	2617270825	Bacteroidetes	23.67	14.06	16.6	1.18
	Chryseolinea serpens DSM 24574	2617270831	Bacteroidetes	26.21	16.47	17.61	1.06
	Hymenobacter psychrophilus CGMCC 1.8975	2617270879	Bacteroidetes	21.06	17.72	15.37	0.86
	Bacteroides neonati MS4	2617271080	Bacteroidetes	22.47	15.37	13.76	0.89
	Chryseobacterium vrystaatense LMG 22846	2617271207	Bacteroidetes	20.65	13.18	15.79	1.19
	Flavobacterium hydatis DSM 2063	2617271209	Bacteroidetes	21.91	14.2	16.25	1.14
	Chryseobacterium soli DSM 19298	2617271210	Bacteroidetes	20.31	13.27	16.71	1.25
	Chryseobacterium luteum DSM 18605	2617271211	Bacteroidetes	20.18	12.57	14.93	1.18
	Nonlabens ulvanivorans PLR	2617271264	Bacteroidetes	22.94	14.12	13.75	0.97
	Flavobacterium aquatile LMG 4008	2617271337	Bacteroidetes	22.15	13.96	15.54	1.11
	Flavobacterium sinopsychrotolerans CGMCC 1.8704	2619618873	Bacteroidetes	22.35	11.57	13.76	1.18
	Zhouia amylolytica CGMCC 1.6114	2619618939	Bacteroidetes	23.28	11.83	13.27	1.12
	Flavobacterium noncentrifugens CGMCC 1.10076	2619618994	Bacteroidetes	21.74	15.87	16.09	1.01
	Niabella drilacis DSM 25811	2619619035	Bacteroidetes	23	17.1	18.7	1.09
	Pedobacter nutrimenti DSM 27372	2619619049	Bacteroidetes	25.67	17.31	18.92	1.09
	Zobellia galactanivorans DsijT	2619619092	Bacteroidetes	22.7	14.44	15.01	1.03
	Chryseobacterium halperniae LMG 24401	2619619117	Bacteroidetes	21.1	12.76	16.14	1.26
	Chryseobacterium piperi CTM	2619619246	Bacteroidetes	20.8	12.05	15.79	1.31
	Parabacteroides goldsteinii WAL 12034	2619619296	Bacteroidetes	23.94	17.22	15.68	0.91
	Parabacteroides gordonii MS-1	2619619297	Bacteroidetes	22.83	17.53	15.55	0.88
	Pedobacter caeni DSM 16990	2622736434	Bacteroidetes	23.84	15.81	17.05	1.07
	Pedobacter piscium DSM 11725	2622736436	Bacteroidetes	23.89	12.7	14.21	1.11
	Algoriphagus ornithinivorans DSM 15282	2622736437	Bacteroidetes	23.5	13.17	15.34	1.16
	Pedobacter africanus DSM 12126	2622736459	Bacteroidetes	23.95	17.4	18.64	1.07
	Chryseobacterium halperniae DSM 19921	2622736498	Bacteroidetes	20.98	12.79	16.09	1.25
	Aquimarina spongiae DSM 22623	2622736502	Bacteroidetes	25.01	12.83	15.5	1.2
	Zunongwangia mangrovi DSM 24499	2622736505	Bacteroidetes	22.62	13.39	14.88	1.11
	Myroides guanonis DSM 26542	2622736509	Bacteroidetes	24.04	11.92	13.86	1.16
	Pedobacter nyackensis DSM 19625	2622736511	Bacteroidetes	23.21	15.92	18.41	1.15
	Myroides profundi DSM 19823	2622736514	Bacteroidetes	23.5	11.88	13.13	1.1
	Mucilaginibacter polytrichastri DSM 26907	2622736518	Bacteroidetes	23.79	15.47	16.33	1.05
	Pseudozobellia thermophila DSM 19858	2622736519	Bacteroidetes	22.71	12.67	14.46	1.14
	Mesonia phycicola DSM 21425	2622736520	Bacteroidetes	23.45	12.36	14.2	1.14
	Flavobacterium psychrophilum DSM 3660	2622736523	Bacteroidetes	20.67	9.95	12.88	1.29
	Pedobacter suwonensis DSM 18130	2622736524	Bacteroidetes	24.02	14.58	15.93	1.09
	Kriegella aquimaris DSM 19886	2622736525	Bacteroidetes	23.89	12.01	14.63	1.21
	Aquimarina amphilecti DSM 25232	2622736580	Bacteroidetes	25.24	11.28	15.65	1.38
	Spirosoma endophyticum DSM 26130	2622736583	Bacteroidetes	22.27	14.02	16.04	1.14
	Algoriphagus faecimaris DSM 23095	2622736587	Bacteroidetes	22.64	12.05	14.7	1.21
	Chitinophaga rupis DSM 21039	2622736599	Bacteroidetes	23.33	17.21	17.7	1.02
	Lutibacter flavus DSM 27993	2622736608	Bacteroidetes	24.74	9.6	13.62	1.41
	Siphonobacter aquaeclarae DSM 21668	2622736636	Bacteroidetes	22.34	19.4	21.12	1.08
	Rhodothermus profundi DSM 22212	2622736637	Bacteroidetes	23.23	8	12.45	1.55
	Dokdonia donghaensis DSW-1	2627853639	Bacteroidetes	22.82	14.2	13.82	0.97
	Flavobacterium enshiense DK69	2627853659	Bacteroidetes	22.95	14.31	16.6	1.16
	Flavihumibacter petaseus NBRC 106054	2627853666	Bacteroidetes	23.42	17.22	17.71	1.02
	Kordia zhangzhouensis MCCC 1A00726	2627853697	Bacteroidetes	23.71	11.94	13.09	1.09
	Aequorivita vladivostokensis KMM 3516	2627853707	Bacteroidetes	24.12	12.54	13.48	1.07
	Flavihumibacter solisilvae 3-3	2627853711	Bacteroidetes	23.53	15.75	17.23	1.09
	Geofilum rubicundum JCM 15548	2627853860	Bacteroidetes	21.57	9.48	10.86	1.14
	Pontibacter korlensis X14-1T	2627853887	Bacteroidetes	23.2	15.64	13.43	0.85
	Draconibacterium sediminis JN14CK-3	2627854273	Bacteroidetes	26.28	17.85	18.55	1.03
	Flavobacterium beibuense F44-8	2630968333	Bacteroidetes	23.67	16.09	15.34	0.95
	Pedobacter kyungheensis KACC 16221	2630968456	Bacteroidetes	23.61	18.38	18.28	0.99
	Coprobacter secundus 177	2630968585	Bacteroidetes	24.79	13.71	18.51	1.35
	Muricauda lutaonensis CC-HSB-11	2630968620	Bacteroidetes	22.9	11.66	12.48	1.07
	Lacinutrix jangbogonensis PAMC 27137	2630968687	Bacteroidetes	24.3	13.53	14.81	1.09
	Tamlana nanhaiensis FHC16	2630968786	Bacteroidetes	22.73	14.19	14.28	1
	Psychroserpens jangbogonensis PAMC 27130	2630968881	Bacteroidetes	24.06	15.16	15.93	1.05
	Flavobacterium suncheonense GH29-5, DSM 17707	2630968897	Bacteroidetes	22.46	12.4	13.85	1.11
	Psychroserpens damuponensis JCM 17632	2630968917	Bacteroidetes	24.3	14.01	14.91	1.06
	Chitinophaga filiformis DSM 527	2634166296	Bacteroidetes	23.57	16.56	17.54	1.05
	Pedobacter insulae DSM 18684	2634166297	Bacteroidetes	23.66	16.29	18.44	1.13
	Sediminibacterium ginsengisoli DSM 22335	2634166300	Bacteroidetes	23.3	16.09	17.03	1.05
	Sphingobacterium mizutaii DSM 11724	2634166301	Bacteroidetes	23.67	12.96	14.3	1.1
	Chitinophaga eiseniae DSM 22224	2634166306	Bacteroidetes	21.95	15.85	16.23	1.02
	Winogradskyella thalassocola DSM 15363	2634166307	Bacteroidetes	24.72	14.09	15.32	1.08
	Algibacter lectus DSM 15365	2634166310	Bacteroidetes	22.15	15.54	15.84	1.01
	Pseudarcicella hirudinis DSM 25647	2634166314	Bacteroidetes	22.82	12.86	16.41	1.27
	Cloacibacterium normanense DSM 15886	2634166320	Bacteroidetes	21.2	10.85	12.87	1.18
	Chryseobacterium solincola DSM 22468	2634166404	Bacteroidetes	20.49	10.39	9.51	0.91
	Tamlana sedimentorum JCM 19808	2636415452	Bacteroidetes	22.83	13.39	15.16	1.13
	Cyclobacterium amurskyense KCTC 12363	2636415561	Bacteroidetes	24.21	11.5	14.68	1.27
	Kordia jejudonensis SSK3-3	2636415633	Bacteroidetes	24.04	13.77	14.33	1.04
	Thermoflexibacter ruber DSM 9560	2636415974	Bacteroidetes	27.69	13.16	17.09	1.29
	Chitinophaga arvensicola DSM 3695	2636416040	Bacteroidetes	23.04	18.4	18.37	0.99
	Robiginitalea myxolifaciens DSM 21019	2636416043	Bacteroidetes	24.96	13.79	14.28	1.03
	Pedobacter metabolipauper DSM 19035	2636416080	Bacteroidetes	23.69	15.36	16.75	1.09
	Siccationidurans arizonensis DSM 17870	2636416085	Bacteroidetes	21.39	18.42	17.19	0.93
	Microscilla marina ATCC 23134	2636416090	Bacteroidetes	22.94	12.9	15.11	1.17
	Polaribacter dokdonensis DSW-5	2639762916	Bacteroidetes	22.91	11.31	12.4	1.09
	Siansivirga zeaxanthinifaciens CC-SAMT-1	2639762969	Bacteroidetes	22.25	11.81	13.84	1.17
	Croceitalea dokdonensis DOKDO 023	2645727520	Bacteroidetes	24.71	11.58	13.59	1.17
	Chryseobacterium angstadtii KM	2645727576	Bacteroidetes	21.01	15.09	17.65	1.16
	Fermentimonas caenicola ING2-E5B	2645727949	Bacteroidetes	21.91	11.56	11.14	0.96
	Tannerella forsythia ATCC 43037	2645727977	Bacteroidetes	23.08	11.69	13.72	1.17
	Myroides profundi D25	2648501242	Bacteroidetes	23.15	11.81	13.21	1.11
	Flavobacterium akiainvivens IK-1	2648501255	Bacteroidetes	20.46	18.59	17.97	0.96
	Chryseobacterium koreense CCUG 49689	2648501397	Bacteroidetes	21.72	11.18	12.47	1.11
	Flammeovirga pacifica WPAGA1	2648501771	Bacteroidetes	24.1	16.23	20.17	1.24
	Dysgonomonas macrotermitis JCM 19375	2651869758	Bacteroidetes	24.61	16.98	17.81	1.04
	Alistipes inops 627	2651869761	Bacteroidetes	19.32	14.55	9.18	0.63
	Capnocytophaga cynodegmi Ccyn_ATCC49044	2651869793	Bacteroidetes	21.15	8.74	11.68	1.33
	Mucilaginibacter gossypii Gh-67	2651870011	Bacteroidetes	24.73	15.89	16.49	1.03
	Mucilaginibacter gossypiicola Gh-48	2651870109	Bacteroidetes	25.09	17.06	17.72	1.03
	Cyclobacterium halophilum IBRC-M 10761	2651870114	Bacteroidetes	23.54	12.7	14.95	1.17
	Arachidicoccus rhizosphaerae Vu-144	2651870123	Bacteroidetes	25.43	12.38	13.37	1.07
	Psychroserpens mesophilus JCM 13413	2654587584	Bacteroidetes	24.6	13.13	15.07	1.14
	Algibacter alginicilyticus HZ22	2654587648	Bacteroidetes	23.54	11.55	13.98	1.21
	Chryseobacterium limigenitum SUR2	2654587896	Bacteroidetes	21.51	13.18	16.01	1.21
	Rufibacter tibetensis 1351	2654587981	Bacteroidetes	22.3	15.88	14.58	0.91
	Flavobacterium glycines Gm-149	2660237900	Bacteroidetes	22.08	14.6	17.01	1.16
	Sunxiuqinia elliptica CGMCC 1.9156	2663762719	Bacteroidetes	25.1	13.75	14.87	1.08
	Chryseobacterium taihuense CGMCC 1.10941	2663762742	Bacteroidetes	21.3	11.12	13.65	1.22
	Pustulibacterium marinum CGMCC 1.12333	2663762752	Bacteroidetes	21.97	14.81	15.65	1.05
	Lutibacter profundi LP1	2663763042	Bacteroidetes	24.38	8.71	12.01	1.37
	Muricauda zhangzhouensis CGMCC 1.11028	2667527237	Bacteroidetes	24.57	12.73	13.97	1.09
	Fabibacter pacificus CGMCC 1.12402	2667527390	Bacteroidetes	24.55	16.52	15.35	0.92
	Lishizhenia tianjinensis CGMCC 1.7005	2667527393	Bacteroidetes	22.11	16.11	18.83	1.16
	Flavobacterium phragmitis CGMCC 1.10370	2667527437	Bacteroidetes	21.7	16.19	18.19	1.12
	Aequorivita viscosa CGMCC 1.11023	2667527447	Bacteroidetes	22.92	12.07	13.28	1.1
	Aquimarina longa SW024	2667528136	Bacteroidetes	22.22	7.75	10.64	1.37
	Mucilaginibacter mallensis MP1X4	2667528181	Bacteroidetes	26.44	17.01	18.14	1.06
	Algoriphagus zhangzhouensis CGMCC 1.11027	2667528185	Bacteroidetes	23.65	14.07	16.59	1.17
	Arenitalea lutea CGMCC 1.12213	2667528186	Bacteroidetes	22.82	12.39	12.96	1.04
	Muricauda antarctica CGMCC 1.12174	2671180021	Bacteroidetes	24.01	12.48	14.21	1.13
	Chitinophaga costaii A37T2	2671180112	Bacteroidetes	22.74	15.5	15.96	1.02
	Mucilaginibacter pineti 47C3B	2671180113	Bacteroidetes	25.07	15.77	15.92	1
	Pontibacter chinhatensis LP51	2671180224	Bacteroidetes	24.12	16.09	13.48	0.83
	Parapedobacter koreensis Jip14	2671180226	Bacteroidetes	25.7	12.44	14.03	1.12
	Parapedobacter indicus RK1	2671180231	Bacteroidetes	23.81	11.58	13.92	1.2
	Flavobacterium ummariense DS-12	2675903027	Bacteroidetes	21.93	13.48	15.05	1.11
	Algoriella xinjiangensis XJ109	2675903033	Bacteroidetes	21.4	13.94	16.05	1.15
	Sphingobacterium lactis DSM 22361	2675903147	Bacteroidetes	22.76	13.93	14.19	1.01
	Chryseobacterium taeanense DSM 17071	2675903150	Bacteroidetes	20.27	12.08	15.11	1.25
	Chryseobacterium taichungense DSM 17453	2675903154	Bacteroidetes	20.06	11.05	14.7	1.33
	Flaviramulus basaltis DSM 18180	2675903155	Bacteroidetes	24.1	11.57	13.99	1.2
	Mooreia alkaloidigena DSM 25186	2675903159	Bacteroidetes	24	16.33	16.68	1.02
	Riemerella columbipharyngis DSM 24015	2675903161	Bacteroidetes	18.84	7.54	9.6	1.27
	Psychroflexus halocasei DSM 23581	2675903162	Bacteroidetes	22.82	11.53	13.47	1.16
	Flexibacter flexilis DSM 6793	2675903165	Bacteroidetes	22.53	15.05	16.63	1.1
	Ulvibacter litoralis DSM 16195	2675903215	Bacteroidetes	22.75	14.6	14.51	0.99
	Myroides phaeus DSM 23313	2675903217	Bacteroidetes	22.81	12.05	11.66	0.96
	Parapedobacter composti DSM 22900	2675903219	Bacteroidetes	23	12.79	14.5	1.13
	Pedobacter terrae DSM 17933	2675903222	Bacteroidetes	22.17	13.87	15	1.08
	Pedobacter ruber DSM 24536	2675903227	Bacteroidetes	24.58	12.8	14.96	1.16
	Gabonibacter massiliensis GM7	2675903617	Bacteroidetes	26.1	8.21	10.84	1.32
	Pedobacter steynii DSM 19110	2675903693	Bacteroidetes	23.99	15.61	17.86	1.14
	Mucilaginibacter lappiensis ATCC BAA-1855	2681812809	Bacteroidetes	24.86	15.35	15.78	1.02
	Pontibacter indicus LP100	2681812890	Bacteroidetes	24.53	16.19	13.58	0.83
	Pontibacter lucknowensis DM9	2681812905	Bacteroidetes	24.62	15.69	13.6	0.86
	Pontibacter ramchanderi LP43	2681812906	Bacteroidetes	24.94	15.51	13.49	0.86
	Chryseobacterium daecheongense DSM 15235	2681812956	Bacteroidetes	21.76	12.64	16.49	1.3
	Chryseobacterium defluvii DSM 14219	2681812957	Bacteroidetes	20.71	13.38	16.23	1.21
	Chryseobacterium pallidum DSM 18015	2681813503	Bacteroidetes	21.6	11.08	15.33	1.38
	Chryseobacterium shigense DSM 17126	2681813504	Bacteroidetes	20.27	13.41	16.68	1.24
	Chryseobacterium joostei DSM 16927	2681813505	Bacteroidetes	21.11	12.84	15.75	1.22
	Chryseobacterium ureilyticum DSM 18017	2681813509	Bacteroidetes	19.89	12.87	15.48	1.2
	Zobellia uliginosa DSM 2061	2681813510	Bacteroidetes	22.47	13.71	14.29	1.04
	Chryseobacterium piscicola DSM 21068	2681813514	Bacteroidetes	20.38	11.99	15.24	1.27
	Chryseobacterium chaponense DSM 23145	2681813521	Bacteroidetes	20.73	11.21	12.11	1.08
	Maribacter ulvicola DSM 15366	2681813549	Bacteroidetes	23.46	10.64	12.48	1.17
	Chryseobacterium indoltheticum DSM 16778	2681813551	Bacteroidetes	20.15	13.12	15.45	1.17
	Filimonas lacunae DSM 21054	2681813554	Bacteroidetes	22.5	18.61	18.77	1
	Belliella pelovolcani DSM 46698	2681813558	Bacteroidetes	21.99	13.05	14.29	1.09
	Chryseobacterium gambrini DSM 18014	2681813561	Bacteroidetes	19.31	12.99	16.1	1.23
	Chryseobacterium wanjuense DSM 17724	2684622833	Bacteroidetes	20.5	14.51	17.66	1.21
	Chryseobacterium hominis DSM 19326	2684622847	Bacteroidetes	19.49	8.6	11.36	1.32
	Chryseobacterium frigidisoli DSM 26000	2684622856	Bacteroidetes	20.75	11.73	13.04	1.11
	Chryseobacterium humi DSM 21580	2684622890	Bacteroidetes	23.79	11.55	13.17	1.14
	Pricia antarctica DSM 23421	2684622891	Bacteroidetes	22.69	10.56	11.97	1.13
	Chryseobacterium formosense DSM 17452	2684622901	Bacteroidetes	20.71	13.68	16.61	1.21
	Chryseobacterium soldanellicola DSM 17072	2684622906	Bacteroidetes	20.39	14.17	17.56	1.23
	Hyunsoonleella jejuensis DSM 21035	2684622907	Bacteroidetes	23.3	12.36	13.13	1.06
	Chryseobacterium hungaricum DSM 19684	2684622908	Bacteroidetes	21.28	12.48	17.25	1.38
	Chryseobacterium oleae DSM 25575	2684622910	Bacteroidetes	20.87	14.38	17.6	1.22
	Chryseobacterium jejuense DSM 19299	2684623012	Bacteroidetes	20.33	13.91	17.08	1.22
	Chryseobacterium oranimense DSM 19055	2684623028	Bacteroidetes	20.43	13.17	15.71	1.19
	Pontibacter akesuensis AKS 1T	2684623109	Bacteroidetes	25.07	16.75	13.29	0.79
	Prevotella fusca W1435	2684623158	Bacteroidetes	21.39	14.23	12.18	0.85
	Bacteroides ovatus ATCC 8483	2684623200	Bacteroidetes	23.62	19.71	17.22	0.87
	Pedobacter alluvionis DSM 19624	2690315623	Bacteroidetes	22.42	14.41	15.25	1.05
	Chryseobacterium scophthalmum DSM 16779	2690315624	Bacteroidetes	20.95	13.81	16.95	1.22
	Maribacter dokdonensis DSW-8	2690315862	Bacteroidetes	24.15	12.13	13.69	1.12
	Alistipes timonensis DSM 25383	2693429854	Bacteroidetes	20.59	23.53	16.06	0.68
	Bacteroides stercoris DSM 19555	2693429855	Bacteroidetes	21.58	14.84	12.83	0.86
	Bacteroides ovatus DSM 1896	2693429857	Bacteroidetes	24.08	19.98	17.48	0.87
	Aquimarina intermedia DSM 17527	2693429858	Bacteroidetes	21.85	9.23	11.21	1.21
	Flavobacterium urocaniciphilum DSM 27078	2693429864	Bacteroidetes	22.6	12.05	15.81	1.31
	Olleya namhaensis DSM 28881	2693429874	Bacteroidetes	24.18	13.71	12.77	0.93
	Parabacteroides chinchillae DSM 29073	2693429876	Bacteroidetes	22.8	13.05	12.98	0.99
	Prevotella bryantii DSM 11371	2693429877	Bacteroidetes	21.63	16.57	15.63	0.94
	Capnocytophaga haemolytica DSM 11385	2693429878	Bacteroidetes	20.97	11.4	12.72	1.11
	Hydrobacter penzbergensis DSM 25353	2693429880	Bacteroidetes	22.36	14.38	15.78	1.09
	Pedobacter hartonius DSM 19033	2693429882	Bacteroidetes	21.54	12.29	12.96	1.05
	Flavobacterium degerlachei DSM 15718	2693429883	Bacteroidetes	21.73	10.85	11.62	1.07
	Capnocytophaga granulosa DSM 11449	2693429885	Bacteroidetes	20.29	10.57	11.69	1.1
	Parafilimonas terrae DSM 28286	2693429887	Bacteroidetes	22.39	15.86	15.41	0.97
	Rhodonellum ikkaensis DSM 17997	2693429890	Bacteroidetes	23.09	11.33	13.48	1.18
	Flavobacterium succinicans DSM 4002	2693429891	Bacteroidetes	21.31	12.85	14.51	1.12
	Thermophagus xiamenensis DSM 19012	2693429893	Bacteroidetes	24.26	7	10.92	1.56
	Lutibacter oricola DSM 24956	2693429896	Bacteroidetes	24.24	13.69	16.43	1.2
	Draconibacterium orientale DSM 25947	2693429902	Bacteroidetes	25.81	14.84	15.57	1.04
	Flavobacterium akiainvivens DSM 25510	2693429907	Bacteroidetes	20.53	18.59	18.05	0.97
	Flavobacterium aquidurense DSM 18293	2693429908	Bacteroidetes	21.97	15.83	18.1	1.14
	Flavobacterium frigoris DSM 15719	2693429909	Bacteroidetes	21.64	10.68	12.25	1.14
	Lewinella agarilytica DSM 24740	2693429910	Bacteroidetes	23.2	18.86	15.06	0.79
	Bacteroides uniformis DSM 6597	2693429911	Bacteroidetes	24.64	17.71	14.96	0.84
	Flavobacterium gillisiae DSM 22376	2693429912	Bacteroidetes	22.37	11.39	12.81	1.12
	Bacteroides faecis DSM 24798	2693429916	Bacteroidetes	24.37	19.45	16.27	0.83
	Polaribacter dokdonensis DSM 17204	2693430036	Bacteroidetes	23.1	11.41	12.45	1.09
	Chryseobacterium carnipullorum DSM 25581	2695420920	Bacteroidetes	20.34	12.94	15.78	1.21
	Salegentibacter echinorum DSM 24579	2695420921	Bacteroidetes	21.83	10.68	11.28	1.05
	Prevotella pallens DSM 18710	2695420923	Bacteroidetes	23.04	14.17	14.87	1.04
	Flavobacterium granuli DSM 17797	2695420924	Bacteroidetes	22.67	12.41	14.51	1.16
	Flavobacterium fryxellicola DSM 16209	2695420925	Bacteroidetes	22.4	11.18	12.78	1.14
	Sediminitomix flava DSM 28229	2695420929	Bacteroidetes	24.12	16.38	17.51	1.06
	Chryseobacterium arachidis DSM 27619	2695420930	Bacteroidetes	18.76	12.54	15.72	1.25
	Dysgonomonas macrotermitis DSM 27370	2695420931	Bacteroidetes	24.55	17.11	18.03	1.05
	Bacteroides luti DSM 26991	2695420932	Bacteroidetes	23.81	17.53	17.65	1
	Cnuella takakiae DSM 26897	2695420933	Bacteroidetes	20.83	16.82	16.19	0.96
	Bacteroides faecichinchillae DSM 26883	2695420934	Bacteroidetes	23.35	13.8	13.36	0.96
	Psychroflexus salarius DSM 25661	2695420935	Bacteroidetes	23.42	11.59	13.53	1.16
	Mariniphaga anaerophila DSM 26910	2695420943	Bacteroidetes	26.52	14.1	16.39	1.16
	Chryseobacterium takakiae DSM 26898	2695420944	Bacteroidetes	20.25	11.8	14.53	1.23
	Flavobacterium fontis DSM 25660	2695420946	Bacteroidetes	22.86	12.56	15.6	1.24
	Flavobacterium araucananum DSM 24704	2695420947	Bacteroidetes	21.34	13.34	15.44	1.15
	Tenacibaculum mesophilum DSM 13764	2695420951	Bacteroidetes	21.51	10.9	12	1.1
	Prevotella scopos DSM 22613	2695420955	Bacteroidetes	23.28	16.1	14.05	0.87
	Flavobacterium fluvii DSM 19978	2695420956	Bacteroidetes	22.58	15.48	17.54	1.13
	Flavobacterium segetis DSM 19741	2695420957	Bacteroidetes	22.24	10.39	12.34	1.18
	Flavobacterium defluvii DSM 17963	2695420958	Bacteroidetes	22.38	14.55	16.17	1.11
	Flavobacterium micromati DSM 17659	2695420959	Bacteroidetes	21.64	10.78	12.12	1.12
	Flavobacterium frigidimaris DSM 15937	2695420960	Bacteroidetes	22.3	14.53	16.53	1.13
	Flavobacterium johnsoniae DSM 6792	2695420961	Bacteroidetes	21.71	14.15	15.36	1.08
	Bacteroides clarus DSM 22519	2695420967	Bacteroidetes	22.91	16.43	14.04	0.85
	Mangrovibacterium diazotrophicum DSM 27148	2695420982	Bacteroidetes	26.07	17.4	17.03	0.97
	Winogradskyella jejuensis DSM 25330	2695420983	Bacteroidetes	24.97	12.99	14.94	1.15
	Prevotella oralis DSM 20702	2695421016	Bacteroidetes	23.49	17.26	15.59	0.9
	Sediminibacterium goheungense DSM 28323	2695421017	Bacteroidetes	23.58	14.7	17.74	1.2
	Flavobacterium haoranii DSM 22807	2695421039	Bacteroidetes	22.52	10.58	14.59	1.37
	Flavobacterium cutihirudinis DSM 25795	2695421040	Bacteroidetes	23.02	17.17	18.46	1.07
	Flavobacterium dankookense DSM 25687	2695421041	Bacteroidetes	22.09	15.58	17.64	1.13
	Wenyingzhuangia marina DSM 100572	2695421042	Bacteroidetes	22.37	11.05	13.87	1.25
	Chryseobacterium zeae DSM 27623	2695421044	Bacteroidetes	20.72	13.41	17.81	1.32
	Flavobacterium terrae DSM 18829	2695421047	Bacteroidetes	22.81	12.74	15.37	1.2
	Coprobacter fastidiosus DSM 26242	2698536694	Bacteroidetes	23.83	12.52	16.87	1.34
	Chryseobacterium molle DSM 18016	2698536696	Bacteroidetes	21.22	11.59	15.61	1.34
	Flavobacterium johnsoniae DSM 2064	2698536700	Bacteroidetes	21.31	14.42	15.53	1.07
	Gillisia mitskevichiae DSM 19839	2698536713	Bacteroidetes	24.1	10.84	11.88	1.09
	Algoriphagus halophilus DSM 15292	2698536714	Bacteroidetes	24.28	13.68	16.13	1.17
	Flavobacterium limicola DSM 15094	2698536747	Bacteroidetes	23.39	11.44	13.06	1.14
	Flavobacterium pectinovorum DSM 6368	2698536748	Bacteroidetes	22.47	15.58	17.08	1.09
	Flavobacterium saccharophilum DSM 1811	2698536752	Bacteroidetes	21.58	15.43	17.51	1.13
	Flavobacterium weaverense DSM 19727	2698536818	Bacteroidetes	22.56	12.67	12.91	1.01
	Flavobacterium cucumis DSM 18830	2698536819	Bacteroidetes	23.41	10.87	14.05	1.29
	Salegentibacter salegens ACAM 48	2698536943	Bacteroidetes	21.3	11.23	12.15	1.08
	Tangfeifania diversioriginum DSM 27063	2700988694	Bacteroidetes	23.23	12.29	13.87	1.12
	Chishuiella changwenlii DSM 27989	2700988695	Bacteroidetes	21.02	14.04	17.67	1.25
	Chitinophaga jiangningensis DSM 27406	2700988700	Bacteroidetes	22.71	18.81	18.84	1
	Chryseobacterium contaminans DSM 27621	2700988701	Bacteroidetes	21.08	13.36	15.68	1.17
	Myroides xuanwuensis DSM 27251	2700988703	Bacteroidetes	23.31	12.4	13.56	1.09
	Cruoricaptor ignavus DSM 25479	2700988704	Bacteroidetes	18.08	9.01	10.25	1.13
	Bacteroides stercorirosoris DSM 26884	2700988705	Bacteroidetes	24.01	19.51	17.44	0.89
	Flavobacterium chilense DSM 24724	2700988709	Bacteroidetes	22.47	14.86	16.56	1.11
	Sphingobacterium composti DSM 18850	2700988711	Bacteroidetes	21.64	12.87	13.82	1.07
	Flavobacterium xanthum DSM 3661	2700988712	Bacteroidetes	21.87	11.58	12.62	1.08
	Chryseobacterium polytrichastri DSM 26899	2700988715	Bacteroidetes	20.74	12.9	16.57	1.28
	Flavobacterium flevense DSM 1076	2700988729	Bacteroidetes	21.83	14.07	15.77	1.12
	Belliella buryatensis 5C	2706794919	Bacteroidetes	23	12.55	14.18	1.12
	Pontibacter ummariensis NKM1	2706794922	Bacteroidetes	23.18	15.3	13	0.84
	Flavobacterium lindanitolerans IP-10	2708743162	Bacteroidetes	23.09	15.62	17.46	1.11
	Lutibacter oceani 325-5	2710264748	Bacteroidetes	24.93	10.72	13.21	1.23
	Lacinutrix himadriensis KCTC 23612	2713896817	Bacteroidetes	23.32	14.67	15.61	1.06
	Chryseobacterium aquaticum KCTC 12483	2713896886	Bacteroidetes	20.82	12.18	15.03	1.23
	Myroides odoratimimus CCUG 39352	2713896912	Bacteroidetes	23.42	11.91	12.33	1.03
	Sphingobacterium paludis CGMCC 1.12801	2718217651	Bacteroidetes	21.29	12.73	13.45	1.05
	Moheibacter sediminis CGMCC 1.12708	2718217654	Bacteroidetes	22.93	14.18	18.01	1.27
	Taibaiella chishuiensis CGMCC 1.12700	2718217661	Bacteroidetes	21.94	19.7	21.14	1.07
	Arcticibacter pallidicorallinus CGMCC 1.9313	2718217677	Bacteroidetes	21.49	14.41	15.9	1.1
	Flavobacterium aquaticum CGMCC 1.12398	2718217678	Bacteroidetes	22.59	12.79	15.31	1.19
	Chryseobacterium xixisoli CGMCC 1.12802	2718217690	Bacteroidetes	20.95	11.72	15.67	1.33
	Flavobacterium lacus CGMCC 1.12504	2718217692	Bacteroidetes	23.3	13.14	16.84	1.28
	Wenyingzhuangia fucanilytica CZ1127	2718217755	Bacteroidetes	21.2	13.29	15.93	1.19
	Bacteroides caecimuris I48	2718217776	Bacteroidetes	20.62	14.19	12.72	0.89
	Flavobacterium gilvum EM1308	2718217955	Bacteroidetes	21.18	14.3	17.64	1.23
	Prevotella scopos W2052	2721755485	Bacteroidetes	22.7	15.41	13.56	0.87
	Polaribacter vadi LPB0003	2721755673	Bacteroidetes	21.95	10.86	12.65	1.16
	Pedobacter xixiisoli CGMCC 1.12803	2721755864	Bacteroidetes	24.02	16.95	17.69	1.04
	Salinimicrobium sediminis CGMCC 1.12641	2721755925	Bacteroidetes	23.53	12.45	11.28	0.9
	Formosa algae KMM 3553	2724678980	Bacteroidetes	24	14.14	15.12	1.06
	Pedobacter ginsenosidimutans KACC 14530	2724679004	Bacteroidetes	23.89	16.6	18.41	1.1
	Flavobacterium chilense LMG 26360	2724679197	Bacteroidetes	22.37	14.8	16.52	1.11
	Chryseobacterium cucumeris GSE06	2724679211	Bacteroidetes	20.88	13.19	16.21	1.22
	Flavobacterium resistens DSM 19382	2724679687	Bacteroidetes	22.72	16.69	18.63	1.11
	Solitalea koreensis DSM 21342	2724679707	Bacteroidetes	22.87	14.23	15.52	1.09
	Saccharicrinis carchari DSM 27040	2724679709	Bacteroidetes	25.58	12.36	13.71	1.1
	Hymenobacter mucosus DSM 28041	2724679735	Bacteroidetes	20.09	17.2	15.85	0.92
	Pedobacter westerhofensis DSM 19036	2724679782	Bacteroidetes	21.25	13.27	14.71	1.1
	Prevotella jejuni DSM 26989	2724679806	Bacteroidetes	21.45	17.07	13.7	0.8
	Flavobacterium hercynium DSM 18292	2724679814	Bacteroidetes	20.76	14.72	15.78	1.07
	Muriicola jejuensis DSM 21206	2724679820	Bacteroidetes	25.26	10.35	12.62	1.21
	Chryseobacterium greenlandense UMB34	2728368984	Bacteroidetes	20.52	12.24	14.9	1.21
	Chryseobacterium kwangjuense KJ1R5	2728369107	Bacteroidetes	21.08	14.37	17.38	1.2
	Spirosoma fluviale DSM 29961	2728369216	Bacteroidetes	22.83	15.23	17.96	1.17
	Thermoflavifilum aggregans DSM 27268	2728369217	Bacteroidetes	24.5	9.52	14.13	1.48
	Hymenobacter gelipurpurascens DSM 11116	2728369218	Bacteroidetes	22.05	18.28	16.37	0.89
	Marinifilum flexuosum DSM 21950	2728369260	Bacteroidetes	24.66	14.28	14.74	1.03
	Dyadobacter jiangsuensis DSM 29057	2728369267	Bacteroidetes	22.41	16.13	17.8	1.1
	Jejuia pallidilutea DSM 21165	2728369277	Bacteroidetes	23.17	13.68	16.08	1.17
	Pontibacter ummariensis DSM 100161	2728369279	Bacteroidetes	23.12	15.29	13.01	0.85
	Gelidibacter sediminis DSM 28135	2728369467	Bacteroidetes	22.83	10.69	12.02	1.12
	Algoriphagus aquaeductus DSM 19759	2728369468	Bacteroidetes	22.05	12.59	14.79	1.17
	Vibrionimonas magnilacihabitans DSM 22423	2728369469	Bacteroidetes	22.52	14.42	15.72	1.09
	Chitinophaga ginsengisoli DSM 18107	2728369473	Bacteroidetes	22.73	15.81	16.83	1.06
	Cecembia rubra DSM 28057	2728369475	Bacteroidetes	24.78	10.4	14.09	1.35
	Spirosoma oryzae DSM 28354	2728369482	Bacteroidetes	21.24	15.09	16.56	1.09
	Parapedobacter indicus DSM 28470	2728369513	Bacteroidetes	23.8	11.61	13.92	1.19
	Marinifilum fragile JCM 15579	2728369664	Bacteroidetes	24.46	12.3	12.78	1.03
	Rhodothermus marinus JCM 9785	2728369716	Bacteroidetes	16.52	4.78	6.82	1.42
	Pedobacter duraquae DSM 19034	2728369744	Bacteroidetes	24.82	16.7	17.47	1.04
	Hymenobacter chitinivorans DSM 11115	2731639182	Bacteroidetes	21.41	20.51	18.48	0.9
	Flavobacterium endophyticum DSM 29537	2731639186	Bacteroidetes	23.29	16.62	18.34	1.1
	Dysgonomonas alginatilytica DSM 100214	2731639221	Bacteroidetes	24.34	16.32	17.15	1.05
	Acetobacteroides hydrogenigenes DSM 24657	2731639222	Bacteroidetes	22.79	14.59	15.28	1.04
	Prolixibacter denitrificans DSM 27267	2731639223	Bacteroidetes	26.54	14.36	14.59	1.01
	Chitinophaga dinghuensis DSM 29821	2731639224	Bacteroidetes	22.83	17.48	17.62	1
	Mongoliibacter ruber DSM 27929	2731639260	Bacteroidetes	23.67	12.05	14.72	1.22
	Maribacter spongiicola DSM 25233	2731957517	Bacteroidetes	23.83	12.69	13.86	1.09
	Bacteroides coprophilus DSM 18228, JCM 13818	2731957552	Bacteroidetes	19.68	10.54	9.97	0.94
	Lacinutrix sp. JCM 13824	2731957952	Bacteroidetes	23.1	14.25	14.33	1
	Lacinutrix sp. JCM 13825	2731957953	Bacteroidetes	23.17	13.07	13.8	1.05
	Lewinella xylanilytica DSM 29526	2734482073	Bacteroidetes	21.65	17.1	16.61	0.97
	Maribacter vaceletii DSM 25230	2734482098	Bacteroidetes	22.97	12.24	13.73	1.12
	Lacinutrix venerupis DSM 28755	2734482143	Bacteroidetes	23.45	14.6	14.49	0.99
	Mangrovibacterium marinum DSM 28823	2734482189	Bacteroidetes	22.3	14.34	13.68	0.95
	Flavobacterium croceum DSM 17960	2734482249	Bacteroidetes	22.45	10.76	14.05	1.3
	Sphingobacterium faecium DSM 11690	2734482254	Bacteroidetes	22.69	12.5	14.43	1.15
	Pontibacter mucosus DSM 100162	2734482255	Bacteroidetes	24.54	16.91	13.99	0.82
	Mucilaginibacter yixingensis DSM 26809	2734482263	Bacteroidetes	24.36	19.72	18.8	0.95
	Pedobacter bauzanensis DSM 22554	2734482284	Bacteroidetes	24.9	11.95	12.6	1.05
	Tenacibaculum discolor DSM 18842	2734482798	Bacteroidetes	22.51	9.85	11.85	1.2
	Bacteroides xylanolyticus DSM 3808	2739367553	Bacteroidetes	25.54	5.28	3.48	0.65
	Algoriphagus antarcticus DSM 15986 (v2)	2739367658	Bacteroidetes	22.02	12.03	12.89	1.07
	Myroides indicus DSM 28213 (v2)	2739367659	Bacteroidetes	23.62	10.95	11.21	1.02
	Winogradskyella sediminis DSM 28134 (v2)	2739367661	Bacteroidetes	24.18	12.33	13.44	1.09
	Flavobacterium aquicola DSM 100880 (v2)	2739367662	Bacteroidetes	21.31	13.35	15.98	1.19
	Tenacibaculum lutimaris DSM 16505 (v2)	2739368073	Bacteroidetes	23.27	11.4	13.16	1.15
	Rufibacter ruber CCM 8646	2744054599	Bacteroidetes	22.12	15.67	13.94	0.88
	Flavobacterium fryxellicola DSM 16209	2744054791	Bacteroidetes	22.37	11.16	12.72	1.13
	Polaribacter atrinae KACC 17473	2744054812	Bacteroidetes	21.53	10.31	11.96	1.16
	Pedobacter psychrophilus CCM 8644	2744054859	Bacteroidetes	22.26	13.09	15.59	1.19
	Tamlana agarivorans JW-26	2744054878	Bacteroidetes	22.2	12.13	12.89	1.06
	Petrimonas mucosa ING2-E5A	2751185676	Bacteroidetes	20.04	12.26	11.83	0.96
	Hydrotalea flava CCUG 51397	2751185699	Bacteroidetes	24.6	12.31	15.39	1.25
	Nonlabens spongiae JCM 13191	2751185769	Bacteroidetes	21.83	10.55	11.7	1.1
	Chryseobacterium arthrosphaerae CC-VM-7	2751185876	Bacteroidetes	20.53	13.6	17.18	1.26
	Chryseobacterium artocarpi UTM-3	2751185877	Bacteroidetes	19.98	12.93	16.08	1.24
	Flavobacterium piscis CCUG 60099	2751185903	Bacteroidetes	22.22	15.81	16.81	1.06
	Marinoscillum furvescens DSM 4134	2754412942	Bacteroidetes	22.12	15.76	17.68	1.12
	Tenacibaculum adriaticum DSM 18961	2756170228	Bacteroidetes	22.77	9.51	11.72	1.23
	Tenacibaculum gallaicum DSM 18841	2756170236	Bacteroidetes	21.68	9.74	12.16	1.24
	Psychroflexus torquis ATCC 700755	2757320576	Bacteroidetes	20.91	9.56	12.09	1.26
	Schleiferia thermophila DSM 21410	2770939492	Bacteroidetes	21.89	7.57	13.74	1.81
	Flavobacterium glycines NBRC 105008	2772190675	Bacteroidetes	21.98	14.55	16.93	1.16
	Chryseobacterium contaminans C-26	2772190705	Bacteroidetes	20.68	12.66	15.01	1.18
	Polaribacter reichenbachii KCTC 23969	2772190739	Bacteroidetes	22.86	11.92	14.56	1.22
	Nonlabens sediminis NBRC 100970	2772190784	Bacteroidetes	23.3	12.53	13.5	1.07
	Bacteroides caecimuris I48	2773857902	Bacteroidetes	20.72	14.27	12.79	0.89
	Flavobacterium cauense R2A-7	2773858000	Bacteroidetes	23.62	13.79	15.56	1.12
	Mucilaginibacter gracilis DSM 18602	2775506711	Bacteroidetes	24.28	14.57	16.1	1.1
	Niabella ginsenosidivorans BS26	2775507251	Bacteroidetes	23.02	13.85	15.91	1.14
	Mediterranea massiliensis Marseille-P2645	2788500093	Bacteroidetes	21.22	14.61	11.79	0.8
	Sphingobacterium alimentarium DSM 22362	2791354870	Bacteroidetes	21.95	11.03	11.88	1.07
	Pedobacter himalayensis HHS 22	2791355090	Bacteroidetes	24.56	10.58	9.96	0.94
	Tenacibaculum skagerrakense DSM 14836	2795385469	Bacteroidetes	23.17	11.25	14.8	1.31
	Aquimarina brevivitae DSM 17196	2799112219	Bacteroidetes	24.12	12.56	15.21	1.21
	Natronoflexus pectinivorans DSM 24179	2799112272	Bacteroidetes	25.11	10.06	13.04	1.29
	Mariniflexile fucanivorans DSM 18792	2799112275	Bacteroidetes	23.2	13.12	15.45	1.17
	Bacteroides zoogleoformans ATCC 33285	2802429456	Bacteroidetes	21.5	14.77	12.19	0.82
	Niastella koreensis DSM 17620	2802429642	Bacteroidetes	23.06	15.62	18.53	1.18
	Bacteroides caccae ATCC 43185	2806310690	Bacteroidetes	25.13	15.64	14.6	0.93
	Capnocytophaga ochracea VPI 2845, DSM 7271	644736338	Bacteroidetes	20.96	13.04	12.49	0.95
	Chitinophaga pinensis UQM 2034, DSM 2588	644736340	Bacteroidetes	22.11	16.38	16.87	1.02
	Dyadobacter fermentans NS114, DSM 18053	644736356	Bacteroidetes	21.25	15.31	16.23	1.06
	Pedobacter heparinus HIM 762-3, DSM 2366	644736398	Bacteroidetes	24.22	16.14	18.42	1.14
	Rhodothermus marinus R-10, DSM 4252	646311949	Bacteroidetes	21.89	9.5	12.25	1.28
	Spirosoma linguale DSM 74	646311954	Bacteroidetes	22.59	15.5	17.77	1.14
	Bacteroides helcogenes P 36-108, DSM 20613	649633012	Bacteroidetes	23.49	16.07	14.04	0.87
	Bacteroides salanitronis BL78, DSM 18170	649633013	Bacteroidetes	20.87	14.02	12.04	0.85
	Cellulophaga algicola IC166, DSM 14237	649633031	Bacteroidetes	23.46	12.37	13.75	1.11
	Cellulophaga lytica LIM-21, DSM 7489	649633032	Bacteroidetes	23.7	14.89	14.32	0.96
	Leadbetterella byssophila 4M15, DSM 17132	649633063	Bacteroidetes	19.73	12.9	16.38	1.26
	Marivirga tractuosa H-43, DSM 4126	649633065	Bacteroidetes	26	11.94	15.23	1.27
	Odoribacter splanchnicus 1651/6, DSM 20712	649633078	Bacteroidetes	22.21	10.15	10.56	1.04
	Paludibacter propionicigenes WB4, DSM 17365	649633080	Bacteroidetes	25.21	14.66	15.97	1.08
	Pseudopedobacter saltans DSM 12145	649633082	Bacteroidetes	22.9	14.21	17.56	1.23
	Riemerella anatipestifer A350/72, DSM 15868	649633092	Bacteroidetes	20.37	8.89	12.94	1.45
	Weeksella virosa 9751, DSM 16922	650377986	Bacteroidetes	20.94	11.27	11.51	1.02
	Aliifodinibius sediminis DSM 21194	2724679783	Balneolaeota	25.89	10.55	10.19	0.96
	Gracilimonas mengyeensis DSM 21985	2724679790	Balneolaeota	25.66	14.23	14.91	1.04
	Caldisericum exile AZM16c01, NBRC 104410	2513237181	Caldiserica	27.33	1.89	4.42	2.33
	Caldithrix abyssi LF13, DSM 13497	2561511127	Caldithrixae	26.37	9.18	14.22	1.54
	Caldithrix abyssi LF13, DSM 13497	2643221409	Calditrichaeota	24.19	7.3	11.44	1.56
	Caldithrix abyssi LF13, DSM 13497	2718218154	Calditrichaeota	26.33	9.15	14.17	1.54
	Chlamydia sp. 10DC88	2576861440	Chlamydiae	24.55	4.43	6.33	1.42
	Waddlia chondrophila WSU 86-1044	2744054780	Chlamydiae	21.47	4.99	8.82	1.76
	Chlamydia sp. 08-1274/3	2806310688	Chlamydiae	25.8	4.89	6.63	1.35
	Chlorobaculum limnaeum DSM 1677	2501846309	Chlorobi	19.95	4.75	5.9	1.24
	Thermoflexus hugenholtzii JAD2	2140918011	Chloroflexi	26.63	3.8	3.56	0.93
	Chloroflexi bacterium T81	2503242005	Chloroflexi	25.57	1.25	2.11	1.68
	Herpetosiphon aurantiacus DSM 785	2508501111	Chloroflexi	26.44	6.79	6.65	0.97
	Caldilinea aerophila STL-6-O1, DSM 14535	2513020048	Chloroflexi	30.39	5.19	4.56	0.87
	Nitrolancea hollandica Lb	2519899621	Chloroflexi	22.26	4.88	3.7	0.75
	Caldilinea aerophila STL-6-O1, DSM 14535	2540341085	Chloroflexi	26.6	4.39	4.8	1.09
	Kallotenue papyrolyticum JKG1	2540341237	Chloroflexi	28.3	4.85	4.52	0.93
	Thermogemmatispora carboxidivorans PM5	2561511072	Chloroflexi	25.68	1.47	2.04	1.38
	Thermosporothrix hazakensis ATCC BAA-1881	2588253519	Chloroflexi	24.15	3.56	2.11	0.59
	Ardenticatena maritima 110S	2651869644	Chloroflexi	28.08	5.15	4.16	0.8
	Ardenticatena maritima 110S	2671180960	Chloroflexi	26.18	4.63	3.98	0.85
	Levilinea saccharolytica DSM 16555	2740892510	Chloroflexi	32.32	5.98	3.72	0.62
	Dehalogenimonas formicexedens NSZ-14	2773857847	Chloroflexi	22.86	2.22	1.9	0.85
	Chloroflexus islandicus isl-2	2775507287	Chloroflexi	28.85	4.97	5.21	1.04
	Dehalogenimonas alkenigignens IP3-3	2802429288	Chloroflexi	23.18	3.05	2.73	0.89
	Sphaerobacter thermophilus 4ac11, DSM 20745	646311953	Chloroflexi	25.33	5.33	3.68	0.69
	Thermobaculum terrenum YNP1, ATCC BAA-798	646311962	Chloroflexi	26.59	5.95	3.89	0.65
	Ktedonobacter racemifer SOSP1-21, DSM 44963	648276680	Chloroflexi	22.37	4.04	2.39	0.59
	Chrysiogenes arsenatis DSM 11915	2579778963	Chrysiogenetes	24.41	6.59	8.01	1.21
	Coprothermobacter platensis DSM 11748	2522572051	Coprothermobacterota	24.44	2.74	4.08	1.48
	Crocosphaera watsonii WH 8501	2503283009	Cyanobacteria	15.32	2.11	4.15	1.96
	Chroococcidiopsis thermalis PCC 7203	2503538021	Cyanobacteria	26.14	4.43	6.59	1.48
	Stanieria cyanosphaera PCC 7437	2503754019	Cyanobacteria	24.3	3.6	6.49	1.8
	Gloeocapsa sp. PCC 73106	2508501033	Cyanobacteria	20.64	2.88	5.7	1.97
	Prochlorothrix hollandica PCC 9006	2509276045	Cyanobacteria	19.12	1.74	4.17	2.39
	Dactylococcopsis salina PCC 8305	2509276056	Cyanobacteria	19.84	2.94	4.39	1.49
	Chamaesiphon minutus PCC 6605	2510436000	Cyanobacteria	21.61	4.27	6.77	1.58
	Moorea bouillonii PNG5-198	2515154003	Cyanobacteria	17.41	2.57	4.91	1.91
	Rubidibacter lacunae KORDI 51-2	2524023186	Cyanobacteria	23.1	3.99	5.43	1.36
	Prochlorothrix hollandica PCC 9006	2547132310	Cyanobacteria	14.4	1.69	3.07	1.81
	Scytonema hofmanni PCC 7110	2551306141	Cyanobacteria	19.45	3.23	5.43	1.68
	Flexistipes sinusarabici MAS10, DSM 4947	2505679008	Deferribacteres	24.14	5.11	6.56	1.28
	Seleniivibrio woodruffii S4	2602042075	Deferribacteres	24.51	8.97	8.78	0.97
	Denitrovibrio acetiphilus N2460, DSM 12809	646564527	Deferribacteres	24.65	8.58	8.75	1.01
	Calditerrivibrio nitroreducens Yu37-1, DSM 19672	649633026	Deferribacteres	24.12	3.99	7	1.75
	Marinithermus hydrothermalis T1, DSM 14884	2504643006	Deinococcus-Thermus	22.16	5.55	8.92	1.6
	Deinococcus pimensis KR-235, DSM 21231	2508501115	Deinococcus-Thermus	18.91	11.73	8.59	0.73
	Deinococcus hopiensis KR-140, DSM 18049	2509276064	Deinococcus-Thermus	14.88	10.09	9.14	0.9
	Deinococcus peraridilitoris KR-200, DSM 19664	2509276065	Deinococcus-Thermus	18.11	8.51	7.56	0.88
	Meiothermus chliarophilus ALT-8, DSM 9957	2510065032	Deinococcus-Thermus	21.18	7.3	8.75	1.19
	Deinococcus gobiensis I-0, DSM 21396	2512564069	Deinococcus-Thermus	16.71	7.74	6.68	0.86
	Thermus oshimai DSM 12092	2515154080	Deinococcus-Thermus	19.84	4.81	7.4	1.53
	Meiothermus timidus DSM 17022	2515154081	Deinococcus-Thermus	22.22	6.81	9.22	1.35
	Thermus igniterrae ATCC 700962	2515154172	Deinococcus-Thermus	20.72	5.03	7.65	1.52
	Thermus scotoductus DSM 8553	2518645614	Deinococcus-Thermus	19.96	3.47	6.45	1.85
	Deinococcus apachensis DSM 19763	2519103012	Deinococcus-Thermus	18.23	10.43	9.67	0.92
	Deinococcus aquatilis DSM 23025	2519899682	Deinococcus-Thermus	18.91	10.66	9.24	0.86
	Meiothermus rufus DSM 22234	2522572180	Deinococcus-Thermus	21.05	5.38	8.13	1.51
	Thermus antranikianii DSM 12462	2522572193	Deinococcus-Thermus	21.2	3.97	7.38	1.85
	Thermus islandicus DSM 21543	2524614852	Deinococcus-Thermus	20.81	5.06	8.09	1.59
	Deinococcus ficus DSM 19119	2524614857	Deinococcus-Thermus	19.93	12.25	10.3	0.84
	Deinococcus murrayi DSM 11303	2527291725	Deinococcus-Thermus	19.05	9.63	9.22	0.95
	Meiothermus taiwanensis DSM 14542	2528768209	Deinococcus-Thermus	22.13	6.25	8.79	1.4
	Deinococcus wulumuqiensis R12	2551306669	Deinococcus-Thermus	16.81	9.59	9.01	0.93
	Meiothermus ruber DSM 1279	2554235408	Deinococcus-Thermus	21.55	5.36	7.82	1.45
	Meiothermus cerbereus DSM 11376	2556921013	Deinococcus-Thermus	21.25	7.02	8.52	1.21
	Deinococcus radiodurans ATCC 13939	2556921628	Deinococcus-Thermus	19.08	11.26	10.14	0.9
	Deinococcus marmoris DSM 12784	2561511138	Deinococcus-Thermus	18.47	9.76	8.67	0.88
	Deinococcus frigens DSM 12807	2561511139	Deinococcus-Thermus	18.81	8.87	8.1	0.91
	Deinococcus radiodurans DSM 20539	2563366733	Deinococcus-Thermus	19.02	11.22	10.1	0.9
	Deinococcus misasensis DSM 22328	2571042005	Deinococcus-Thermus	18.91	10.76	9.06	0.84
	Deinococcus phoenicis 1P10ME	2576861794	Deinococcus-Thermus	19.28	8.29	9.1	1.09
	Thermus amyloliquefaciens YIM 77409	2579778517	Deinococcus-Thermus	18.98	4.91	7.57	1.54
	Deinococcus xibeiensis R13	2585427712	Deinococcus-Thermus	17.08	8.98	9.14	1.01
	Deinococcus humi MK03	2597489808	Deinococcus-Thermus	19.96	9.83	9.53	0.96
	Deinococcus reticulitermitis CGMCC 1.10218	2617270904	Deinococcus-Thermus	19.06	8.72	9.47	1.08
	Thermus arciformis CGMCC 1.6992	2617270932	Deinococcus-Thermus	19.35	5.31	8.37	1.57
	Thermus filiformis ATCC 43280	2639763100	Deinococcus-Thermus	18.84	4.94	7.51	1.52
	Thermus aquaticus YT-1	2648501156	Deinococcus-Thermus	19.39	4.83	7.12	1.47
	Deinococcus grandis ATCC 43672	2690315872	Deinococcus-Thermus	19.33	10.32	9.82	0.95
	Deinococcus yavapaiensis DSM 18048	2770939558	Deinococcus-Thermus	18.46	12.61	11.08	0.87
	Meiothermus ruber 21, DSM 1279	646564545	Deinococcus-Thermus	22.51	6.81	8.91	1.3
	Meiothermus silvanus VI-R2, DSM 9946	646564546	Deinococcus-Thermus	21.4	6.57	8.54	1.29
	Truepera radiovictrix RQ-24, DSM 17093	646564586	Deinococcus-Thermus	23.28	8.21	8.48	1.03
	Deinococcus maricopensis LB-34, DSM 21211	649633034	Deinococcus-Thermus	19.66	13.29	11.08	0.83
	Deinococcus proteolyticus MRP, DSM 20540	649633035	Deinococcus-Thermus	20.04	9.74	8.02	0.82
	Oceanithermus profundus 506, DSM 14977	649633077	Deinococcus-Thermus	26.75	9.41	9.78	1.03
	Chitinivibrio alkaliphilus ACht1	2565956826	Fibrobacteres	21.36	7.37	10.54	1.43
	Fibrobacter intestinalis ATCC 43854	2582581325	Fibrobacteres	20.5	13.57	12.18	0.89
	Fibrobacter succinogenes elongatus HM2	2596583606	Fibrobacteres	23.44	20.34	15.42	0.75
	Leptotrichia buccalis ATCC 14201	2500645350	Fusobacteria	15.9	3.7	6.17	1.66
	Leptotrichia goodfellowii LB 57, DSM 19756	2506520045	Fusobacteria	23.31	5.93	7.4	1.24
	Leptotrichia shahii DSM 19757	2515154071	Fusobacteria	21.04	6.8	8.02	1.17
	Leptotrichia wadei DSM 19758	2515154120	Fusobacteria	21.98	6.25	8.26	1.32
	Fusobacterium russii ATCC 25533	2519899634	Fusobacteria	22.95	5.33	7.95	1.49
	Fusobacterium nucleatum fusiforme ATCC 51190	2519899747	Fusobacteria	24.13	6.09	6.58	1.08
	Leptotrichia hofstadii DSM 21651	2524614766	Fusobacteria	22.45	7.59	8.53	1.12
	Psychrilyobacter atlanticus DSM 19335	2524614854	Fusobacteria	23.46	4.14	6.89	1.66
	Leptotrichia trevisanii DSM 22070	2528311094	Fusobacteria	22.34	7.25	8.54	1.17
	Fusobacterium necrophorum funduliforme ATCC 51357	2537561963	Fusobacteria	21.9	5.33	6.4	1.2
	Fusobacterium nucleatum animalis ATCC 51191	2540341044	Fusobacteria	19.57	3.52	4.21	1.19
	Cetobacterium somerae ATCC BAA-474	2558860278	Fusobacteria	24.02	4.26	7.79	1.82
	Fusobacterium ulcerans ATCC 49185	2562617154	Fusobacteria	23.49	5.01	7.27	1.45
	Fusobacterium perfoetens ATCC 29250	2571042013	Fusobacteria	22.23	2.78	4.99	1.79
	Propionigenium maris DSM 9537	2574179702	Fusobacteria	21.84	6.22	9.29	1.49
	Cetobacterium ceti ATCC 700028	2585428148	Fusobacteria	21.35	4.45	7.56	1.69
	Fusobacterium naviforme ATCC 25832	2588253511	Fusobacteria	23.8	5.3	3.79	0.71
	Fusobacterium necrophorum ATCC 25286	2597490366	Fusobacteria	21.42	5.48	6.56	1.19
	Fusobacterium nucleatum polymorphum NCTC10562	2657245671	Fusobacteria	22.95	7.25	7.94	1.09
	Streptobacillus felis 131000547	2681813364	Fusobacteria	20.53	4.92	7.38	1.5
	Streptobacillus sp. AHL 370-1	2713897256	Fusobacteria	19.95	4.06	8.12	2
	Streptobacillus hongkongensis DSM 26322	2724679071	Fusobacteria	19.1	5.63	7.48	1.32
	Sneathia sanguinegens CCUG41628	2728369525	Fusobacteria	21.82	6.27	8.33	1.32
	Oceanivirga salmonicida AVG2115	2744054529	Fusobacteria	25.06	5.63	7.47	1.32
	Fusobacterium gonidiaformans ATCC 25563	2806310888	Fusobacteria	20.7	5.34	6.33	1.18
	Fusobacterium ulcerans ATCC 49185	2806310933	Fusobacteria	23.61	4.98	7.24	1.45
	Leptotrichia buccalis C-1013-b, DSM 1135	644736384	Fusobacteria	22.48	8.1	9.23	1.13
	Sebaldella termitidis ATCC 33386	646311952	Fusobacteria	21.14	7.95	10.43	1.31
	Streptobacillus moniliformis 9901, DSM 12112	646311956	Fusobacteria	22.07	5.09	10.39	2.04
	Ilyobacter polytropus CuHBu1, DSM 2926	649633056	Fusobacteria	21.17	3.47	5.79	1.66
	Gemmatimonas phototrophica AP64	2775507241	Gemmatimonadetes	22.54	16.65	15.61	0.93
	Ignavibacterium album Mat9-16, JCM 16511	2513237218	Ignavibacteriae	25.5	8.35	15.83	1.89
	Melioribacter roseus P3M	2517093030	Ignavibacteriae	24.38	8.73	14.68	1.68
	Thermodesulfovibrio thiophilus DSM 17215	2523533630	Nitrospirae	22.76	3.8	6.77	1.78
	Thermodesulfovibrio islandicus DSM 12570	2529292556	Nitrospirae	23.4	3.64	6.56	1.8
	Thermodesulfovibrio hydrogeniphilus DSM 18151	2574179746	Nitrospirae	22.47	3.57	5.58	1.56
	Leptospirillum ferriphilum DSM 14647	2609460196	Nitrospirae	26.2	4.76	7.34	1.54
	Nitrospira moscoviensis NSP M-1	2639762945	Nitrospirae	24.24	9.61	12.3	1.27
	Thermodesulfovibrio aggregans JCM 13213	2728369708	Nitrospirae	15.71	1.21	2.81	2.32
	Singulisphaera acidiphila MOB10, DSM 18658	2509601004	Planctomycetes	24.59	9.27	13.48	1.45
	Singulisphaera acidiphila DSM 18658	2548876970	Planctomycetes	24.31	8.85	13.07	1.47
	Zavarzinella formosa DSM 19928	2548877000	Planctomycetes	19.76	11.36	13.96	1.22
	Schlesneria paludicola DSM 18645	2548877001	Planctomycetes	26.32	8.79	12.97	1.47
	Phycisphaera mikurensis NBRC 102666	2561511149	Planctomycetes	22.25	12.02	11.66	0.97
	Planctomicrobium piriforme DSM 26348	2675903691	Planctomycetes	26.19	12.16	13.43	1.1
	Roseimaritima ulvae DSM 25454	2690315921	Planctomycetes	26.19	15.55	16.79	1.07
	Rhodopirellula lusitana DSM 25457	2724679732	Planctomycetes	27.09	11.69	14.83	1.26
	Rubripirellula obstinata LF1	2731957971	Planctomycetes	23.61	8.7	10.99	1.26
	Pirellula staleyi DSM 6068	646311948	Planctomycetes	27.13	12.69	14.74	1.16
	Planctopirus limnophila DSM 3776	646564559	Planctomycetes	25.78	6.66	10.8	1.62
	Isosphaera pallida IS1B, ATCC 43644	649633058	Planctomycetes	25.29	4.65	10.36	2.22
	Rubinisphaera brasiliensis DSM 5305	649633083	Planctomycetes	24.87	13.42	14.86	1.1
	Dinoroseobacter shibae DFL-12, DSM 16493	2501004205	Proteobacteria	24.1	10.89	11.56	1.06
	Paraburkholderia unamae MTI-641	2501025502	Proteobacteria	21.89	7.96	8.71	1.09
	Paraburkholderia silvatlantica SRMrh-20	2501025504	Proteobacteria	22.28	7.81	8.56	1.09
	Prosthecomicrobium hirschii ATCC 27832	2502376840	Proteobacteria	17.63	8.04	9.54	1.18
	Desulfosarcina variabilis Montpellier	2502422304	Proteobacteria	23.43	4.13	6.9	1.67
	Desulfonema limicola Jadebusen, DSM 2076	2502422305	Proteobacteria	21.67	3.65	6.53	1.78
	Mesorhizobium opportunistum WSM2075	2503198000	Proteobacteria	23.31	9.13	9.88	1.08
	Hyphomicrobium sulfonivorans S1	2503692000	Proteobacteria	24.84	9.94	12.78	1.28
	Hippea maritima MH2, DSM 10411	2504136000	Proteobacteria	23.76	3.59	7.08	1.97
	Desulfobacca acetoxidans ASRB2, DSM 11109	2504136006	Proteobacteria	24.02	4.68	7.47	1.59
	Alteromonas naphthalenivorans SN2	2504136012	Proteobacteria	25.62	12	12.39	1.03
	Francisella hispaniensis FSC454, CCUG 58020	2504756030	Proteobacteria	27.17	6.74	7.88	1.16
	Francisella noatunensis noatunensis FSC769	2504756033	Proteobacteria	25	4.67	5.36	1.14
	Francisella noatunensis orientalis FSC771	2504756035	Proteobacteria	26.36	5.05	5.6	1.1
	Fangia hongkongiensis FSC776	2504756040	Proteobacteria	28.03	9.03	10.41	1.15
	Francisella tularensis ATCC 6223	2505119032	Proteobacteria	27.84	5.77	6.99	1.21
	Francisella philomiragia philomiragia ATCC 25015	2505119037	Proteobacteria	28.25	8.29	8.93	1.07
	Pseudomonas avellanae BPIC 631	2505313060	Proteobacteria	20.07	8.76	8.54	0.97
	Thiomicrospira cyclica ALM1	2505679009	Proteobacteria	20.59	7.42	8.01	1.07
	Pseudomonas agarici NCPPB 2289	2505679085	Proteobacteria	21.23	9.15	9.15	1
	Marinomonas mediterranea MMB-1, ATCC 700492	2506210002	Proteobacteria	22.63	7.4	8.23	1.11
	Marinomonas posidonica IVIA-Po-181	2506210003	Proteobacteria	23.34	7.78	8.46	1.08
	Dechloromonas agitata CKB	2506520023	Proteobacteria	20.81	10.06	10.44	1.03
	Rahnella aquatilis CIP 78.65	2506520038	Proteobacteria	23.31	9.69	9.35	0.96
	Rhodanobacter denitrificans 2APBS1	2506520041	Proteobacteria	25.21	12.95	12.18	0.94
	Thioalkalivibrio paradoxus ARh 1	2506520043	Proteobacteria	23.64	7.77	9.02	1.16
	Thiothrix nivea JP2, DSM 5205	2506520049	Proteobacteria	22.36	10.54	10.12	0.96
	Oceanimonas doudoroffii DSM 7028	2506520053	Proteobacteria	23.83	8.41	8.41	1
	Brenneria salicis ATCC 15712	2506783044	Proteobacteria	20.95	7.32	7.32	1
	Thioflavicoccus mobilis 8321	2506783059	Proteobacteria	22.81	6.89	8.61	1.24
	Thiomicrospira aerophila AL3	2506783063	Proteobacteria	21.03	7.47	8.83	1.18
	Sulfurospirillum barnesii SES-3	2506783064	Proteobacteria	26.2	6.67	8.82	1.32
	Methylosinus trichosporium OB3b	2507262027	Proteobacteria	21.26	11.15	12.21	1.09
	Dechlorobacter hydrogenophilus LT-1	2508501000	Proteobacteria	23.84	10.54	10.67	1.01
	Methylomicrobium album BG8	2508501010	Proteobacteria	21.98	8.35	9.83	1.17
	Desulfobacter postgatei 2ac9	2508501023	Proteobacteria	21.97	3.77	5.84	1.54
	Desulfovibrio termitidis HI1	2508501043	Proteobacteria	24.56	5.56	6.15	1.1
	Azospira oryzae PS	2508501046	Proteobacteria	23.31	9.84	10.59	1.07
	Beggiatoa alba B18LD	2508501047	Proteobacteria	24.21	9.44	10.89	1.15
	Microvirga lupini Lut6	2508501050	Proteobacteria	18.32	7.07	8.33	1.17
	Thiocystis violascens 611, DSM 198	2508501051	Proteobacteria	21.16	6.31	7.93	1.25
	Thiocapsa marina 5811, DSM 5653	2508501107	Proteobacteria	23.58	8.15	9.81	1.2
	Ectothiorhodospira haloalkaliphila Imhoff 51/7, ATCC 51935	2508501110	Proteobacteria	22.89	6.48	7.97	1.22
	Microvirga lotononidis WSM3557	2508501114	Proteobacteria	21.02	9.44	10.26	1.08
	Paraburkholderia dilworthii WSM3556	2508501124	Proteobacteria	22.25	9.1	8.48	0.93
	Mesorhizobium australicum WSM2073	2509276022	Proteobacteria	23.59	8.93	9.57	1.07
	Thiorhodospira sibirica A12, ATCC 700588	2509276036	Proteobacteria	22.71	4.65	6.59	1.41
	Burkholderia cepacia ATCC 25416	2509276048	Proteobacteria	22.79	11.57	10.41	0.89
	Desulfomonile tiedjei DCB-1, DSM 6799	2509601019	Proteobacteria	26.69	6.32	9.46	1.49
	Frateuria aurantia Kondo 67, DSM 6220	2509601034	Proteobacteria	21.96	9.81	11.09	1.13
	Syntrophorhabdus aromaticivorans UI	2509601044	Proteobacteria	20.43	3.41	5.28	1.54
	Thiorhodococcus drewsii AZ1	2510065015	Proteobacteria	23.89	7.08	9.19	1.29
	Phaeobacter gallaeciensis DSM 17395	2510065029	Proteobacteria	20.39	7.38	8.49	1.15
	Oligotropha carboxidovorans OM5	2510065041	Proteobacteria	25.14	9.92	10.96	1.1
	Roseobacter litoralis Och 149	2510065042	Proteobacteria	22.83	9.47	10.2	1.07
	Paraburkholderia sprentiae WSM5005	2510065045	Proteobacteria	22.62	9.62	8.91	0.92
	Methylocapsa acidiphila B2	2510065046	Proteobacteria	22.12	9.56	11.08	1.15
	Marichromatium purpuratum 984	2510065050	Proteobacteria	24.95	7.09	8.52	1.2
	Ideonella dechloratans Anox B, ATCC 51718	2510461017	Proteobacteria	19.11	6.54	7.27	1.11
	Octadecabacter antarcticus 307	2510461047	Proteobacteria	19.06	6.21	7.28	1.17
	Acidithiobacillus thiooxidans ATCC 19377	2510461056	Proteobacteria	22.23	6.16	6.49	1.05
	Paraburkholderia unamae MTI-641	2510917013	Proteobacteria	22.82	9.97	9.49	0.95
	Paraburkholderia silvatlantica SRMrh-20	2510917014	Proteobacteria	23.1	9.21	9.05	0.98
	Pelagibacterium halotolerans B2	2511231054	Proteobacteria	25.11	9.37	10.25	1.09
	Rickettsia japonica YH	2511231062	Proteobacteria	25.57	4.32	5.97	1.38
	Glaciecola nitratireducens FR1064	2511231080	Proteobacteria	26.59	10.29	10.42	1.01
	Brucella pinnipedialis B2/94	2511231179	Proteobacteria	23.52	7.87	8.3	1.05
	Bradyrhizobium japonicum USDA 6	2511231207	Proteobacteria	22.7	10.21	11.48	1.12
	Paraburkholderia tuberum STM678	2512047030	Proteobacteria	20.76	7.73	7.46	0.96
	Polymorphum gilvum SL003B-26A1	2512047034	Proteobacteria	22.05	8.17	9.4	1.15
	Haemophilus pittmaniae HK 85	2512047060	Proteobacteria	20.5	8.11	6.82	0.84
	Vibrio ichthyoenteri ATCC 700023	2512047077	Proteobacteria	23.89	9.48	9.72	1.02
	Vibrio nigripulchritudo ATCC 27043	2512047078	Proteobacteria	23.76	10.79	11.57	1.07
	Vibrio scophthalmi LMG 19158	2512047079	Proteobacteria	24.63	9.78	9.89	1.01
	Vibrio tubiashii ATCC 19109	2512047081	Proteobacteria	24.41	10.53	11.51	1.09
	Desulfococcus biacutus KMRActS	2512047085	Proteobacteria	23.63	5.18	7.43	1.43
	Sinorhizobium arboris LMG 14919	2512047086	Proteobacteria	22.25	9.11	9.56	1.04
	Leisingera caerulea DSM 24564	2512047087	Proteobacteria	19.63	9.18	9.52	1.03
	Methylophaga nitratireducenticrescens JAM1	2512564004	Proteobacteria	23.87	7.47	8.93	1.19
	Methylophaga frappieri JAM7	2512564005	Proteobacteria	21.93	8.39	9.51	1.13
	Octadecabacter arcticus 238, DSM 13978	2512564006	Proteobacteria	16.09	5.75	6.66	1.15
	Leisingera methylohalidivorans MB2, DSM 14336	2512564009	Proteobacteria	18.77	7.35	8.21	1.11
	Rickettsia rhipicephali 3-7-female6-CWPP	2512564064	Proteobacteria	22.27	3.55	5.13	1.44
	Corallococcus coralloides DSM 2259	2512564078	Proteobacteria	19	13.83	10.91	0.78
	Desulfurella acetivorans A63, DSM 5264	2512564091	Proteobacteria	23.25	5.11	6.32	1.23
	Thioalkalivibrio paradoxus ARh 1	2512875033	Proteobacteria	23.14	7.72	8.94	1.15
	Shimwellia blattae DSM 4481	2513020017	Proteobacteria	23.4	8.52	8.37	0.98
	Escherichia coli K12	2513020041	Proteobacteria	22.61	7.71	7.76	1
	Paraburkholderia mimosarum LMG 23256	2513237083	Proteobacteria	21.3	8.63	9.1	1.05
	Azorhizobium doebereinerae UFLA1-100	2513237087	Proteobacteria	23.88	8.24	8.6	1.04
	Bradyrhizobium japonicum USDA 6	2513237097	Proteobacteria	23.79	11.09	12.2	1.1
	Teredinibacter turnerae T7902	2513237099	Proteobacteria	24.13	12.15	12.17	1
	Massilia alkalitolerans DSM 17462	2513237112	Proteobacteria	23.85	15.9	14.42	0.9
	Budvicia aquatica DSM 5075, ATCC 35567	2513237113	Proteobacteria	24.54	9.29	10.13	1.09
	Ignatzschineria larvae DSM 13226	2513237114	Proteobacteria	25.98	6.81	6.96	1.02
	Rhizobium mongolense USDA 1844	2513237146	Proteobacteria	20.92	7.79	8.6	1.1
	Mesorhizobium loti USDA 3471	2513237147	Proteobacteria	23.29	9.05	10.08	1.11
	Sedimenticola selenatireducens DSM 17993	2513237155	Proteobacteria	26.39	8.98	11.38	1.26
	Rhizobium giardinii bv. giardinii H152	2513237159	Proteobacteria	22.28	8.41	9.24	1.09
	Helicobacter cetorum MIT 99-5656	2513237175	Proteobacteria	20.62	5.38	9.29	1.72
	Komagataeibacter xylinus NBRC 3288	2513237191	Proteobacteria	19.21	6.6	7.76	1.17
	Brucella pinnipedialis B2/94	2513237201	Proteobacteria	23.52	7.88	8.27	1.04
	Pararhodospirillum photometricum DSM 122	2513237204	Proteobacteria	20.5	3.44	5.24	1.52
	Neisseria shayeganii 871	2513237270	Proteobacteria	19.03	8.06	6.64	0.82
	Ruegeria conchae TW15	2513237272	Proteobacteria	21.63	8.49	9.83	1.15
	Roseomonas cervicalis ATCC 49957	2513237333	Proteobacteria	18.92	6.71	5.96	0.88
	Vibrio ordalii Schiewe DF3K, ATCC 33509	2513237346	Proteobacteria	23.3	7.8	8.77	1.12
	Mesorhizobium alhagi CCNWXJ12-2	2513237351	Proteobacteria	21.55	7.79	8.67	1.11
	Alishewanella jeotgali KCTC 22429	2513237355	Proteobacteria	22.43	11.45	10.28	0.89
	Sutterella parvirubra YIT 11816	2513237371	Proteobacteria	20.43	9.06	8.29	0.91
	Neisseria wadsworthii 9715	2513237392	Proteobacteria	20.63	7.91	5.75	0.72
	Atlantibacter hermannii NBRC 105704	2514752030	Proteobacteria	24	9.44	8.89	0.94
	Gallibacterium anatis F149	2514885008	Proteobacteria	21.53	6.64	6.35	0.95
	Desulfocapsa thiozymogenes DSM 7269	2514885009	Proteobacteria	23.79	7.37	8.13	1.1
	Desulfotignum phosphitoxidans FiPS-3, DSM 13687	2515154007	Proteobacteria	23.39	4.36	6.43	1.47
	Aggregatibacter actinomycetemcomitans sv. C DSM 8324	2515154019	Proteobacteria	23.82	8.77	7.65	0.87
	Thiolinea disciformis DSM 14473	2515154021	Proteobacteria	22.18	11.44	11.2	0.97
	Oligella urethralis DSM 7531	2515154022	Proteobacteria	23.37	8.87	7.94	0.89
	Advenella kashmirensis WT001	2515154053	Proteobacteria	21.23	8.89	9.15	1.02
	Dasania marina DSM 21967	2515154073	Proteobacteria	23.06	9.81	10.82	1.1
	Novosphingobium nitrogenifigens Y88, DSM 19370	2515154075	Proteobacteria	22.04	10.79	11.38	1.05
	Thiobacillus thioparus DSM 505	2515154076	Proteobacteria	24	12.02	12.4	1.03
	Asticcacaulis benevestitus DSM 16100, ATCC BAA-896	2515154077	Proteobacteria	22.94	14.91	13.12	0.87
	Thiobacillus denitrificans DSM 12475	2515154078	Proteobacteria	22.54	11.33	12.18	1.07
	Martelella mediterranea DSM 17316	2515154079	Proteobacteria	23.41	9.4	9.61	1.02
	Thiofilum flexile DSM 14609	2515154111	Proteobacteria	22.99	10.2	11.73	1.15
	Lamprocystis purpurea DSM 4197	2515154118	Proteobacteria	20.17	6.63	8.86	1.33
	Fangia hongkongensis DSM 21703	2515154119	Proteobacteria	27.7	9.03	10.4	1.15
	Kiloniella laminariae DSM 19542	2515154130	Proteobacteria	23.1	7.01	8.64	1.23
	Rhizobium gallicum bv. gallicum R602sp	2515154134	Proteobacteria	22.83	8.97	9.49	1.05
	Aureimonas ureilytica DSM 18598	2515154138	Proteobacteria	22.9	9.49	9.63	1.01
	Moraxella boevrei DSM 14165	2515154147	Proteobacteria	21.38	8.51	6.91	0.81
	Oligella ureolytica DSM 18253	2515154154	Proteobacteria	23.18	7.85	7.69	0.97
	Desulfovibrio oxyclinae DSM 11498	2515154157	Proteobacteria	24.28	7.52	7.3	0.97
	Endozoicomonas elysicola MKT110, DSM 22380	2515154160	Proteobacteria	22.58	8.66	10.6	1.22
	Uliginosibacterium gangwonense DSM 18521	2515154161	Proteobacteria	24.66	11.5	11.16	0.97
	Legionella shakespearei DSM 23087	2515154162	Proteobacteria	23.42	9.94	11.28	1.13
	Desulfobacter curvatus DSM 3379	2515154174	Proteobacteria	25.3	5.04	7.5	1.48
	Paraburkholderia nodosa DSM 21604	2515154189	Proteobacteria	23.16	9.82	10.17	1.03
	Wenxinia marina DSM 24838	2515154190	Proteobacteria	22.2	10.9	11.07	1.01
	Rodentibacter pneumotropicus DSM 21403	2515154191	Proteobacteria	22.98	8.65	8.17	0.94
	Neomegalonema perideroedes DSM 15528	2515154196	Proteobacteria	21.83	13.32	12.62	0.94
	Kangiella aquimarina DSM 16071	2515154212	Proteobacteria	26.12	13.69	12.76	0.93
	Desulfonatronum lacustre Z-7951, DSM 10312	2516143004	Proteobacteria	26.07	5.51	6.92	1.25
	Thioalkalivibrio thiocyanodenitrificans ARhD 1	2516143028	Proteobacteria	24.46	8.85	10.56	1.19
	Campylobacter coli LMG 9860	2516143038	Proteobacteria	22.87	6.07	7.49	1.23
	Campylobacter jejuni jejuni ATCC 33560	2516143083	Proteobacteria	22.57	5.8	6.62	1.14
	Agrobacterium albertimagni AOL15	2516143110	Proteobacteria	23.76	8.92	9.77	1.09
	Sphingomonas phyllosphaerae FA2	2516493027	Proteobacteria	21.74	13.69	13.69	1
	Nitratiruptor tergarcus DSM 16512	2516493030	Proteobacteria	22.85	5.57	9.99	1.79
	Blastochloris viridis Drews F, DSM 133	2516653000	Proteobacteria	22.91	8.23	9.5	1.15
	Rhodopseudomonas palustris ATH 2.1.6, ATCC 17001	2516653006	Proteobacteria	23.1	9.14	10.12	1.1
	Rhodopseudomonas palustris R1, DSM 8283	2516653015	Proteobacteria	22.76	8.26	9.59	1.16
	Rhodopseudomonas palustris ATH 2.1.6, NCIB 8288	2516653017	Proteobacteria	23.37	8.68	10.02	1.15
	Marinobacter salsuginis SD-14B	2516653033	Proteobacteria	23.13	8.25	9.03	1.09
	Rhodovibrio salinarum DSM 9154	2516653055	Proteobacteria	24.88	8.48	8.64	1.01
	Methylovulum miyakonense HT12	2516653058	Proteobacteria	21.4	9.58	10.57	1.1
	Methyloferula stellata AR4	2516653063	Proteobacteria	24.53	11.44	13.2	1.15
	Methyloversatilis discipulorum FAM1	2516653080	Proteobacteria	23.5	12.95	13.02	1
	Kordiimonas gwangyangensis DSM 19435	2517093004	Proteobacteria	22.87	14.7	14.19	0.96
	Acinetobacter bouvetii DSM 14964	2517093005	Proteobacteria	24.38	11.03	10.3	0.93
	Geminicoccus roseus DSM 18922	2517093010	Proteobacteria	23.26	9.22	9.35	1.01
	Leucothrix mucor DSM 2157	2517093012	Proteobacteria	25.63	12.6	12.48	0.99
	Taylorella equigenitalis ATCC 35865	2517093031	Proteobacteria	22.78	9.72	10.05	1.03
	Methylosarcina lacus LW14	2517093044	Proteobacteria	23.65	10.36	12.2	1.17
	Deferrisoma camini S3R1	2517093047	Proteobacteria	22.31	8.45	10.44	1.23
	Labrenzia alexandrii DFL-11	2517287006	Proteobacteria	24.57	8.95	11.26	1.25
	Sphingomonas melonis DAPP-PG 224	2517287015	Proteobacteria	22.13	12.66	12.46	0.98
	Methylocystis rosea SV97T	2517287028	Proteobacteria	23.24	11.2	12.28	1.09
	Methylobacter marinus A45	2517287034	Proteobacteria	24.71	8.82	10.28	1.16
	Limimaricola hongkongensis DSM 17492	2517434011	Proteobacteria	22.43	9.56	9.66	1.01
	Methylosarcina fibrata AML-C10	2517487019	Proteobacteria	23.74	9.09	10.37	1.14
	Thioalkalivibrio versutus AL2	2517487020	Proteobacteria	25.26	8.65	9.95	1.15
	Wohlfahrtiimonas chitiniclastica DSM 18708	2517487021	Proteobacteria	26.1	9.38	9.21	0.98
	Ahrensia kielensis DSM 5890	2517572121	Proteobacteria	25.08	9.09	9.18	1
	Chitiniphilus shinanonensis DSM 23277	2517572136	Proteobacteria	23.2	11.9	10.85	0.91
	Bradyrhizobium elkanii USDA 76	2517572143	Proteobacteria	22.46	9.54	10.9	1.14
	Amorphus coralli DSM 19760	2517572147	Proteobacteria	24.75	9.34	9.86	1.05
	Mannheimia glucosida P925	2517572203	Proteobacteria	21.13	8.77	8.02	0.91
	Halomonas zhanjiangensis DSM 21076	2517572236	Proteobacteria	25.17	8.58	9.01	1.05
	Campylobacter ureolyticus DSM 20703	2517572240	Proteobacteria	26.35	6.11	8.89	1.45
	Cycloclasticus pugetii PS-1	2517572241	Proteobacteria	23.97	8.16	8.82	1.08
	Acinetobacter tjernbergiae DSM 14971	2517572243	Proteobacteria	22.18	9.78	9.47	0.96
	Hydrogenovibrio halophilus DSM 15072	2517572244	Proteobacteria	23.46	6.43	8.58	1.33
	Campylobacter curvus DSM 6644	2517572248	Proteobacteria	24.42	8.69	10.16	1.16
	Photorhabdus khanii NC19	2518285522	Proteobacteria	17.93	4.8	6.12	1.27
	Roseovarius mucosus DSM 17069	2518285587	Proteobacteria	22.06	8.86	10.03	1.13
	Brachymonas chironomi DSM 19884	2518285616	Proteobacteria	20.61	7.22	5.83	0.8
	Shewanella amazonensis SB2B	2518645527	Proteobacteria	25.03	14.74	14.33	0.97
	Azoarcus toluclasticus ATCC 700605	2518645585	Proteobacteria	23.11	10.62	10.8	1.01
	Halodesulfovibrio aestuarii aestuarii ATCC 29578	2518645586	Proteobacteria	24.76	6.88	7.07	1.02
	Duganella zoogloeoides ATCC 25935	2518645587	Proteobacteria	24.95	16.66	15.49	0.92
	Methylophilus methylotrophus ATCC 53528	2518645588	Proteobacteria	25.92	11.04	11.78	1.06
	Salinimonas chungwhensis DSM 16280	2518645602	Proteobacteria	24.35	12.82	12.57	0.98
	Marinobacterium rhizophilum DSM 18822	2518645605	Proteobacteria	23.43	8.12	8.75	1.07
	Saccharibacter floricola DSM 15669	2518645607	Proteobacteria	19.12	8.55	8.96	1.04
	Halomonas lutea DSM 23508	2518645611	Proteobacteria	23.65	7.63	8.38	1.09
	Henriciella marina DSM 19595	2519103046	Proteobacteria	23.07	12.3	9.59	0.77
	Burkholderia glumae LMG 2196	2519103049	Proteobacteria	15.15	6.82	6.41	0.93
	Simiduia agarivorans SA1	2519103097	Proteobacteria	22.78	13.49	12.86	0.95
	Brucella suis bv. 1 1330	2519103110	Proteobacteria	23.15	7.89	8.54	1.08
	Curvibacter lanceolatus ATCC 14669	2519103180	Proteobacteria	21.96	10.5	9.43	0.89
	Gilvimarinus chinensis DSM 19667	2519103187	Proteobacteria	23.32	13.96	13.79	0.98
	Caldimonas manganoxidans ATCC BAA-369	2519103190	Proteobacteria	21.27	7.27	7.06	0.97
	Rudaea cellulosilytica DSM 22992	2519899509	Proteobacteria	25.8	17.79	16.96	0.95
	Hirschia maritima DSM 19733	2519899518	Proteobacteria	21.68	12.86	10.09	0.78
	Caenispirillum salinarum AK4	2519899571	Proteobacteria	24.36	9.77	9.9	1.01
	Citrobacter freundii ATCC 8090	2519899575	Proteobacteria	24.21	9.49	9.24	0.97
	Idiomarina xiamenensis 10-D-4	2519899577	Proteobacteria	24.86	12.27	11.29	0.92
	Oceaniovalibus guishaninsula JLT2003	2519899589	Proteobacteria	23.45	9.68	9.4	0.97
	Nitratireductor pacificus pht-3B	2519899590	Proteobacteria	23.72	9.03	9.98	1.1
	Neisseria weaveri LMG 5135	2519899601	Proteobacteria	20.63	7.16	5.73	0.8
	Nitratireductor indicus C115	2519899619	Proteobacteria	24.92	8.89	9.74	1.09
	Microbulbifer variabilis ATCC 700307	2519899636	Proteobacteria	22.91	12.43	13.78	1.1
	Novispirillum itersonii itersonii ATCC 12639	2519899638	Proteobacteria	23.03	7.26	8.56	1.17
	Oceanimonas smirnovii ATCC BAA-899	2519899639	Proteobacteria	23.86	8.73	8.53	0.97
	Pseudoalteromonas piscicida ATCC 15057	2519899641	Proteobacteria	22.47	14.13	14.28	1.01
	Thioalkalivibrio thiocyanoxidans ARh2	2519899645	Proteobacteria	24.47	8.33	9.25	1.11
	Algicola sagamiensis DSM 14643	2519899678	Proteobacteria	21.76	12.04	14.02	1.16
	Arhodomonas aquaeolei DSM 8974	2519899679	Proteobacteria	25.9	8.28	8.9	1.07
	Elioraea tepidiphila DSM 17972	2519899683	Proteobacteria	23.12	10.21	8.1	0.79
	Hahella ganghwensis DSM 17046	2519899685	Proteobacteria	22.24	9.4	11.61	1.23
	Leeia oryzae DSM 17879	2519899688	Proteobacteria	22.78	8.37	9.41	1.12
	Amphritea japonica ATCC BAA-1530	2519899692	Proteobacteria	24.59	8.14	10.2	1.25
	Moritella marina ATCC 15381	2519899695	Proteobacteria	25.67	10.69	10.74	1
	Psychromonas ossibalaenae ATCC BAA-1528	2519899699	Proteobacteria	24.25	12.11	12.44	1.02
	Actinobacillus capsulatus DSM 19761	2519899771	Proteobacteria	21.01	9.24	7.66	0.82
	Bartonella doshiae NCTC 12862	2519899787	Proteobacteria	23.29	7.44	8.52	1.14
	Bartonella alsatica IBS 382	2519899789	Proteobacteria	26.46	7	7.59	1.08
	Bartonella vinsonii arupensis OK-94-513	2519899805	Proteobacteria	25.16	5.84	9.07	1.55
	Rubellimicrobium thermophilum DSM 16684	2521172529	Proteobacteria	20.19	7.27	7.55	1.03
	Stenotrophomonas maltophilia ATCC 19867	2521172560	Proteobacteria	25.39	16.34	14.15	0.86
	Sedimentitalea nanhaiensis DSM 24252	2521172577	Proteobacteria	21.63	8.83	9.68	1.09
	Hydrocarboniphaga effusa AP103	2521172591	Proteobacteria	20.9	12.03	11.03	0.91
	Shewanella loihica PV-4	2521172611	Proteobacteria	25.75	14.44	14.19	0.98
	Kaistia granuli DSM 23481	2521172615	Proteobacteria	25.24	10.17	10.87	1.06
	Leisingera aquimarina DSM 24565	2521172617	Proteobacteria	19.88	8.18	8.48	1.03
	Leisingera daeponensis DSM 23529	2521172619	Proteobacteria	20.56	9.46	9.95	1.05
	Pseudophaeobacter arcticus DSM 23566	2521172622	Proteobacteria	20.8	7.5	7.94	1.05
	Kushneria aurantia DSM 21353	2521172634	Proteobacteria	22.67	6.8	7	1.02
	Loktanella vestfoldensis DSM 16212	2521172635	Proteobacteria	23.15	8.83	9.44	1.06
	Massilia niastensis DSM 21313	2521172636	Proteobacteria	21.64	14.43	13.38	0.92
	Pannonibacter phragmitetus DSM 14782	2521172637	Proteobacteria	24.07	8.86	10.07	1.13
	Pseudomonas thermotolerans DSM 14292	2521172647	Proteobacteria	21.39	9.35	9.69	1.03
	Psychrobacter lutiphocae DSM 21542	2521172648	Proteobacteria	22.22	6.69	5.47	0.81
	Rheinheimera perlucida DSM 18276	2521172649	Proteobacteria	25.94	13.65	12.41	0.9
	Solimonas variicoloris DSM 15731	2521172650	Proteobacteria	23.46	14.67	12.28	0.83
	Vitreoscilla stercoraria DSM 513	2521172651	Proteobacteria	19.89	8.93	7.15	0.8
	Colwellia piezophila ATCC BAA-637	2521172662	Proteobacteria	26.12	13.94	14.47	1.03
	Liberibacter crescens BT-1	2521172690	Proteobacteria	22.84	2.46	5.07	2.06
	Alcanivorax dieselolei B5	2521172691	Proteobacteria	22.24	9.35	9.59	1.02
	Thioalkalivibrio nitratireducens DSM 14787	2521172692	Proteobacteria	21.93	6.48	7.8	1.2
	Hyphomicrobium zavarzinii ATCC 27496	2521172694	Proteobacteria	26.74	13.74	15.68	1.14
	Myxococcus stipitatus DSM 14675	2521172697	Proteobacteria	19.38	13.46	11.37	0.84
	Woodsholea maritima DSM 17123	2522125070	Proteobacteria	23.56	11.05	11.32	1.02
	Robiginitomaculum antarcticum DSM 21748	2522125083	Proteobacteria	24.71	12.59	9.49	0.75
	Succinimonas amylolytica DSM 2873	2522125086	Proteobacteria	20.26	8.38	8.18	0.97
	Geopsychrobacter electrodiphilus DSM 16401	2522572047	Proteobacteria	27.61	9.58	9.73	1.01
	Thiomicrorhabdus arctica DSM 13458	2522572127	Proteobacteria	25.25	8.6	9.74	1.13
	Acetobacter nitrogenifigens DSM 23921	2522572157	Proteobacteria	19.48	8.64	8.61	0.99
	Azospirillum halopraeferens DSM 3675	2522572158	Proteobacteria	24.39	9.29	9.42	1.01
	Desulfatibacillum aliphaticivorans DSM 15576	2522572160	Proteobacteria	25.58	7.68	8.92	1.16
	Ferrimonas futtsuensis DSM 18154	2522572161	Proteobacteria	24.09	14.1	13.82	0.98
	Legionella moravica DSM 19234	2522572178	Proteobacteria	25.62	9.97	11.15	1.11
	Marinobacterium litorale DSM 23545	2522572179	Proteobacteria	21.04	6.34	7.74	1.22
	Salinarimonas rosea DSM 21201	2522572188	Proteobacteria	25.61	8.24	8.99	1.09
	Simiduia agarivorans DSM 21679	2522572190	Proteobacteria	23.26	14.58	13.92	0.95
	Hippea alviniae EP5-r, DSM 24586	2523231012	Proteobacteria	22.27	3.47	6.26	1.8
	Desulfovibrio cuneatus DSM 11391	2523231026	Proteobacteria	24.56	7.37	8.21	1.11
	Desulfovibrio gigas DSM 1382, ATCC 19364	2523231027	Proteobacteria	24.25	8.17	8.68	1.06
	Desulfovibrio putealis DSM 16056	2523231030	Proteobacteria	26.12	10.34	10.51	1.01
	Sandarakinorhabdus limnophila DSM 17366	2523231034	Proteobacteria	21.31	14.44	15.11	1.04
	Thalassobaculum salexigens DSM 19539	2523231049	Proteobacteria	22.95	7.3	8.15	1.11
	Nevskia ramosa DSM 11499	2523231050	Proteobacteria	23.9	14.26	13.38	0.93
	Desulfotignum phosphitoxidans FiPS-3, DSM 13687	2523231053	Proteobacteria	24.01	4.39	6.54	1.48
	Desulforegula conservatrix Mb1Pa	2523231059	Proteobacteria	23.63	6.21	7.46	1.2
	Oceanobacter kriegii DSM 6294	2523231065	Proteobacteria	23.62	10.23	10.53	1.02
	Oceanospirillum maris DSM 6286	2523231066	Proteobacteria	23.79	5.51	7.72	1.4
	Pleomorphomonas oryzae DSM 16300	2523231067	Proteobacteria	24.79	8.43	9.23	1.09
	Porphyrobacter cryptus DSM 12079	2523231068	Proteobacteria	22.18	11.97	10.64	0.88
	Salipiger mucosus DSM 16094	2523231081	Proteobacteria	20.59	9.07	9.52	1.04
	Desulfospira joergensenii DSM 10085	2523231085	Proteobacteria	25.63	5.09	8.5	1.66
	Desulfovibrio longus DSM 6739	2523533522	Proteobacteria	26.97	8.56	8.59	1
	Pseudomonas cremoricolorata DSM 17059	2523533534	Proteobacteria	21.47	10.9	10	0.91
	Novosphingobium acidiphilum DSM 19966	2523533537	Proteobacteria	23.41	12.38	12.91	1.04
	Desulfovibrio hydrothermalis AM13, DSM 14728	2523533539	Proteobacteria	25.57	6.72	7.34	1.09
	Aliagarivorans marinus DSM 23064	2523533543	Proteobacteria	24.27	11.74	11.86	1.01
	Thermomonas fusca DSM 15424	2523533544	Proteobacteria	23.71	12.22	9.86	0.8
	Pseudomonas vranovensis DSM 16006	2523533545	Proteobacteria	22.27	11.96	11.65	0.97
	Spongiibacter marinus DSM 19753	2523533546	Proteobacteria	20.49	10.64	10.17	0.95
	Pseudomonas parafulva DSM 17004	2523533547	Proteobacteria	21.68	10.69	10.56	0.98
	Thermithiobacillus tepidarius DSM 3134	2523533554	Proteobacteria	23.92	9.33	9.61	1.03
	Nesiotobacter exalbescens DSM 16456	2523533556	Proteobacteria	24.19	7.67	9.39	1.22
	Aurantimonas coralicida DSM 14790	2523533557	Proteobacteria	23.56	10.14	10.32	1.01
	Haliea salexigens DSM 19537	2523533559	Proteobacteria	21.97	10.23	10.23	1
	Pseudomonas azotifigens DSM 17556	2523533560	Proteobacteria	24.25	10.16	10.07	0.99
	Pseudomonas taiwanensis DSM 21245	2523533561	Proteobacteria	22.11	10.71	10.75	1
	Oceanicaulis alexandrii DSM 11625	2523533582	Proteobacteria	23.47	13.94	11.9	0.85
	Rheinheimera baltica DSM 14885	2523533585	Proteobacteria	23.14	13.93	13.05	0.93
	Rubrivivax benzoatilyticus ATCC BAA-35	2523533586	Proteobacteria	22.29	10.85	9.37	0.86
	Rubellimicrobium mesophilum DSM 19309	2523533591	Proteobacteria	18.8	7.57	8.46	1.11
	Fodinicurvata sediminis DSM 21159	2523533601	Proteobacteria	23.32	6.87	7.82	1.13
	Desulfobulbus mediterraneus DSM 13871	2523533605	Proteobacteria	26.75	7.02	9.06	1.29
	Inquilinus limosus DSM 16000	2523533609	Proteobacteria	22.91	10.08	10.53	1.04
	Ottowia thiooxydans DSM 14619	2523533611	Proteobacteria	19.5	11.66	10.84	0.92
	Sediminimonas qiaohouensis DSM 21189	2523533612	Proteobacteria	20.75	7.53	8.68	1.15
	Ferrimonas senticii DSM 18821	2523533614	Proteobacteria	23.41	12.28	11.99	0.97
	Pleomorphomonas koreensis DSM 23070	2523533619	Proteobacteria	24.06	7.94	8.15	1.02
	Pseudoduganella violaceinigra DSM 15887	2523533621	Proteobacteria	23.08	17.42	16.99	0.97
	Neptunomonas japonica DSM 18939	2523533624	Proteobacteria	23.3	8.35	9.59	1.14
	Desulfovibrio zosterae DSM 11974	2523533628	Proteobacteria	26.45	6.37	8	1.25
	Oceanospirillum beijerinckii DSM 7166	2524023058	Proteobacteria	21.66	6.7	7.84	1.17
	Ferrimonas kyonanensis DSM 18153	2524023060	Proteobacteria	24.89	13.88	13.65	0.98
	Desulfovibrio aminophilus DSM 12254	2524023062	Proteobacteria	24.37	8.02	7.8	0.97
	Marinimicrobium agarilyticum DSM 16975	2524023067	Proteobacteria	23.38	14.6	12.77	0.87
	Shewanella denitrificans OS217	2524023135	Proteobacteria	24.2	12.62	12.73	1
	Alcaligenes faecalis phenolicus DSM 16503	2524023144	Proteobacteria	23.62	9.91	9.55	0.96
	Desulfatirhabdium butyrativorans DSM 18734	2524023145	Proteobacteria	22.96	4.29	6.24	1.45
	Tepidiphilus margaritifer DSM 15129	2524023151	Proteobacteria	21.5	6.32	6.46	1.02
	Azonexus hydrophilus DSM 23864	2524023152	Proteobacteria	23.92	8.92	9.61	1.07
	Pseudorhodobacter ferrugineus DSM 5888	2524023154	Proteobacteria	22.47	8.1	8.36	1.03
	Conchiformibius kuhniae DSM 17694	2524023156	Proteobacteria	21.38	11.31	7.74	0.68
	Desulfomicrobium escambiense DSM 10707	2524023157	Proteobacteria	23.63	7.49	7.52	1
	Desulfovibrio bastinii DSM 16055	2524023158	Proteobacteria	25.08	6.75	7.16	1.06
	Paludibacterium yongneupense DSM 18731	2524023162	Proteobacteria	22.28	8.87	9.12	1.02
	Laribacter hongkongensis DSM 14985	2524023164	Proteobacteria	22.87	8.23	7.66	0.93
	Rhizobium tropici CIAT899	2524023199	Proteobacteria	22.26	7.95	8.68	1.09
	Rhizobium leucaenae USDA 9039	2524023209	Proteobacteria	21.74	8.02	8.43	1.05
	Pseudodonghicola xiamenensis DSM 18339	2524023213	Proteobacteria	21.58	7.29	8.09	1.1
	Desulfobacula toluolica Tol2	2524023220	Proteobacteria	24.52	3.85	6.22	1.61
	Chitinilyticum aquatile DSM 21506	2524023225	Proteobacteria	23.98	10.55	10.24	0.97
	Luteimonas mephitis DSM 12574	2524023249	Proteobacteria	25.06	14.87	12.23	0.82
	Niveispirillum irakense DSM 11586	2524023250	Proteobacteria	22.74	11.38	11.25	0.98
	Halomonas jeotgali Hwa	2524614508	Proteobacteria	23.37	7.49	7.53	1
	Arenimonas composti TR7-09, DSM 18010	2524614513	Proteobacteria	26.48	14.31	12.61	0.88
	Ponticaulis koreensis DSM 19734	2524614539	Proteobacteria	22.47	14.12	11.23	0.79
	Aestuariibacter salexigens DSM 15300	2524614540	Proteobacteria	23.61	11.84	12.19	1.02
	Sulfurospirillum arcachonense DSM 9755	2524614541	Proteobacteria	27.77	6.1	9.65	1.58
	Desulfovibrio desulfuricans desulfuricans DSM 642	2524614548	Proteobacteria	25.93	8.98	8.67	0.96
	Moraxella caprae DSM 19149	2524614551	Proteobacteria	22.07	7.94	6.36	0.8
	Chitinilyticum litopenaei DSM 21440	2524614555	Proteobacteria	22.9	10.55	10.57	1
	Chitinimonas koreensis DSM 17726	2524614556	Proteobacteria	22.25	13	13	1
	Halomonas anticariensis FP35, DSM 16096	2524614562	Proteobacteria	24.3	7.42	8.26	1.11
	Sphingopyxis baekryungensis DSM 16222	2524614570	Proteobacteria	23.25	12.24	10	0.81
	Idiomarina sediminum DSM 21906	2524614571	Proteobacteria	25.13	14.56	12.7	0.87
	Marinospirillum minutulum DSM 6287	2524614573	Proteobacteria	23.52	6.55	7.39	1.12
	Maritalea myrionectae DSM 19524	2524614608	Proteobacteria	25.11	8.43	9.38	1.11
	Desulfovibrio inopinatus DSM 10711	2524614631	Proteobacteria	27.21	6.93	9	1.29
	Zooshikella ganghwensis DSM 15267	2524614643	Proteobacteria	22.07	8.77	11.92	1.35
	Sphingomonas jaspsi DSM 18422	2524614649	Proteobacteria	21.81	10.75	10.64	0.98
	Methylohalobius crimeensis 10Ki	2524614657	Proteobacteria	23.15	6.4	8.84	1.38
	Photobacterium halotolerans DSM 18316	2524614658	Proteobacteria	23.58	9.6	10.28	1.07
	Brevundimonas naejangsanensis DSM 23858	2524614659	Proteobacteria	21.96	13.58	10.9	0.8
	Lysobacter defluvii DSM 18482	2524614664	Proteobacteria	24.97	13.97	11.85	0.84
	Pseudomonas resinovorans DSM 21078	2524614671	Proteobacteria	21.83	10.96	11.72	1.06
	Saccharospirillum impatiens DSM 12546	2524614672	Proteobacteria	23.45	7.61	8.73	1.14
	Nisaea denitrificans DSM 18348	2524614677	Proteobacteria	23.29	7.32	8.09	1.1
	Gemmobacter nectariphilus DSM 15620	2524614723	Proteobacteria	20.44	7.6	8.62	1.13
	Hellea balneolensis DSM 19091	2524614726	Proteobacteria	22.78	11.91	9.22	0.77
	Arenimonas oryziterrae YC6267, DSM 21050	2524614729	Proteobacteria	25.4	14.9	12.85	0.86
	Spongiibacter tropicus DSM 19543	2524614733	Proteobacteria	20.3	11.39	10.93	0.95
	Aliagarivorans taiwanensis DSM 22990	2524614757	Proteobacteria	23.72	10.71	10.74	1
	Comamonas composti DSM 21721	2524614759	Proteobacteria	23	10.89	9.39	0.86
	Leminorella grimontii DSM 5078	2524614760	Proteobacteria	23.57	10.54	10.33	0.98
	Desulfobulbus japonicus DSM 18378	2524614762	Proteobacteria	27.3	7.23	8.95	1.23
	Methylococcus capsulatus Texas, ATCC 19069	2524614767	Proteobacteria	23.2	8.94	10.69	1.19
	Kaistia adipata DSM 17808	2524614770	Proteobacteria	25.31	10.22	10.79	1.05
	Brevundimonas aveniformis DSM 17977	2524614798	Proteobacteria	23.02	13.61	10.91	0.8
	Cucumibacter marinus DSM 18995	2524614806	Proteobacteria	26.24	9.24	10.22	1.1
	Stappia stellulata DSM 5886	2524614815	Proteobacteria	24.5	8.35	10.02	1.2
	Halodesulfovibrio aestuarii DSM 10141	2524614816	Proteobacteria	25.46	7.01	7.48	1.06
	Vibrio litoralis DSM 17657	2524614821	Proteobacteria	23.57	9.36	9.02	0.96
	Chitinibacter tainanensis DSM 15459	2524614843	Proteobacteria	23.07	11.55	11.45	0.99
	Rubritepida flocculans DSM 14296	2524614851	Proteobacteria	20.01	10.5	8.62	0.82
	Silanimonas lenta DSM 16282	2524614862	Proteobacteria	23.79	12.33	12.04	0.97
	Paracoccus zeaxanthinifaciens ATCC 21588	2524614865	Proteobacteria	21.3	9.39	9.39	1
	Psychromonas aquimarina ATCC BAA-1526	2524614866	Proteobacteria	24.71	13.78	13.51	0.98
	Psychromonas hadalis ATCC BAA-638	2524614867	Proteobacteria	23.69	7.85	8.8	1.12
	Xylella fastidiosa multiplex ATCC 35871	2524614868	Proteobacteria	23.16	6.09	7.34	1.2
	Aquaspirillum serpens DSM 68	2524614869	Proteobacteria	19.8	6.33	7.1	1.12
	Arsenophonus nasoniae DSM 15247	2524614872	Proteobacteria	20.01	5.96	7.4	1.24
	Pseudomonas caeni DSM 24390	2524614874	Proteobacteria	24.44	9.84	9.63	0.97
	Perlucidibaca piscinae DSM 21586	2524614877	Proteobacteria	21.97	9.1	9.05	0.99
	Azovibrio restrictus DSM 23866	2526164512	Proteobacteria	24.87	9	9.3	1.03
	Thalassospira lucentensis DSM 14000	2526164517	Proteobacteria	24.65	7.69	8.9	1.15
	Marinobacter daepoensis DSM 16072	2526164527	Proteobacteria	24.28	9.43	9.51	1
	Desulfotignum balticum DSM 7044	2526164528	Proteobacteria	23.19	4.18	6.25	1.49
	Halomonas halocynthiae DSM 14573	2526164533	Proteobacteria	23.15	7.55	7.77	1.02
	Solimonas flava DSM 18980	2526164694	Proteobacteria	23.45	15.09	13.3	0.88
	Desulfovibrio africanus DSM 2603	2526164711	Proteobacteria	25.38	7.48	7.93	1.06
	Azohydromonas australica DSM 1124	2526164741	Proteobacteria	19.52	11.56	10.62	0.91
	Desulfatiglans anilini DSM 4660	2526164742	Proteobacteria	20.93	4.5	5.81	1.29
	Methylophaga lonarensis MPL	2527291626	Proteobacteria	23.52	10.16	9.82	0.96
	Psychromonas arctica DSM 14288	2528311092	Proteobacteria	24.22	7.73	8.22	1.06
	Desulfovibrio alaskensis DSM 16109	2528311093	Proteobacteria	23.69	6.9	7.08	1.02
	Hyphomicrobium nitrativorans NL23	2528311098	Proteobacteria	25.83	12.54	14.29	1.13
	Escherichia coli O1:K1:H7 U5/41, DSM 30083	2528311135	Proteobacteria	22.93	9.4	9.4	1
	Comamonas badia DSM 17552	2528768012	Proteobacteria	22.85	9.05	7.99	0.88
	Methyloglobulus morosus KoM1	2528768019	Proteobacteria	25.14	8.69	10.91	1.25
	Solimonas soli DSM 21787	2528768146	Proteobacteria	22.9	13.15	11.73	0.89
	Shewanella decolorationis S12	2528768161	Proteobacteria	24.72	12.34	12.5	1.01
	Anaerobiospirillum succiniciproducens DSM 6400	2528768184	Proteobacteria	19.83	7.98	7.23	0.9
	Celeribacter indicus P73	2528768207	Proteobacteria	22	7.93	8.9	1.12
	Pasteurella testudinis DSM 23072	2528768223	Proteobacteria	22.03	8.84	7.98	0.9
	Xanthomonas oryzae ATCC 35933	2528768237	Proteobacteria	20.43	11.08	10.27	0.92
	Derxia gummosa DSM 723	2529292503	Proteobacteria	22.86	11.4	10.83	0.95
	Vibrio orientalis CIP 102891	2529292738	Proteobacteria	24.89	10.42	10.72	1.02
	Paraglaciecola agarilytica NO2	2529292809	Proteobacteria	22.35	12.08	12.17	1
	Paraglaciecola chathamensis S18K6	2529292810	Proteobacteria	22.88	12.3	12.66	1.02
	Providencia burhodogranariea DSM 19968	2529292851	Proteobacteria	24.77	9.07	10.51	1.15
	Thalassospira profundimaris WP0211	2529292925	Proteobacteria	24.02	6.98	8.29	1.18
	Comamonas testosteroni ATCC 11996	2529292992	Proteobacteria	22.35	10.29	9.63	0.93
	Xanthomonas translucens pv. translucens DSM 18974	2529293066	Proteobacteria	22.12	12.96	11.7	0.9
	Acinetobacter radioresistens FO-1, DSM 6976	2529293101	Proteobacteria	22.95	8.1	8.03	0.99
	Bartonella rattimassiliensis 15908	2529293191	Proteobacteria	23.05	6.66	7.29	1.09
	Bartonella elizabethae F9251	2529293192	Proteobacteria	25.46	5.28	7.78	1.47
	Pseudomonas stutzeri ZoBell 632, ATCC 14405	2529293194	Proteobacteria	24.4	10.51	10.68	1.01
	Acetobacter pasteurianus pasteurianus LMG 1262	2529293253	Proteobacteria	19.61	6.56	7.94	1.21
	Alishewanella aestuarii B11	2531839095	Proteobacteria	22.32	11.39	10.56	0.92
	Oceanibaculum indicum P24	2531839096	Proteobacteria	22.74	6.6	7.99	1.21
	Vibrio mimicus CAIM 602	2531839160	Proteobacteria	24.75	9.11	9.55	1.04
	Paraglaciecola polaris LMG 21857	2531839185	Proteobacteria	22.32	10.72	11.82	1.1
	Paraglaciecola mesophila KMM 241	2531839187	Proteobacteria	23.76	11.09	11.59	1.04
	Paraglaciecola arctica BSs20135	2531839188	Proteobacteria	23.98	10.68	11.88	1.11
	Aliiglaciecola lipolytica E3	2531839189	Proteobacteria	24.08	11.45	12.38	1.08
	Alcanivorax hongdengensis A-11-3	2531839231	Proteobacteria	23.42	10.27	9.74	0.94
	Thauera phenylacetica B4P	2531839276	Proteobacteria	21.45	7.38	8.24	1.11
	Thauera linaloolentis 47Lol, DSM 12138	2531839277	Proteobacteria	22.61	9.62	10.53	1.09
	Massilia timonae CCUG 45783	2531839286	Proteobacteria	22.61	14.57	12.77	0.87
	Phaeospirillum molischianum DSM 120	2531839420	Proteobacteria	19.66	6.54	7.54	1.15
	Rheinheimera nanhaiensis E407-8	2531839457	Proteobacteria	23.46	13.02	12.19	0.93
	Haemophilus haemolyticus AQ/3273, ATCC 33390	2531839471	Proteobacteria	21.69	8.89	7.56	0.85
	Haemophilus paraphrohaemolyticus HK411, NCTC 10670	2531839472	Proteobacteria	20.52	8.24	7.16	0.86
	Sulfuricella denitrificans skB26	2531839478	Proteobacteria	25.79	9.73	10.62	1.09
	Acinetobacter radioresistens FO-1, DSM 6976	2531839506	Proteobacteria	22.39	7.73	7.88	1.01
	Shimwellia blattae NBRC 105725	2531839602	Proteobacteria	23.74	8.47	8.09	0.95
	Pseudomonas avellanae BPIC 631	2531839710	Proteobacteria	21.42	9.14	9.06	0.99
	Cronobacter universalis NCTC 9529	2534681665	Proteobacteria	20.13	6.88	6.6	0.95
	Aeromonas molluscorum 848T, CECT 5864	2534681676	Proteobacteria	23.54	9.14	9.07	0.99
	Aeromonas diversa 2478-85, CECT 4254	2534681677	Proteobacteria	23.74	8.89	10.29	1.15
	Cronobacter condimenti 1330	2534681767	Proteobacteria	22.46	8.98	8.42	0.93
	Rhizobium grahamii CCGE 502	2534681796	Proteobacteria	21.69	7.8	8.48	1.08
	Magnetospirillum caucaseum SO-1	2534681903	Proteobacteria	18.46	6.77	7.65	1.12
	Thalassospira xiamenensis M-5, DSM 17429	2534681947	Proteobacteria	25.03	7.5	8.51	1.13
	Acinetobacter calcoaceticus DSM 30006	2534682017	Proteobacteria	23.09	9.57	9.57	1
	Acinetobacter junii CIP 64.5	2534682021	Proteobacteria	22.68	8.58	8.29	0.96
	Acinetobacter junii CIP 107470	2534682023	Proteobacteria	22.48	8.04	8.15	1.01
	Brucella abortus 544	2534682119	Proteobacteria	24.95	8.68	9.23	1.06
	Alishewanella agri BL06	2534682187	Proteobacteria	23.59	13.2	11.71	0.88
	Acinetobacter baumannii ATCC 19606, CIP 70.34	2534682196	Proteobacteria	22.04	8.78	8.6	0.97
	Glaciecola punicea DSM 14233	2534682265	Proteobacteria	22.98	7.52	7.63	1.01
	Helicobacter bizzozeronii CCUG 35545	2534682345	Proteobacteria	16.99	2.46	5.13	2.08
	Acinetobacter haemolyticus ATCC 17906	2537561554	Proteobacteria	22.49	9.12	8.24	0.9
	Acinetobacter pittii CIP 70.29	2537561555	Proteobacteria	22.76	9.99	9.5	0.95
	Acinetobacter johnsonii CIP 64.6	2537561556	Proteobacteria	21.71	8.71	7.91	0.9
	Acinetobacter nosocomialis NIPH 2119	2537561557	Proteobacteria	22.45	9.77	9.52	0.97
	Cystobacter fuscus DSM 2262	2537561635	Proteobacteria	16.33	10.04	9.32	0.92
	Thauera aminoaromatica S2	2537561694	Proteobacteria	22.69	8.5	8.88	1.04
	Pectobacterium wasabiae CFBP 3304	2537561728	Proteobacteria	23.73	9.62	10.03	1.04
	Sphingobium yanoikuyae ATCC 51230	2537561796	Proteobacteria	22.63	14.74	13.87	0.94
	Ralstonia solanacearum K60	2537561801	Proteobacteria	21.43	9.04	8.47	0.93
	Burkholderia multivorans CEPA002, ATCC BAA-247	2537561808	Proteobacteria	20.57	7.98	8.21	1.02
	Rhodanobacter spathiphylli B39	2537561836	Proteobacteria	25.08	12.91	12.15	0.94
	Rhodanobacter thiooxydans LCS2	2537561839	Proteobacteria	24.54	11.54	11.97	1.03
	Rhodanobacter fulvus Jip2	2537561840	Proteobacteria	24.47	11.85	11.44	0.96
	Aggregatibacter aphrophilus 320, ATCC 33389	2537561844	Proteobacteria	23.75	7.32	7.37	1
	Afipia felis felis ATCC 53690	2537561903	Proteobacteria	25.73	10.82	11.36	1.04
	Afipia broomeae ATCC 49717	2537561905	Proteobacteria	24.9	11	12.15	1.1
	Afipia clevelandensis ATCC 49720	2537561906	Proteobacteria	25.17	10.57	11.47	1.08
	Pasteurella bettyae CCUG 2042	2537561960	Proteobacteria	21.52	8.12	6.61	0.81
	Haemophilus parahaemolyticus HK385, NCTC 8479	2537561962	Proteobacteria	20.42	8.13	7.72	0.94
	Acinetobacter lwoffii NCTC 5866	2537562009	Proteobacteria	22.38	8.38	7.88	0.94
	Alcanivorax pacificus W11-5	2537562047	Proteobacteria	21.58	9.78	9.28	0.94
	Helicobacter pylori CCUG 17874	2537562118	Proteobacteria	20.66	5.81	10.04	1.72
	Thiomicrorhabdus chilensis DSM 12352	2537562247	Proteobacteria	24.25	8.98	8.89	0.98
	Herbaspirillum frisingense GSF30	2540341032	Proteobacteria	23.76	9.19	9.19	1
	Methylomicrobium alcaliphilum 20Z	2540341096	Proteobacteria	23.04	7.55	8.89	1.17
	Pseudodesulfovibrio piezophilus C1TLV30	2540341170	Proteobacteria	25.18	6.61	7.81	1.18
	Marinobacter hydrocarbonoclasticus ATCC 49840	2540341173	Proteobacteria	24.55	8.25	9.22	1.11
	Roseomonas gilardii rosea ATCC BAA-691	2540341198	Proteobacteria	21.3	8.67	7.1	0.81
	Microvirga flocculans ATCC BAA-817	2540341199	Proteobacteria	22.54	9.29	9.55	1.02
	Agrobacterium larrymoorei ATCC 51759	2540341200	Proteobacteria	23.12	8.85	9.24	1.04
	Hydrogenovibrio kuenenii DSM 12350	2540341246	Proteobacteria	25.56	8.96	9.59	1.07
	Desulfocurvus vexinensis DSM 17965	2541046937	Proteobacteria	22.63	7.75	7.36	0.94
	Cedecea davisae 005, DSM 4568	2541046972	Proteobacteria	23.58	9.15	8.92	0.97
	Pseudoalteromonas rubra ATCC 29570	2541047006	Proteobacteria	22.83	15.5	15.08	0.97
	Bdellovibrio exovorus JSS	2541047022	Proteobacteria	24.97	15.31	15.77	1.03
	Rickettsia prowazekii Breinl	2541047049	Proteobacteria	25.21	2.71	4.89	1.8
	Pseudoalteromonas citrea NCIMB 1889	2541047157	Proteobacteria	21.95	12.33	13.45	1.09
	Pseudoalteromonas marina mano4	2541047158	Proteobacteria	24.61	13.7	13.35	0.97
	Pseudoalteromonas undina NCIMB 2128	2541047161	Proteobacteria	25.13	13.85	13.29	0.95
	Paraglaciecola psychrophila 170	2541047515	Proteobacteria	21.97	8.16	9.75	1.19
	Phaseolibacter flectens ATCC 12775	2545555808	Proteobacteria	21.85	7.38	7.83	1.06
	Shewanella fidelis ATCC BAA-318	2545555820	Proteobacteria	26.39	14.73	14.32	0.97
	Curvibacter gracilis ATCC BAA-807	2545555856	Proteobacteria	21.87	11.16	9.98	0.89
	Shewanella colwelliana ATCC 39565	2545555858	Proteobacteria	24.66	13.84	13.13	0.94
	Bartonella doshiae ATCC 700133	2545555861	Proteobacteria	23.56	4.98	8.3	1.66
	Bartonella vinsonii berkhoffii ATCC 51672	2545555862	Proteobacteria	22.62	3.98	7.17	1.8
	Vibrio albensis ATCC 14547	2545555863	Proteobacteria	24.03	9.3	9.99	1.07
	Bartonella elizabethae F9251, ATCC 49927	2545555865	Proteobacteria	24.91	5.28	7.77	1.47
	Rhizobium selenitireducens ATCC BAA-1503	2545555877	Proteobacteria	23.2	9.12	9.73	1.06
	Bartonella grahamii ATCC 700132	2545824615	Proteobacteria	24.88	5.09	7.69	1.51
	Aeromonas salmonicida pectinolytica 34mel	2545824637	Proteobacteria	23	9.18	9.67	1.05
	Paraglaciecola psychrophila 170	2545824640	Proteobacteria	20.98	7.47	8.97	1.2
	Marinobacter nanhaiticus D15-8W	2545824678	Proteobacteria	25.13	9.31	10.13	1.08
	Marinobacter santoriniensis NKSG1	2545824694	Proteobacteria	24.83	8.28	8.63	1.04
	Piscirickettsia salmonis LF-89	2545824721	Proteobacteria	19.43	3.98	5.05	1.26
	Sulfurimonas hongkongensis AST-10	2545824783	Proteobacteria	24.23	6.81	10.52	1.54
	Magnetospirillum bellicus VDY	2546825520	Proteobacteria	20.25	9.46	9.76	1.03
	Shewanella waksmanii ATCC BAA-643	2546825523	Proteobacteria	25.71	15.08	14.63	0.97
	Helicobacter pametensis ATCC 51478	2546825547	Proteobacteria	21.09	4.65	9.88	2.12
	Pseudomonas chloritidismutans AW-1	2546826725	Proteobacteria	24.77	10.97	11.72	1.06
	Verminephrobacter aporrectodeae subsp. tuberculatae At4	2547132082	Proteobacteria	18.69	6.65	7.27	1.09
	Metakosakonia massiliensis JC163	2547132115	Proteobacteria	22.99	9.27	8.78	0.94
	Fluoribacter dumoffii NY 23, ATCC 33279	2547132117	Proteobacteria	24.63	9.51	10.81	1.13
	Sphingomonas echinoides ATCC 14820	2547132141	Proteobacteria	22.82	11.86	11.91	1
	Noviherbaspirillum massiliense JC206	2547132156	Proteobacteria	24.5	9.82	8.99	0.91
	Moritella dasanensis ArB 0140	2547132162	Proteobacteria	26.63	11.08	10.99	0.99
	Bartonella senegalensis OS02	2547132167	Proteobacteria	22.82	4.16	7.04	1.69
	Bartonella birtlesii IBS 325	2547132177	Proteobacteria	25.55	4.37	7.64	1.74
	Methylococcus capsulatus Texas	2547132180	Proteobacteria	23.01	8.74	10.57	1.2
	Kosakonia sacchari SP1	2547132181	Proteobacteria	23.72	9.55	9.28	0.97
	Edwardsiella tarda ATCC 15947	2547132207	Proteobacteria	25.13	9.33	9.15	0.98
	Acetobacter aceti NBRC 14818	2547132264	Proteobacteria	18.89	5.83	6.89	1.18
	Enterobacter mori LMG 25706	2547132296	Proteobacteria	24.15	10.55	9.79	0.92
	Acinetobacter bereziniae Brisou 64, LMG 1003	2547132297	Proteobacteria	20.55	9.57	9.53	0.99
	Acinetobacter lwoffii NCTC 5866	2547132300	Proteobacteria	20.96	7.63	7.22	0.94
	Acinetobacter calcoaceticus DSM 30006	2547132303	Proteobacteria	21.61	8.1	8.34	1.02
	Acinetobacter parvus NIPH 384, DSM 16617	2547132305	Proteobacteria	18.8	6.85	6.55	0.95
	Acinetobacter ursingii E. Stranska, DSM 16037	2547132306	Proteobacteria	21.89	8.12	8.15	1
	Acinetobacter radioresistens FO-1, DSM 6976	2547132307	Proteobacteria	21.65	7.03	7.24	1.02
	Komagataeibacter europaeus LMG 18890	2547132370	Proteobacteria	17.93	7.34	8.19	1.11
	Acidovorax radicis N35	2547132374	Proteobacteria	24.17	11.34	10.15	0.89
	Edwardsiella ictaluri ATCC 33202	2547132403	Proteobacteria	22.34	7.7	7.67	0.99
	Paracoccus aminophilus JCM 7686	2547132467	Proteobacteria	21.11	8.92	8.96	1
	Bartonella clarridgeiae ATCC 51734	2547132469	Proteobacteria	23.44	3.87	7.28	1.88
	Carnimonas nigrificans ATCC BAA-78	2547132470	Proteobacteria	22.36	7.11	6.62	0.93
	Azospira restricta SUA2	2547132511	Proteobacteria	23.1	9.31	10.76	1.15
	Azospira oryzae 6a3	2547132512	Proteobacteria	23	9.43	10.26	1.08
	Halomonas boliviensis LC1	2548876524	Proteobacteria	25.68	7.73	9.09	1.17
	Xanthomonas campestris pv. musacearum NCPPB 2005	2548876665	Proteobacteria	22.13	13.51	12.18	0.9
	Acetobacter pasteurianus pasteurianus LMG 1262	2548876776	Proteobacteria	19.42	8.12	8.26	1.01
	Pseudoalteromonas haloplanktis ATCC 14393	2548876785	Proteobacteria	24.55	15.86	14.71	0.92
	Methylocystis parvus OBBP	2548876819	Proteobacteria	24.34	12.75	13.28	1.04
	Campylobacter jejuni jejuni ATCC 33560	2548876844	Proteobacteria	22.41	5.15	5.98	1.16
	Cronobacter malonaticus LMG 23826	2548876974	Proteobacteria	23.57	9.79	9.1	0.92
	Diplorickettsia massiliensis 20B	2548876986	Proteobacteria	16.12	2.55	3.35	1.31
	Cronobacter dublinensis dublinensis LMG 23823	2548876988	Proteobacteria	23.16	10.05	9.29	0.92
	Cronobacter dublinensis lactaridi LMG 23825	2548876989	Proteobacteria	22.92	9.94	9.11	0.91
	Cronobacter dublinensis lausannensis LMG 23824	2548876991	Proteobacteria	22.5	9.68	9.02	0.93
	Cronobacter universalis NCTC 9529	2548876992	Proteobacteria	23.39	10.57	9.6	0.9
	Cronobacter muytjensii ATCC 51329	2548876993	Proteobacteria	23.11	10.12	9.21	0.91
	Herbaspirillum lusitanum P6-12	2548876994	Proteobacteria	23.74	9.08	9.04	0.99
	Catenovulum agarivorans YM01	2548877024	Proteobacteria	24.12	15.75	14.04	0.89
	Pseudomonas donghuensis HYS	2548877042	Proteobacteria	22.81	11.07	11.07	1
	Rickettsia honei RB	2548877054	Proteobacteria	20.6	3.06	4.56	1.49
	Planktomarina temperata RCA23, DSM 22400	2548877138	Proteobacteria	19.97	5.4	6.38	1.18
	Advenella mimigardefordensis DPN7	2548877156	Proteobacteria	21.82	11.06	10.5	0.94
	Acinetobacter venetianus RAG-1	2551306081	Proteobacteria	23.47	10.04	9.33	0.92
	Melaminivora alkalimesophila CY1	2551306097	Proteobacteria	20.83	6.89	6.65	0.96
	Yersinia massiliensis CCUG 53443	2551306129	Proteobacteria	25.01	10.03	11.13	1.1
	Reyranella massiliensis 521, DSM 23428	2551306131	Proteobacteria	21.49	10.93	9.52	0.87
	Bartonella rattaustraliani AUST/NH4	2551306134	Proteobacteria	21.13	4.12	5.98	1.45
	Legionella tunisiensis LegM	2551306136	Proteobacteria	21.19	4.18	5.84	1.39
	Halomonas stevensii S18214	2551306145	Proteobacteria	24.41	7.69	8.21	1.06
	Afipia birgiae 34632	2551306146	Proteobacteria	24.68	9.77	11.66	1.19
	Bartonella florenciae R4	2551306357	Proteobacteria	23.61	4.44	7.08	1.59
	Xanthomonas cassavae CFBP 4642	2551306373	Proteobacteria	20.78	12.03	10.92	0.9
	Dickeya solani IPO 2222	2551306374	Proteobacteria	22.68	9.45	9.66	1.02
	Dickeya dianthicola NCPPB 453	2551306377	Proteobacteria	22.57	8.2	8.64	1.05
	Piscirickettsia salmonis LF-89	2551306388	Proteobacteria	20.37	4.82	6.2	1.28
	Herbaspirillum huttiense putei IAM 15032	2551306420	Proteobacteria	24.69	10.42	9.5	0.91
	Bartonella rattimassiliensis 15908	2551306465	Proteobacteria	23.12	4.38	7.1	1.62
	Moritella marina ATCC 15381	2551306474	Proteobacteria	26.06	10.7	10.77	1
	Salinivibrio costicola costicola ATCC 33508	2551306522	Proteobacteria	22.34	7.04	7.9	1.12
	Halomonas smyrnensis AAD6	2551306539	Proteobacteria	22.13	8.18	7.91	0.96
	Euryhalocaulis caribicus JL2009	2554235119	Proteobacteria	22.72	13.74	11.53	0.83
	Pseudomonas pelagia CL-AP6	2554235135	Proteobacteria	24.52	10.09	10.53	1.04
	Xanthomonas maliensis M97	2554235154	Proteobacteria	21.78	12.24	11.5	0.93
	Paraburkholderia phenoliruptrix AC1100	2554235175	Proteobacteria	22.08	9.74	8.72	0.89
	Pseudomonas avellanae BPIC 631	2554235217	Proteobacteria	21.36	9.8	9.45	0.96
	Sphingobium chinhatense IP26	2554235282	Proteobacteria	19.88	8.29	8.67	1.04
	Pseudomonas protegens CHA0	2554235341	Proteobacteria	23.3	10.98	10.9	0.99
	Pseudomonas putida NBRC 14164	2554235365	Proteobacteria	22.93	11.1	11.37	1.02
	Pseudomonas aeruginosa BL21	2554235471	Proteobacteria	22.91	11.7	11.3	0.96
	Alteromonas macleodii ATCC 27126	2554235747	Proteobacteria	24.99	13.63	13.48	0.98
	Franconibacter pulveris DSM 19144	2556921006	Proteobacteria	23.54	10.67	9.81	0.91
	Microvirgula aerodenitrificans DSM 15089	2556921007	Proteobacteria	23.17	9.99	8.98	0.89
	Afifella pfennigii DSM 17143	2556921008	Proteobacteria	25.11	9.75	10.53	1.08
	Enterovibrio calviensis DSM 14347	2556921009	Proteobacteria	24.71	10.15	10.23	1
	Marinobacterium jannaschii DSM 6295	2556921010	Proteobacteria	22.19	8.9	9.95	1.11
	Acinetobacter tandoii DSM 14970	2556921011	Proteobacteria	21.08	7.7	7.62	0.98
	Halomonas halodenitrificans DSM 735	2556921012	Proteobacteria	23.71	8.25	8.09	0.98
	Deefgea rivuli DSM 18356	2556921014	Proteobacteria	24.31	11.79	10.93	0.92
	Zymobacter palmae DSM 10491	2556921094	Proteobacteria	21.38	8.47	7.97	0.94
	Brackiella oedipodis DSM 13743	2556921113	Proteobacteria	23.41	8.08	7.01	0.86
	Desulfobulbus elongatus DSM 2908	2556921601	Proteobacteria	22.19	6.93	7.82	1.12
	Conchiformibius steedae DSM 2580	2556921602	Proteobacteria	21.7	10.03	7.85	0.78
	Desulfovermiculus halophilus DSM 18834	2556921618	Proteobacteria	21.47	4.29	5.61	1.3
	Pseudomonas monteilii DSM 14164	2556921620	Proteobacteria	22.35	11.05	11	0.99
	Acinetobacter towneri DSM 14962	2556921621	Proteobacteria	21.09	8.54	7.78	0.91
	Terasakiella pusilla DSM 6293	2556921622	Proteobacteria	21.9	8.55	9.34	1.09
	Thauera linaloolentis DSM 12138	2556921623	Proteobacteria	23.37	11	11.24	1.02
	Campylobacter upsaliensis DSM 5365	2556921624	Proteobacteria	21.01	4.99	7.19	1.44
	Acidocella facilis ATCC 35904	2556921625	Proteobacteria	21.24	8.15	7.93	0.97
	Taylorella asinigenitalis ATCC 700933	2556921627	Proteobacteria	21.76	8.95	8.82	0.98
	Pseudomonas plecoglossicida DSM 15088	2556921648	Proteobacteria	22.27	10.56	10.48	0.99
	Pseudomonas fulva DSM 17717	2556921649	Proteobacteria	21.4	10.37	9.86	0.95
	Thiothrix lacustris DSM 21227	2556921650	Proteobacteria	23.2	10.93	10.17	0.93
	Legionella geestiana DSM 21217	2556921651	Proteobacteria	23.66	9.65	9.78	1.01
	Halotalea alkalilenta DSM 17697	2556921652	Proteobacteria	22.05	8.54	8.63	1.01
	Pseudomonas mosselii DSM 17497	2556921653	Proteobacteria	22.16	11.01	10.63	0.96
	Acinetobacter baylyi DSM 14961	2556921654	Proteobacteria	23.03	8.63	8.72	1.01
	Vibrio cholerae ATCC 14035	2556921658	Proteobacteria	23.51	9.24	10.01	1.08
	Mannheimia granulomatis DSM 19156	2556921673	Proteobacteria	21.82	9.31	8.17	0.87
	Simplicispira psychrophila DSM 11588	2558309000	Proteobacteria	22.35	8.34	8.13	0.97
	Campylobacter cuniculorum DSM 23162	2558309001	Proteobacteria	22.3	4.79	6.57	1.37
	Legionella sainthelensi ATCC 35248	2558309002	Proteobacteria	23.43	7.8	10.08	1.29
	Pseudohaliea rubra DSM 19751	2558309010	Proteobacteria	22.49	9.89	10.07	1.01
	Legionella cherrii DSM 19213	2558309037	Proteobacteria	24.66	9.15	10.76	1.17
	Phaeobacter gallaeciensis DSM 26640	2558309061	Proteobacteria	21.97	8.78	9.49	1.08
	Spiribacter curvatus UAH-SP71	2558309070	Proteobacteria	22.77	5.8	7.41	1.27
	Ehrlichia muris AS145	2558309078	Proteobacteria	25.82	3.76	6.41	1.7
	Achromobacter xylosoxidans NBRC 15126, ATCC 27061	2558309085	Proteobacteria	23.28	11.24	11.16	0.99
	Pseudooceanicola nanhaiensis DSM 18065	2558309102	Proteobacteria	22.43	9.26	9.35	1
	Paracoccus yeei ATCC BAA-599	2558309104	Proteobacteria	20.02	8.32	8.49	1.02
	Roseomonas mucosa ATCC BAA-692	2558309106	Proteobacteria	20.71	8.06	7.09	0.87
	Legionella lansingensis ATCC 49751	2558309107	Proteobacteria	24.62	7.86	9.38	1.19
	Helicobacter rodentium ATCC 700285	2558309108	Proteobacteria	23.74	5.6	6.76	1.2
	Sulfurospirillum multivorans DSM 12446	2558860208	Proteobacteria	26.18	7.36	9.12	1.23
	Dickeya dadantii dieffenbachiae NCPPB 2976	2558860213	Proteobacteria	22.86	8.9	9.71	1.09
	Dickeya dadantii NCPPB 898	2558860214	Proteobacteria	22.14	9.47	9.77	1.03
	Dickeya zeae NCPPB 2538	2558860215	Proteobacteria	22.88	9.17	9.24	1
	Dickeya chrysanthemi NCPPB 402	2558860220	Proteobacteria	22.14	8.39	8.72	1.03
	Rickettsia japonica YH	2558860235	Proteobacteria	21.13	3.21	4.57	1.42
	Novosphingobium lindaniclasticum LE124	2558860244	Proteobacteria	20.35	9.96	10.38	1.04
	Sphingobium quisquiliarum P25	2558860245	Proteobacteria	19.16	8.87	8.87	1
	Helicobacter macacae MIT 99-5501	2558860248	Proteobacteria	27.07	6.93	9.76	1.4
	Chania multitudinisentens RB-25	2558860259	Proteobacteria	22.27	10.67	11.91	1.11
	Sphingomonas sanxanigenens DSM 19645, NX02	2558860262	Proteobacteria	19.77	11.16	11.46	1.02
	Legionella fairfieldensis ATCC 49588	2558860982	Proteobacteria	23.21	7.02	8.73	1.24
	Rhizobium undicola ATCC 700741	2558860983	Proteobacteria	22.52	7.91	9.64	1.21
	Balneatrix alpica DSM 16621	2558860993	Proteobacteria	21.95	7.84	9.26	1.18
	Alkanindiges illinoisensis DSM 15370	2558860994	Proteobacteria	22.67	8.28	8.7	1.05
	Campylobacter jejuni doylei ATCC 49349	2561511059	Proteobacteria	21.91	5.03	7.02	1.39
	Legionella wadsworthii ATCC 33877	2561511070	Proteobacteria	24.51	9.53	11.17	1.17
	Brevundimonas bacteroides DSM 4726	2561511096	Proteobacteria	22.53	14.16	11.68	0.82
	Acidiphilium angustum ATCC 35903	2561511102	Proteobacteria	23.43	7.93	7.75	0.97
	Bilophila wadsworthia ATCC 49260	2561511128	Proteobacteria	22.79	7.5	8.07	1.07
	Desulfovibrio alcoholivorans DSM 5433	2561511137	Proteobacteria	26.19	9.77	9.99	1.02
	Desulfocapsa sulfexigens DSM 10523	2561511172	Proteobacteria	28.36	7.89	9.2	1.16
	Vibrio campbellii ATCC BAA-1116	2561511217	Proteobacteria	22.25	9.59	10.26	1.06
	Desulfovibrio gigas DSM 1382, ATCC 19364	2561511218	Proteobacteria	23.48	7.38	8.4	1.13
	Enterobacter cancerogenus ATCC 35316	2562617148	Proteobacteria	23.78	9.18	9.28	1.01
	Neisseria lactamica ATCC 23970	2562617168	Proteobacteria	16.15	6.33	5.59	0.88
	Neisseria cinerea ATCC 14685	2562617169	Proteobacteria	19.77	8.32	7.09	0.85
	Simonsiella muelleri ATCC 29453	2562617187	Proteobacteria	20.51	10.37	6.72	0.64
	Salinisphaera shabanensis E1L3A	2562617193	Proteobacteria	26.73	9.76	9.08	0.93
	Halobacteriovorax marinus SJ	2563366500	Proteobacteria	21.29	13.58	18.29	1.34
	Desulfonatronovibrio hydrogenovorans DSM 9292	2563366506	Proteobacteria	24.33	4.32	6.4	1.48
	Pseudomonas corrugata NCPPB2445	2563366525	Proteobacteria	22.3	10.44	10.06	0.96
	Acidovorax oryzae ATCC 19882	2563366540	Proteobacteria	23.74	10.62	8.84	0.83
	Helicobacter bilis ATCC 51630	2563366541	Proteobacteria	21.73	6.93	9.61	1.38
	Serratia liquefaciens ATCC 27592	2563366574	Proteobacteria	23.85	8.94	9.25	1.03
	Vibrio alginolyticus ATCC 17749	2563366623	Proteobacteria	23.51	10.4	10.06	0.96
	Psychrobacter phenylpyruvicus DSM 7000	2563366723	Proteobacteria	21.73	7.43	5.94	0.79
	Fodinicurvata fenggangensis DSM 21160	2563366728	Proteobacteria	22.8	6.94	7.9	1.13
	Marinospirillum insulare DSM 21763	2563366729	Proteobacteria	22	6.63	7.66	1.15
	Pseudomonas tolaasii NCPPB 2192	2563366740	Proteobacteria	18.09	5.39	6.04	1.12
	Marinomonas ushuaiensis DSM 15871	2563366749	Proteobacteria	24.68	7.5	8.02	1.06
	Neisseria weaveri ATCC 51223	2563366766	Proteobacteria	20.44	8	6.09	0.76
	Marinomonas profundimaris D104	2563367074	Proteobacteria	24.1	7.74	8.5	1.09
	Sphingobium xenophagum NBRC 107872	2563367137	Proteobacteria	20.14	11.09	11.04	0.99
	Edwardsiella hoshinae NBRC 105699	2563367140	Proteobacteria	23.8	8.96	9.52	1.06
	Vibrio halioticoli NBRC 102217	2563367142	Proteobacteria	23.77	9.79	9.79	1
	Roseivivax halodurans JCM 10272	2563367175	Proteobacteria	21.6	9.17	9.77	1.06
	Nitrincola nitratireducens AK23	2563367223	Proteobacteria	24.72	6.61	7.83	1.18
	Pararheinheimera texasensis DSM 17496	2565956515	Proteobacteria	25.51	16.06	15.28	0.95
	Roseomonas aerilata DSM 19363	2565956516	Proteobacteria	17.88	10.16	7.91	0.77
	Andreprevotia chitinilytica DSM 18519	2565956517	Proteobacteria	24.62	12.7	12.93	1.01
	Vibrio pacinii DSM 19139	2565956518	Proteobacteria	23.61	9.7	10.5	1.08
	Desulfovibrio frigidus DSM 17176	2565956520	Proteobacteria	27.82	8.27	8.95	1.08
	Vibrio rhizosphaerae DSM 18581	2565956521	Proteobacteria	22.76	7.79	8.67	1.11
	Photorhabdus australis DSM 17609	2565956522	Proteobacteria	19.27	5.19	6.11	1.17
	Chromobacterium haemolyticum DSM 19808	2565956523	Proteobacteria	22.74	11.8	11.31	0.95
	Nevskia soli DSM 19509	2565956524	Proteobacteria	23.85	14.18	12.02	0.84
	Shewanella haliotis JCM 14758	2565956593	Proteobacteria	22.42	10.37	10.22	0.98
	Acinetobacter ursingii E. Stranska, DSM 16037	2565956639	Proteobacteria	22.45	8.63	8.51	0.98
	Acinetobacter bereziniae Brisou 64, LMG 1003	2565956640	Proteobacteria	21.58	10.75	10.62	0.98
	Acinetobacter parvus NIPH 384, DSM 16617	2565956642	Proteobacteria	20.13	7.42	7.02	0.94
	Acinetobacter tjernbergiae DSM 14971	2565956679	Proteobacteria	22.26	9.79	9.45	0.96
	Acinetobacter schindleri CIP 107287	2565956681	Proteobacteria	22.55	8.65	8.4	0.97
	Acinetobacter bouvetii DSM 14964	2565956682	Proteobacteria	24.4	11.05	10.37	0.93
	Acinetobacter baylyi DSM 14961	2565956683	Proteobacteria	23	8.62	8.68	1
	Acinetobacter venetianus RAG-1	2565956684	Proteobacteria	23.67	10.23	9.39	0.91
	Acinetobacter bohemicus ANC 3994	2565956688	Proteobacteria	22.16	9.47	9.02	0.95
	Acinetobacter seifertii NIPH 973	2565956690	Proteobacteria	21.89	9.23	9.15	0.99
	Acinetobacter indicus ANC 4215	2565956693	Proteobacteria	21.24	8.61	7.61	0.88
	Acinetobacter gerneri DSM 14967	2565956694	Proteobacteria	21.69	10.36	9.73	0.93
	Acinetobacter towneri DSM 14962	2565956698	Proteobacteria	21.1	8.52	7.7	0.9
	Acinetobacter tandoii DSM 14970	2565956702	Proteobacteria	21.16	7.75	7.57	0.97
	Acinetobacter guillouiae CIP 63.46	2565956705	Proteobacteria	22.36	11.98	11.64	0.97
	Gallaecimonas xiamenensis 3-C-1	2565956799	Proteobacteria	23.43	12.32	13.21	1.07
	Sphingomonas astaxanthinifaciens DSM 22298	2565957137	Proteobacteria	23.69	13.1	12.54	0.95
	Thiomicrospira pelophila DSM 1534	2565957139	Proteobacteria	23.82	8.64	9.45	1.09
	Desulfococcus multivorans DSM 2059	2568526001	Proteobacteria	24.48	4.63	6.63	1.43
	Andreprevotia lacus DSM 23236	2568526002	Proteobacteria	23.37	12.87	12.61	0.97
	Lysobacter spongiicola DSM 21749	2568526003	Proteobacteria	25.9	13.05	11.38	0.87
	Desulfovibrio bizertensis DSM 18034	2568526004	Proteobacteria	25.75	6.76	6.69	0.98
	Pseudogulbenkiania subflava DSM 22618	2568526005	Proteobacteria	23.42	9.17	9.57	1.04
	Vibrio cincinnatiensis DSM 19608	2568526007	Proteobacteria	23.88	7.47	8.51	1.13
	Desulfovibrio gracilis DSM 16080	2568526008	Proteobacteria	26.01	6.47	7.76	1.19
	Enterovibrio nigricans DSM 22720	2568526010	Proteobacteria	22.06	8.53	9.18	1.07
	Pseudomonas aeruginosa DSM 50071	2568526011	Proteobacteria	23.62	12.2	11.67	0.95
	Psychrobacter aquaticus CMS 56	2568526406	Proteobacteria	21.92	6.64	5.43	0.81
	Vibrio owensii LMG 25430	2568526433	Proteobacteria	24.46	12.14	12.18	1
	Cobetia crustatorum JO1	2568526450	Proteobacteria	24.31	6.68	7.51	1.12
	Pseudomonas chloritidismutans AW-1	2568526533	Proteobacteria	24.26	9.5	10.32	1.08
	Lutibaculum baratangense AMV1	2568526534	Proteobacteria	23.81	8.49	9.86	1.16
	Belnapia moabensis DSM 16746	2571042000	Proteobacteria	17.24	8.84	7.74	0.87
	Xenophilus azovorans DSM 13620	2571042002	Proteobacteria	19.92	10.93	8.98	0.82
	Stenoxybacter acetivorans DSM 19021	2571042003	Proteobacteria	22.42	7.79	5.83	0.74
	Alysiella crassa DSM 2578	2571042010	Proteobacteria	21.25	10.75	7.64	0.71
	Desulfobacter vibrioformis DSM 8776	2571042011	Proteobacteria	23.85	4.58	6.49	1.41
	Agrobacterium radiobacter DSM 30147	2571042120	Proteobacteria	24.17	8.06	8.39	1.04
	Halomonas titanicae BH1	2571042251	Proteobacteria	28.68	8.38	9.49	1.13
	Desulfovibrio paquesii DSM 16681	2571042346	Proteobacteria	24.95	7.79	8.78	1.12
	Pseudoxanthomonas kalamensis DSM 18571	2571042364	Proteobacteria	24.32	13.37	11.36	0.84
	Lysobacter oryzae DSM 21044	2571042365	Proteobacteria	24.87	15.19	13.02	0.85
	Halomonas anticariensis FP35	2571042376	Proteobacteria	24.09	6.86	7.96	1.16
	Vibrio harveyi NBRC 15634	2571042430	Proteobacteria	24.85	11.64	11.72	1
	Vibrio jasicida CAIM 1864	2571042467	Proteobacteria	24.53	12.38	12.31	0.99
	Halorhodospira halochloris A	2571042483	Proteobacteria	21.75	5.93	7.33	1.23
	Vibrio owensii CAIM 1854	2571042554	Proteobacteria	22.9	10.93	10.83	0.99
	Halomonas huangheensis BJGMM-B45	2571042632	Proteobacteria	24.08	8.37	9.44	1.12
	Sphingobium ummariense RL-3	2571042663	Proteobacteria	19.65	10.31	10.41	1
	Marinobacter lipolyticus SM19	2571042755	Proteobacteria	24.45	8.37	9.58	1.14
	Sphingobium barthaii KK22	2571042868	Proteobacteria	19.06	9.94	9.71	0.97
	Phenylobacterium composti DSM 19425	2571042909	Proteobacteria	20.74	13.68	11.28	0.82
	Desulfovibrio alkalitolerans DSM 16529	2571042912	Proteobacteria	23.73	6.47	7.18	1.1
	Pelobacter seleniigenes DSM 18267	2571042913	Proteobacteria	28.9	8.7	9.17	1.05
	Hydrogenovibrio marinus DSM 11271	2571042915	Proteobacteria	24.59	8.58	7.98	0.93
	Desulfovibrio halophilus DSM 5663	2571042916	Proteobacteria	25.41	8.27	7.76	0.93
	Desulfomicrobium thermophilum DSM 16697	2571042920	Proteobacteria	21.93	6.06	7.43	1.22
	Pseudomonas pertucinogena DSM 18268	2571042921	Proteobacteria	25.2	9.81	9.18	0.93
	Diaphorobacter oryzae DSM 22780	2574179700	Proteobacteria	23.93	10.7	9.71	0.9
	Pseudoxanthomonas taiwanensis DSM 22914	2574179701	Proteobacteria	22.99	12.78	10.52	0.82
	Desulfovibrio vietnamensis DSM 10520	2574179706	Proteobacteria	25.97	6.8	6.8	1
	Methylobacterium komagatae DSM 19563	2574179709	Proteobacteria	22.56	10.78	12.09	1.12
	Brenneria alni DSM 11811	2574179710	Proteobacteria	21.66	7.24	7.03	0.97
	Phaeobacter inhibens T5, DSM 16374	2574179718	Proteobacteria	20.98	7.72	8.57	1.11
	Vibrio ruber DSM 16370	2574179726	Proteobacteria	22.29	7.49	8.4	1.12
	Alysiella filiformis DSM 16848	2574179727	Proteobacteria	21.62	10.55	7.84	0.74
	Brenneria nigrifluens DSM 30175	2574179731	Proteobacteria	21.9	7.92	8.08	1.02
	Vibrio porteresiae DSM 19223	2574179732	Proteobacteria	24.07	9.33	9.58	1.02
	Sphingomonas sanxanigenens DSM 19645	2574179733	Proteobacteria	20.49	13.06	12.11	0.92
	Ponticoccus litoralis DSM 18986	2574179734	Proteobacteria	21.29	10.18	10.84	1.06
	Pelagicola litoralis DSM 18290	2574179735	Proteobacteria	20.47	9.16	10.23	1.11
	Methylomicrobium agile ATCC 35068	2574179740	Proteobacteria	21.64	8.33	9.45	1.13
	Arenimonas donghaensis DSM 18148, HO3-R19	2574179743	Proteobacteria	25.69	15.09	13.42	0.88
	Sphingorhabdus litoris DSM 22379	2574179751	Proteobacteria	23.68	15.88	12.95	0.81
	Lysobacter concretionis Ko07	2574179754	Proteobacteria	25.86	12.32	10.15	0.82
	Caenimonas koreensis DSM 17982	2574179763	Proteobacteria	22.96	11.37	10.14	0.89
	Azoarcus communis DSM 12120	2574179768	Proteobacteria	22.45	9.24	10.15	1.09
	Roseomonas vinacea DSM 19362	2574179773	Proteobacteria	19.04	10.54	8	0.75
	Algiphilus aromaticivorans DG1253	2574179776	Proteobacteria	22.63	11.71	10.76	0.91
	Methylomarinum vadi IT-4	2574179779	Proteobacteria	24.1	7.94	8.89	1.11
	Endozoicomonas elysicola MKT110	2574179787	Proteobacteria	22.87	8.69	10.71	1.23
	Desulfovibrio senezii DSM 8436	2574179788	Proteobacteria	23.52	6.75	7.03	1.04
	Endozoicomonas montiporae LMG 24815	2574179789	Proteobacteria	19.45	7.24	9.02	1.24
	Endozoicomonas numazuensis DSM 25634	2574179790	Proteobacteria	20	8.38	11.32	1.35
	Brevundimonas abyssalis TAR-001	2574180166	Proteobacteria	21.57	10.96	9.64	0.87
	Sulfitobacter noctilucicola NB-77	2574180182	Proteobacteria	22.46	9.09	9.22	1.01
	Sulfitobacter donghicola DSW-25, KCTC 12864	2574180243	Proteobacteria	20.74	8.55	9.17	1.07
	Sphingobium herbicidovorans NBRC 16415	2574180318	Proteobacteria	20.44	12.14	11.78	0.97
	Escherichia coli O1:K1:H7 U5/41, DSM 30083	2574180325	Proteobacteria	23.22	8	8	1
	Desulfobotulus sapovorans DSM 2055	2574180434	Proteobacteria	25.19	7.01	9.46	1.34
	Atlantibacter subterranea DSM 16208	2574180435	Proteobacteria	23.25	9.19	8.96	0.97
	Methylocapsa aurea KYG T	2574180437	Proteobacteria	22.91	9.65	11.79	1.22
	Comamonas nitrativorans DSM 13191	2574180442	Proteobacteria	22.71	8.64	7.91	0.91
	Roseomonas lacus DSM 19439	2574180450	Proteobacteria	20.13	10.48	8.12	0.77
	Propionivibrio pelophilus DSM 12018	2574180451	Proteobacteria	23.63	7.7	8.26	1.07
	Desulfovibrio idahonensis DSM 15450	2574180452	Proteobacteria	22.67	7.63	7.16	0.93
	Kingella potus DSM 18304	2574180453	Proteobacteria	20.4	11.29	9.14	0.8
	Pantoea ananatis LMG 2665	2576861011	Proteobacteria	23.21	9.34	9.06	0.97
	Cronobacter sakazakii NBRC 102416	2576861057	Proteobacteria	23.18	9.68	9.24	0.95
	Arcobacter cibarius LMG 21996	2576861106	Proteobacteria	23.17	5.15	9.01	1.74
	Chania multitudinisentens RB-25	2576861238	Proteobacteria	22.6	10.83	12.25	1.13
	Pseudomonas xiamenensis DSM 22326	2576861402	Proteobacteria	24.65	10.63	10.66	1
	Sphingomonas aestuarii DSM 19475	2576861403	Proteobacteria	22.55	12.26	10.6	0.86
	Erwinia tracheiphila DSM 21139	2576861418	Proteobacteria	17.95	6.14	6.77	1.1
	Oligotropha carboxidovorans OM5	2576861421	Proteobacteria	23.53	9.16	10.04	1.09
	Bordetella holmesii ATCC 51541	2576861425	Proteobacteria	20.25	7.25	7.54	1.04
	Sodalis praecaptivus HS1	2576861453	Proteobacteria	22.6	7.16	7.96	1.11
	Dyella jiangningensis SBZ 3-12	2576861470	Proteobacteria	24.66	14.95	14.68	0.98
	Stenotrophomonas rhizophila DSM 14405	2576861471	Proteobacteria	25.46	16.58	14.22	0.85
	Aeromonas salmonicida masoucida NBRC 13784	2576861489	Proteobacteria	23.78	9.53	9.88	1.03
	Hyphomonas oceanitis SCH89	2576861492	Proteobacteria	21.96	11.26	8.62	0.76
	Hyphomonas hirschiana VP5	2576861493	Proteobacteria	22.44	13.35	9.81	0.73
	Hyphomonas polymorpha PS728	2576861494	Proteobacteria	21.53	13.03	9.29	0.71
	Hyphomonas johnsonii MHS-2	2576861495	Proteobacteria	22.64	11.77	9.05	0.76
	Hyphomonas adhaerens MHS-3	2576861496	Proteobacteria	21.89	11.78	8.56	0.72
	Hyphomonas jannaschiana VP2	2576861497	Proteobacteria	23.41	12.55	9.1	0.72
	Rhodomicrobium udaipurense JA643	2576861659	Proteobacteria	20.85	7.7	9.57	1.24
	Asticcacaulis benevestitus DSM 16100, ATCC BAA-896	2576861677	Proteobacteria	22.24	12.81	11.88	0.92
	Sphaerotilus natans natans DSM 6575	2576861688	Proteobacteria	19.97	8.76	7.99	0.91
	Actibacterium mucosum KCTC 23349	2576861736	Proteobacteria	21.57	9.2	10.17	1.1
	Novosphingobium resinovorum KF1	2576861780	Proteobacteria	20.44	12.14	11.78	0.97
	Nitrincola lacisaponensis 4CA	2576861796	Proteobacteria	25.6	6.82	8.21	1.2
	Caballeronia jiangsuensis MP-1	2576861805	Proteobacteria	22.04	9.48	8.64	0.91
	Beijerinckia mobilis UQM 1969, DSM 2326	2576861816	Proteobacteria	20.96	5.8	9.32	1.6
	Psychrobacter muriicola 2pS	2576861830	Proteobacteria	23.59	7.97	6.41	0.8
	Lonsdalea quercina quercina ATCC 29281	2579778530	Proteobacteria	15.51	8.89	8.92	1
	Paraburkholderia fungorum NBRC 102489	2579778615	Proteobacteria	24.29	10.96	10.45	0.95
	Komagataeibacter kakiaceti JCM 25156	2579778616	Proteobacteria	17.25	4.06	4.97	1.22
	Paraburkholderia kururiensis JCM 10599	2579778690	Proteobacteria	20.35	6.4	6.8	1.06
	Paraburkholderia bannensis NBRC 103871	2579778698	Proteobacteria	23.57	11.51	10.5	0.91
	Thauera terpenica 58Eu	2579778713	Proteobacteria	23.34	8.01	8.64	1.07
	Acetobacter persici JCM 25330	2579778724	Proteobacteria	18.98	6.83	7.53	1.1
	Siccibacter colletis 1383	2579778730	Proteobacteria	22.48	9.99	9.16	0.91
	Sphingobium baderi LL03	2579778767	Proteobacteria	19.57	8.32	8.42	1.01
	Paraburkholderia oxyphila NBRC 105797	2579778781	Proteobacteria	21.35	9.32	9.25	0.99
	Sulfitobacter noctilucae NB-68	2579778790	Proteobacteria	22.37	8.79	10.02	1.13
	Vibrio azureus NBRC 104587	2579778795	Proteobacteria	21.09	9.86	11.18	1.13
	Salinivibrio costicola costicola ATCC 33508, LMG 11651	2579778798	Proteobacteria	20.66	5.55	6.5	1.17
	Pseudomonas knackmussii B13	2579778852	Proteobacteria	22.24	11	11	1
	Vibrio rotiferianus CAIM 577	2579778863	Proteobacteria	24.09	10.78	11.15	1.03
	Hydrogenovibrio marinus MH-110	2579778966	Proteobacteria	24.26	8.36	7.93	0.94
	Acetobacter okinawensis JCM 25146	2579778976	Proteobacteria	19.02	6.84	7.49	1.09
	Sphingobium lucknowense F2	2579779071	Proteobacteria	16.51	9.37	9.37	1
	Paraburkholderia caledonica NBRC 102488	2579779093	Proteobacteria	22.65	10.13	9.32	0.92
	Sphingorhabdus marina DSM 22363	2582580503	Proteobacteria	23.04	13.46	12.82	0.95
	Porphyrobacter sanguineus DSM 11032	2582580729	Proteobacteria	22.69	12.27	11.13	0.9
	Desulfovibrio litoralis DSM 11393	2582580730	Proteobacteria	27.18	7.04	7.89	1.12
	Devosia limi DSM 17137	2582580747	Proteobacteria	26.76	9.64	10.3	1.06
	Desulfacinum infernum DSM 9756	2582580750	Proteobacteria	22.1	5.37	7.21	1.34
	Moraxella bovoculi 237	2582580755	Proteobacteria	21.79	9	6.78	0.75
	Paraburkholderia ferrariae NBRC 106233	2582580766	Proteobacteria	23.28	9.77	8.88	0.9
	Paraburkholderia acidipaludis NBRC 101816	2582580767	Proteobacteria	23.46	9.62	8.95	0.93
	Hyphomonas atlantica 22II1-22F38	2582580773	Proteobacteria	22.02	10.94	8.64	0.78
	Hyphomonas chukchiensis BH-BN04-4	2582580774	Proteobacteria	21.97	11.64	8.92	0.76
	Actibacterium atlanticum 22II-S11-Z10	2582580855	Proteobacteria	21.58	9.87	10.48	1.06
	Vibrio natriegens NBRC 15636	2582580865	Proteobacteria	24.11	9.38	9.38	1
	Sphingobium lactosutens DS20	2582580885	Proteobacteria	18.28	9.02	9.05	1
	Pseudomonas canadensis 2-92	2582580912	Proteobacteria	23.01	12.04	11.85	0.98
	Sulfitobacter geojensis MM-124	2582580979	Proteobacteria	21.73	8.63	9.43	1.09
	Campylobacter corcagiensis CIT045	2582581003	Proteobacteria	25.3	7.37	10.27	1.39
	Acetobacter papayae JCM 25143	2582581005	Proteobacteria	19.77	5.4	6.94	1.28
	Rhodoferax saidenbachensis ED16	2582581024	Proteobacteria	23.07	9.49	10.06	1.06
	Rickettsia buchneri ISO7	2582581025	Proteobacteria	23.05	4.14	7.42	1.79
	Hippea jasoniae Mar08-272r	2582581238	Proteobacteria	24.89	4.15	6.9	1.66
	Desulfopila aestuarii DSM 18488	2582581262	Proteobacteria	25.81	6.6	8.75	1.32
	Acidocella aminolytica DSM 11237	2582581264	Proteobacteria	20.25	6.75	6.9	1.02
	Lampropedia hyalina DSM 16112	2582581266	Proteobacteria	21.88	7.93	7.72	0.97
	Halomonas ilicicola DSM 19980	2582581268	Proteobacteria	25.76	8.72	9.08	1.04
	Marinomonas polaris DSM 16579	2582581270	Proteobacteria	23.87	7.99	8.51	1.06
	Thermomonas hydrothermalis DSM 14834	2582581272	Proteobacteria	22.33	10.46	8.87	0.84
	Vibrio gazogenes DSM 21264	2582581274	Proteobacteria	22.47	6.73	7.93	1.17
	Kaistia soli DSM 19436	2582581302	Proteobacteria	24.31	8.42	9.15	1.08
	Enhydrobacter aerosaccus ATCC 27094	2582581318	Proteobacteria	22.59	9.2	8.89	0.96
	Oceanospirillum multiglobuliferum ATCC 33336	2582581321	Proteobacteria	22.69	6.98	7.71	1.1
	Nitrosomonas europaea ATCC 25978	2582581324	Proteobacteria	22.23	6.93	8.83	1.27
	Methylobacter whittenburyi ACM 3310	2582581870	Proteobacteria	23.31	8.7	10.12	1.16
	Roseomonas rosea DSM 14916	2585427600	Proteobacteria	19.46	10.52	7.67	0.72
	Thalassobacter stenotrophicus DSM 16310	2585427601	Proteobacteria	21.76	8.2	8.89	1.08
	Aureimonas altamirensis DSM 21988	2585427611	Proteobacteria	24.15	10.13	10.63	1.04
	Neorhizobium galegae bv. orientalis HAMBI 540	2585427634	Proteobacteria	23.39	8.67	8.81	1.01
	Alteromonas australica H17	2585427644	Proteobacteria	24.08	12.77	12.22	0.95
	Janthinobacterium agaricidamnosum W1R3	2585427668	Proteobacteria	21.01	12.06	11.74	0.97
	Pseudomonas fulva NBRC 16637	2585427679	Proteobacteria	21.4	10.36	9.8	0.94
	Pseudomonas monteilii NBRC 103158	2585427680	Proteobacteria	22.52	11.11	11.08	0.99
	Pseudomonas japonica NBRC 103040	2585427681	Proteobacteria	21.08	10.93	11.04	1.01
	Pseudomonas oryzihabitans NBRC 102199	2585427682	Proteobacteria	23.46	10.43	9.84	0.94
	Pseudomonas parafulva NBRC 16636	2585427683	Proteobacteria	21.66	10.75	10.57	0.98
	Pseudomonas cremoricolorata NBRC 16634	2585427684	Proteobacteria	21.67	10.4	9.83	0.94
	Pseudomonas plecoglossicida NBRC 103162	2585427685	Proteobacteria	22.51	10.61	10.52	0.99
	Thioclava pacifica DSM 10166	2585427686	Proteobacteria	23.83	9.64	9.22	0.95
	Thioclava indica DT23-4	2585427702	Proteobacteria	23.53	8.82	8.85	1
	Thalassospira permensis NBRC 106175	2585427703	Proteobacteria	24.52	6.45	8.01	1.24
	Luteimonas huabeiensis HB2	2585427721	Proteobacteria	23.67	15.15	12.6	0.83
	Sulfitobacter pseudonitzschiae H3	2585427828	Proteobacteria	21.41	8.95	9.89	1.1
	Arcobacter lanthieri AF1440	2585427831	Proteobacteria	24.97	6.8	9.56	1.4
	Halomonas zincidurans B6	2585427838	Proteobacteria	21.14	6.37	6.84	1.07
	Sphingobium chlorophenolicum NBRC 16172	2585427849	Proteobacteria	20.51	10.19	10.6	1.04
	Kordiimonas gwangyangensis JCM 12864	2585427871	Proteobacteria	21.38	11.98	11.8	0.98
	Methylobacillus glycogenes JCM 2850	2585427884	Proteobacteria	24.1	10	11.12	1.11
	Shewanella marina JCM 15074	2585427913	Proteobacteria	25.07	11.49	11.16	0.97
	Asaia platycodi JCM 25414	2585427932	Proteobacteria	18.05	7.55	7.52	0.99
	Asaia prunellae JCM 25354	2585427933	Proteobacteria	18.67	7.57	8.16	1.07
	Erythrobacter longus DSM 6997	2585427956	Proteobacteria	24.17	12.79	12.02	0.93
	Erythrobacter litoralis DSM 8509	2585427957	Proteobacteria	22.21	12.04	11.23	0.93
	Pantoea ananatis LMG2665	2585427963	Proteobacteria	23.55	9.4	9.09	0.96
	Rhizobium marinum MGL06	2585427975	Proteobacteria	23.91	8.83	9.04	1.02
	Aeromonas taiwanensis LMG 24683	2585427983	Proteobacteria	25.02	9.59	10.2	1.06
	Rhizobium vignae CCBAU 05176	2585428001	Proteobacteria	23.09	8.99	9.29	1.03
	Rodentibacter pneumotropicus ATCC 35149	2585428040	Proteobacteria	22.35	8.47	7.84	0.92
	Pseudoxanthobacter soli DSM 19599	2585428043	Proteobacteria	24.93	7.12	8.07	1.13
	Halodesulfovibrio marinisediminis DSM 17456	2585428071	Proteobacteria	26.56	7.75	7.72	0.99
	Succinivibrio dextrinosolvens DSM 3072	2585428075	Proteobacteria	20.22	9.56	8.48	0.88
	Desulfofustis glycolicus DSM 9705	2585428080	Proteobacteria	25.77	6.66	8.22	1.23
	Geobacter thiogenes ATCC BAA-34	2585428117	Proteobacteria	25.16	11.7	12.28	1.04
	Snodgrassella alvi wkB2	2585428136	Proteobacteria	21.73	6.82	5.35	0.78
	Legionella maceachernii ATCC 35300	2585428143	Proteobacteria	23.11	7.93	8.98	1.13
	Campylobacter helveticus ATCC 51209	2585428144	Proteobacteria	21.73	6.31	7.63	1.2
	Thiothrix eikelboomii ATCC 49788	2585428147	Proteobacteria	21.78	10.41	11.21	1.07
	Malonomonas rubra DSM 5091	2585428155	Proteobacteria	27.73	9.57	10.09	1.05
	Desulfatibacillum alkenivorans DSM 16219	2585428156	Proteobacteria	26.04	7.55	9.19	1.21
	Desulfacinum hydrothermale DSM 13146	2585428172	Proteobacteria	22.46	4.34	6.69	1.54
	Campylobacter iguaniorum 1485E	2588253734	Proteobacteria	24.21	7.23	9.45	1.3
	Ewingella americana C.024, ATCC 33852	2588253786	Proteobacteria	23.63	9.64	9.32	0.96
	Escherichia coli O1:K1:H7 U5/41, DSM 30083	2588253787	Proteobacteria	23.56	9.47	9.3	0.98
	Hafnia alvei Stuart 32011, ATCC 13337	2588253788	Proteobacteria	24.78	8.85	8.5	0.96
	Leclercia adecarboxylata Leclerc 1783, ATCC 23216	2588253789	Proteobacteria	23.55	9.26	8.63	0.93
	Serratia marcescens marcescens BS 303, ATCC 13880	2588253790	Proteobacteria	24.29	9.51	9.32	0.98
	Yokenella regensburgei F. Haas DC-1, ATCC 49455	2588253791	Proteobacteria	24.22	10.18	9.92	0.97
	Buttiauxella agrestis CDC 1176-81, ATCC 33320	2588253793	Proteobacteria	24.44	10.06	9.51	0.94
	Citrobacter freundii ATCC 8090	2588253794	Proteobacteria	24.59	9.54	9.45	0.99
	Kluyvera ascorbata ATCC 33433	2588253795	Proteobacteria	23.93	9.67	9.39	0.97
	Leminorella grimontii ATCC 33999	2588253796	Proteobacteria	23.41	9.95	9.84	0.98
	Rahnella aquatilis ATCC 33071	2588253797	Proteobacteria	23.62	9.23	9.15	0.99
	Raoultella planticola ATCC 33531	2588253798	Proteobacteria	24.22	9.2	8.99	0.97
	Tatumella ptyseos ATCC 33301	2588253799	Proteobacteria	22.26	8.38	8.32	0.99
	Trabulsiella guamensis ATCC 49490	2588253800	Proteobacteria	22.01	8.5	8.14	0.95
	Erwinia amylovora NBRC 12687	2588253839	Proteobacteria	22.48	8.27	8.27	1
	Agrobacterium rhizogenes NBRC 13257	2588253840	Proteobacteria	22.77	8.32	8.94	1.07
	Sulfitobacter donghicola JCM 14565	2588253841	Proteobacteria	20.57	8.72	9.04	1.03
	Bartonella koehlerae C-29	2588253861	Proteobacteria	23.97	4.23	6.76	1.59
	Bartonella rochalimae ATCC BAA-1498	2588253862	Proteobacteria	25.13	3.85	7.39	1.91
	Methylomicrobium kenyense AMO1	2588254263	Proteobacteria	20.96	7.14	8.27	1.15
	Ferrimonas marina DSM 16917	2588254304	Proteobacteria	23.84	14.01	13.47	0.96
	Skermanella stibiiresistens SB22	2590828654	Proteobacteria	22.56	7.13	8.21	1.15
	Polynucleobacter hirudinilacicola MWH-EgelM1-30-B4	2590828818	Proteobacteria	23.63	8.76	8.46	0.96
	Rugosibacter aromaticivorans PG1-Ca6	2593339110	Proteobacteria	21.92	7.51	8.32	1.1
	Desulfonatronovibrio magnus AHT22	2593339127	Proteobacteria	20.89	4.44	6.01	1.35
	Desulfonatronum thioautotrophicum ASO4-1	2593339128	Proteobacteria	22.84	3.76	5.77	1.53
	Thiohalomonas denitrificans HLD2	2593339163	Proteobacteria	24.96	9.17	10.27	1.11
	Caballeronia megalochromosomata JC2949	2593339170	Proteobacteria	21.42	9.64	9.06	0.93
	Geoalkalibacter ferrihydriticus DSM 17813	2593339172	Proteobacteria	26.56	8.67	8.93	1.02
	Geoalkalibacter subterraneus Red1	2593339207	Proteobacteria	23.41	6.97	7.28	1.04
	Basfia succiniciproducens DSM 22022	2593339214	Proteobacteria	23.23	8.67	6.8	0.78
	Hwanghaeicola aestuarii DSM 22009	2593339276	Proteobacteria	22.9	8.89	9.28	1.04
	Planktotalea frisia DSM 23709	2593339277	Proteobacteria	20.23	8.12	8.21	1.01
	Albidovulum inexpectatum DSM 12048	2593339279	Proteobacteria	22.34	7.65	8.09	1.05
	Roseinatronobacter thiooxidans DSM 13087	2593339280	Proteobacteria	22.31	8.28	9.18	1.1
	Cereibacter changlensis DSM 18774	2593339283	Proteobacteria	23.33	9.19	9.43	1.02
	Defluviimonas denitrificans DSM 18921	2593339284	Proteobacteria	23.6	9.12	9.35	1.02
	Rhodobaca barguzinensis DSM 19920	2593339286	Proteobacteria	23.55	7.81	8.65	1.1
	Oceanicella actignis DSM 22673	2593339287	Proteobacteria	22.3	9.58	9.04	0.94
	Xylella fastidiosa DSM 10026	2595698223	Proteobacteria	22.8	6.43	7.53	1.17
	Bosea thiooxidans DSM 9653	2595698224	Proteobacteria	25.97	10.9	10.64	0.97
	Ruminobacter amylophilus DSM 1361	2595698241	Proteobacteria	21.43	8.38	7.47	0.89
	Aquamicrobium aerolatum DSM 21857	2595699008	Proteobacteria	24.19	8.42	9.05	1.07
	Afifella marina DSM 2698	2595699009	Proteobacteria	25.54	8.74	9.47	1.08
	Thiohalorhabdus denitrificans HL19	2596583511	Proteobacteria	24.27	9.72	10.6	1.09
	Azomonas agilis DSM 375	2596583523	Proteobacteria	20.4	8.65	9.47	1.09
	Desulforhopalus singaporensis DSM 12130	2596583525	Proteobacteria	24.1	4.98	6.53	1.31
	Belnapia rosea CGMCC 1.10758	2596583546	Proteobacteria	18.73	9.75	8.15	0.83
	Paracoccus tibetense CGMCC 1.8925	2596583549	Proteobacteria	22.84	9.86	9.62	0.97
	Sphingobium wenxiniae CGMCC 1.7748	2596583555	Proteobacteria	19.33	8.93	8.81	0.98
	Bradyrhizobium daqingense CGMCC 1.10947	2596583556	Proteobacteria	22.77	10.72	11.69	1.09
	Pseudomonas tuomuerensis CGMCC 1.1365	2596583557	Proteobacteria	24.2	10.41	10.56	1.01
	Luteimonas cucumeris CGMCC 1.10821	2596583559	Proteobacteria	24.58	15.25	12.4	0.81
	Lysobacter ruishenii CGMCC 1.10136	2596583561	Proteobacteria	23.92	11.64	10.69	0.91
	Paracoccus sulfuroxidans CGMCC 1.5364	2596583577	Proteobacteria	20.43	9.71	9.43	0.97
	Serratia nematodiphila CGMCC 1.6853	2596583578	Proteobacteria	24.03	10.45	9.97	0.95
	Extensimonas vulgaris CGMCC 1.10977	2596583579	Proteobacteria	20.68	5.67	6.28	1.1
	Kosakonia sacchari CGMCC 1.12102	2596583580	Proteobacteria	24.06	9.96	9.56	0.95
	Massilia flava CGMCC 1.10685	2596583581	Proteobacteria	23.8	16.65	15.38	0.92
	Microvirga guangxiensis CGMCC 1.7666	2596583582	Proteobacteria	24.31	9.66	10.38	1.07
	Pseudomonas duriflava CGMCC 1.6858	2596583584	Proteobacteria	21.91	8.74	8.72	0.99
	Bradyrhizobium huanghuaihaiense CGMCC 1.10948	2596583587	Proteobacteria	23.12	11.23	12.47	1.11
	Pseudomonas mediterranea CFBP5447 (CFBP5447 re-assembly)	2596583589	Proteobacteria	21.37	10.33	10.49	1.01
	Massilia lurida CGMCC 1.10822	2596583599	Proteobacteria	24.32	16.45	15.07	0.91
	Sphingobium faniae CGMCC 1.7749	2596583600	Proteobacteria	19.28	8.57	8.86	1.03
	Desulfonatronum thiosulfatophilum ASO4-2	2596583601	Proteobacteria	25.72	5.07	6.88	1.35
	Desulfobotulus alkaliphilus ASO4-4	2596583602	Proteobacteria	24.2	6.1	7.94	1.3
	Pacificimonas flava JLT2015	2596583605	Proteobacteria	22.53	12.72	10.21	0.8
	Zoogloea ramigera ATCC 19544	2596583626	Proteobacteria	24.92	16.69	15.51	0.92
	Gemmobacter caeni CGMCC 1.7745	2596583642	Proteobacteria	18.98	8.87	8.92	1
	Idiomarina indica CGMCC 1.10824	2596583643	Proteobacteria	24.85	10.57	10.14	0.95
	Altererythrobacter ishigakiensis ATCC BAA-2084	2596583651	Proteobacteria	22.23	11.98	10.54	0.87
	Mesorhizobium qingshengii CGMCC 1.12097	2596583656	Proteobacteria	23.1	8.87	9.69	1.09
	Xanthobacter autotrophicus DSM 432	2596583657	Proteobacteria	24.87	8.77	10.04	1.14
	Acetobacter peroxydans ATCC 12874	2596583685	Proteobacteria	20.2	7.41	8.18	1.1
	Tatlockia micdadei ATCC 33218	2596583693	Proteobacteria	25.02	8.11	9.97	1.22
	Geobacter argillaceus ATCC BAA-1139	2596583694	Proteobacteria	24.12	9.42	10.55	1.11
	Devosia enhydra ATCC 23634	2596583700	Proteobacteria	25.28	9.54	10.59	1.11
	Sphingomonas koreensis JSS26	2596583701	Proteobacteria	22.17	14.94	14.7	0.98
	Congregibacter litoralis KT71	2597489864	Proteobacteria	25.19	11.66	12.66	1.08
	Actinobacillus suis ATCC 33415	2597489880	Proteobacteria	22.38	10.75	9.38	0.87
	Campylobacter fetus venerealis X/161/5, NCTC 10354	2597489882	Proteobacteria	22.37	5.45	7.72	1.41
	Bartonella bovis 91-4	2597489901	Proteobacteria	22.72	4.64	8.12	1.75
	Providencia sneebia DSM 19967	2597489903	Proteobacteria	23.57	8.82	9.65	1.09
	Dickeya paradisiaca NCPPB 2511	2597489912	Proteobacteria	22.54	7.77	7.75	0.99
	Thalassolituus oleivorans MIL-1	2597489935	Proteobacteria	22.7	10.67	11.23	1.05
	Arenimonas donghaensis DSM 18148, HO3-R19	2597489983	Proteobacteria	25.61	14.9	13.34	0.89
	Brucella canis RM6/66	2597490132	Proteobacteria	24.92	9.08	9.5	1.04
	Pasteurella multocida W-9217	2597490141	Proteobacteria	23.78	9.1	8.47	0.93
	Paraburkholderia xenovorans LB400	2597490151	Proteobacteria	22.17	9.58	9.22	0.96
	Erwinia amylovora CFBP 1232	2597490162	Proteobacteria	22.64	8.38	8	0.95
	Basilea psittacipulmonis DSM 24701	2597490181	Proteobacteria	21.76	8.22	8.16	0.99
	Xenorhabdus szentirmaii DSM 16338	2597490185	Proteobacteria	19.36	5.66	6.85	1.21
	Devosia riboflavina IFO13584	2597490201	Proteobacteria	25.06	9.22	9.88	1.07
	Rugamonas rubra ATCC 43154	2597490347	Proteobacteria	22.86	14.04	14.12	1
	Photorhabdus luminescens luminescens ATCC 29999	2597490348	Proteobacteria	19	5.69	6.56	1.15
	Lonsdalea quercina quercina ATCC 29281	2597490349	Proteobacteria	22.75	8.7	9.06	1.04
	Giesbergeria anulus ATCC 35958	2597490351	Proteobacteria	20.37	8.15	8.34	1.02
	Azospirillum brasilense sp7	2597490356	Proteobacteria	23.74	9.07	9.76	1.07
	Novosphingobium stygium ATCC 700280	2597490364	Proteobacteria	19.47	11.31	11.01	0.97
	Bauldia litoralis ATCC 35022	2597490370	Proteobacteria	24.53	10.86	12.33	1.13
	Nannocystis exedens ATCC 25963	2597490371	Proteobacteria	16.48	14.25	7.45	0.52
	Frateuria terrea CGMCC 1.7053	2597490373	Proteobacteria	23.51	13.59	12.59	0.92
	Halomonas muralis DSM 14789	2599185144	Proteobacteria	24.41	7.93	8.06	1.01
	Brachymonas denitrificans DSM 15123	2599185145	Proteobacteria	23.67	8.4	6.62	0.78
	Marinospirillum alkaliphilum DSM 21637	2599185147	Proteobacteria	25.35	6.31	7.87	1.24
	Geoalkalibacter ferrihydriticus DSM 17813	2599185148	Proteobacteria	26.82	8.73	8.97	1.02
	Thermodesulforhabdus norvegica DSM 9990	2599185149	Proteobacteria	22.95	3.67	6.26	1.7
	Rhizobium mongolense USDA 1844	2599185170	Proteobacteria	20.54	7.74	8.38	1.08
	Formivibrio citricus DSM 6150	2599185172	Proteobacteria	22.71	8.95	8.66	0.96
	Propionivibrio dicarboxylicus DSM 5885	2599185173	Proteobacteria	25.5	8.65	9.41	1.08
	Desulfurella multipotens DSM 8415	2599185176	Proteobacteria	23.3	4.75	6.34	1.33
	Desulfuromusa kysingii DSM 7343	2599185196	Proteobacteria	29.01	8.19	8.88	1.08
	Xenorhabdus doucetiae DSM 17909	2599185204	Proteobacteria	20.2	5.98	6.88	1.15
	Halomonas cupida DSM 4740	2599185207	Proteobacteria	24.73	8.82	9.53	1.08
	Amphritea atlantica DSM 18887	2599185211	Proteobacteria	23.43	8.34	9.07	1.08
	Microbulbifer thermotolerans DSM 19189	2599185213	Proteobacteria	23.25	12.34	12.16	0.98
	Nereida ignava DSM 16309	2599185238	Proteobacteria	21.27	7.42	7.95	1.07
	Legionella quinlivanii DSM 21216	2599185259	Proteobacteria	22.24	9.26	10.66	1.15
	Legionella israelensis DSM 19235	2599185260	Proteobacteria	23.31	6.22	8.08	1.29
	Thorsellia anophelis DSM 18579	2599185261	Proteobacteria	22.39	6.87	9.18	1.33
	Chitinimonas taiwanensis DSM 18899	2599185263	Proteobacteria	22.31	13.75	13.21	0.96
	Enterovibrio norvegicus DSM 15893	2599185265	Proteobacteria	23.88	10.1	10.12	1
	Pseudoalteromonas denitrificans DSM 6059	2599185267	Proteobacteria	23.73	12.27	14.6	1.18
	Thiothrix caldifontis DSM 21228	2599185268	Proteobacteria	23.35	10.64	9.71	0.91
	Thalassobaculum litoreum DSM 18839	2599185271	Proteobacteria	21.96	7.12	7.97	1.11
	Desulfovibrio ferrireducens DSM 16995	2599185335	Proteobacteria	28.02	8.01	8.54	1.06
	Marinospirillum celere DSM 18438	2600254929	Proteobacteria	24.73	6.68	7.91	1.18
	Haemophilus parainfluenzae HK409	2600255006	Proteobacteria	23.51	10.66	9.05	0.84
	Citrobacter freundii NBRC 12681	2600255012	Proteobacteria	24.12	10.1	9.86	0.97
	Pseudescherichia vulneris NBRC 102420	2600255014	Proteobacteria	23.07	8.61	8.51	0.98
	Citrobacter werkmanii NBRC 105721	2600255015	Proteobacteria	24.51	9.89	9.48	0.95
	Glaesserella parasuis sv. 3 SW114	2600255017	Proteobacteria	19.59	7.17	6.8	0.94
	Glaesserella parasuis sv. 15 84-15995	2600255020	Proteobacteria	18.79	6.37	6.22	0.97
	Glaesserella parasuis sv. 11 H465	2600255021	Proteobacteria	18.08	6.32	5.71	0.9
	Glaesserella parasuis sv. 9 D74	2600255022	Proteobacteria	19.69	7.73	7.35	0.95
	Glaesserella parasuis sv. 7 174	2600255023	Proteobacteria	20.06	7.12	6.54	0.91
	Glaesserella parasuis sv. 2 SW140	2600255024	Proteobacteria	19.48	7.17	6.61	0.92
	Alcanivorax nanhaiticus 19-m-6	2600255028	Proteobacteria	23.59	12.07	12.26	1.01
	Alcanivorax jadensis T9	2600255029	Proteobacteria	23.28	11.16	11.1	0.99
	Citrobacter rodentium NBRC 105723	2600255055	Proteobacteria	22.82	8.86	8.94	1
	Vibrio alginolyticus NBRC 15630	2600255056	Proteobacteria	24.71	11.23	11.01	0.98
	Burkholderia gladioli NBRC 13700	2600255057	Proteobacteria	22.36	10.91	9.77	0.89
	Paraburkholderia terrae NBRC 100964	2600255059	Proteobacteria	22.75	10.71	9.79	0.91
	Alcaligenes faecalis faecalis NBRC 13111	2600255060	Proteobacteria	23.39	9.4	9.27	0.98
	Paraburkholderia mimosarum NBRC 106338	2600255063	Proteobacteria	21.5	8.7	8.52	0.97
	Pseudomonas alcaligenes NBRC 14159	2600255064	Proteobacteria	22.5	11.5	11.41	0.99
	Novosphingobium tardaugens NBRC 16725	2600255065	Proteobacteria	19.8	10.88	10.18	0.93
	Comamonas aquatica NBRC 14918	2600255066	Proteobacteria	23.97	9.29	7.82	0.84
	Paraburkholderia kururiensis thiooxydans NBRC 107107	2600255067	Proteobacteria	22.99	9.48	8.7	0.91
	Citrobacter sedlakii NBRC 105722	2600255068	Proteobacteria	24.15	10.15	9.94	0.97
	Paraburkholderia heleia NBRC 101817	2600255069	Proteobacteria	24.05	9.87	9.27	0.93
	Paraburkholderia ginsengisoli NBRC 100965	2600255070	Proteobacteria	23.71	9.84	9.23	0.93
	Vibrio ezurae NBRC 102218	2600255071	Proteobacteria	24.29	10.07	9.92	0.98
	Sphingomonas paucimobilis NBRC 13935	2600255072	Proteobacteria	23.42	12.66	12.71	1
	Vibrio azureus NBRC 104587	2600255073	Proteobacteria	22.53	10.8	12.02	1.11
	Vibrio proteolyticus NBRC 13287	2600255074	Proteobacteria	24.27	10.4	10.42	1
	Agrobacterium rubi NBRC 13261	2600255076	Proteobacteria	22.97	8.57	9.19	1.07
	Comamonas granuli NBRC 101663	2600255078	Proteobacteria	22.32	8.33	7.92	0.95
	Haematobacter massiliensis CCUG 47968	2600255081	Proteobacteria	22	8.77	9.07	1.03
	Haematobacter missouriensis CCUG 52307	2600255082	Proteobacteria	21.28	8.3	8.98	1.08
	Pantoea stewartii indologenes LMG 2632	2600255084	Proteobacteria	23.8	8.66	8.55	0.98
	Pseudohaliea rubra DSM 19751	2600255098	Proteobacteria	23.25	10.46	10.7	1.02
	Mesorhizobium metallidurans STM 2683	2600255249	Proteobacteria	22.47	7.97	8.83	1.1
	Legionella jamestowniensis DSM 19215	2600255316	Proteobacteria	25.4	8.72	10.34	1.18
	Brevundimonas nasdae TPW30	2600255394	Proteobacteria	23.35	12	10.12	0.84
	Thioclava atlantica 13D2W-2	2602041541	Proteobacteria	24.39	9.77	9.74	0.99
	Serratia fonticola LMG 7882	2602041585	Proteobacteria	24.92	11.25	12.08	1.07
	Limimaricola cinnabarinus LL-001	2602041674	Proteobacteria	21.37	8.04	8.5	1.05
	Agarivorans albus MKT 106	2602041858	Proteobacteria	24.77	13.79	12.72	0.92
	Escherichia albertii GTC 14781	2602041909	Proteobacteria	22.65	8.65	8.47	0.97
	Desulfuromonas thiophila DSM 8987	2602042025	Proteobacteria	25.89	6.72	8.29	1.23
	Pseudomonas balearica DSM 6083	2602042028	Proteobacteria	24.48	10.51	10.18	0.96
	Roseomonas stagni DSM 19981	2602042029	Proteobacteria	19.48	13.04	9.84	0.75
	Pragia fontium DSM 5563	2602042030	Proteobacteria	25.03	9.94	10.92	1.09
	Jannaschia aquimarina GSW-M26	2603880180	Proteobacteria	23.22	10.26	10.91	1.06
	Novosphingobium pentaromativorans US6-1	2608642102	Proteobacteria	20.67	9.53	9.19	0.96
	Geobacter pickeringii G13	2608642258	Proteobacteria	24.33	10.6	10.94	1.03
	Sedimenticola thiotaurini SIP-G1	2609459601	Proteobacteria	25.46	8.44	10.31	1.22
	Roseivivax isoporae LMG 25204	2609459988	Proteobacteria	22.61	10.46	10.5	1
	Brucella suis bv. 1 1330	2609460057	Proteobacteria	24.1	7.85	8.36	1.06
	Hyalangium minutum DSM 14724	2609460080	Proteobacteria	19.6	13.82	11.24	0.81
	Acinetobacter baumannii ATCC 19606, CIP 70.34	2609460113	Proteobacteria	22.27	8.89	8.7	0.97
	Yersinia ruckeri ATCC 29473	2609460118	Proteobacteria	23.96	8.49	9.38	1.1
	Brucella neotomae 5K33, ATCC 23459	2609460122	Proteobacteria	24.72	8.73	8.95	1.02
	Pectobacterium parmentieri RNS08.42.1A	2609460124	Proteobacteria	22.92	9.16	9.18	1
	Neisseria lactamica ATCC 23970	2609460158	Proteobacteria	19	9.26	7.85	0.84
	Vibrio diazotrophicus NBRC 103148	2609460176	Proteobacteria	24.43	9.4	9.36	0.99
	Desulfonatronum thiodismutans MLF-1	2609460260	Proteobacteria	26.63	5.57	7.27	1.3
	Idiomarina salinarum ISL-52	2609460261	Proteobacteria	25.57	12.2	10.99	0.9
	Brucella abortus 544	2609460297	Proteobacteria	23.45	7.24	8.01	1.1
	Shewanella mangrovi YQH10	2609460317	Proteobacteria	24.26	12.96	12.4	0.95
[truncated: 1,546 more rows]

## Sheet: S.Figure6b
Supplementary Fig. 6b. Line profiles of signal intensity of cell (black) and rRNA (red).
	X-axis	Y-axis
		Signal intensity
	Length (µm)	cell	rRNA (Cy3 dye)
	0	96.6019	0
	0.0210435	97.5728	0
	0.042087	97.5728	0
	0.0631304	98.5437	0
	0.0841739	98.0583	0
	0.105217	97.5728	0
	0.126261	96.6019	0
	0.147304	96.6019	0
	0.168348	95.6311	1.91083
	0.189391	94.1748	2.54777
	0.210435	92.233	3.82166
	0.231478	90.2913	4.4586
	0.252522	87.8641	6.36943
	0.273565	86.4078	6.36943
	0.294609	81.068	10.828
	0.315652	76.2136	14.6497
	0.336696	76.2136	14.6497
	0.357739	66.5049	18.4713
	0.378783	60.6796	24.8408
	0.399826	57.2816	28.0255
	0.42087	57.2816	30.5732
	0.441913	53.3981	35.0318
	0.462957	48.5437	42.0382
	0.484	44.1748	50.3185
	0.505043	44.1748	50.3185
	0.526087	45.1456	57.3248
	0.54713	41.7476	64.9682
	0.568174	39.8058	68.7898
	0.589217	41.7476	74.5223
	0.610261	40.2913	77.0701
	0.631304	41.2621	78.9809
	0.652348	38.3495	80.8917
	0.673391	39.3204	80.8917
	0.694435	38.835	81.5287
	0.715478	38.835	82.8025
	0.736522	40.2913	82.8025
	0.757565	39.3204	82.8025
	0.778609	39.3204	83.4395
	0.799652	39.8058	83.4395
	0.820696	41.2621	83.4395
	0.841739	42.7184	83.4395
	0.862783	43.6893	83.4395
	0.883826	43.6893	83.4395
	0.90487	45.6311	83.4395
	0.925913	44.6602	84.7134
	0.946957	44.1748	84.7134
	0.968	44.1748	84.7134
	0.989043	44.1748	85.3503
	1.01009	43.6893	84.7134
	1.03113	44.1748	84.7134
	1.05217	44.6602	83.4395
	1.07322	43.2039	83.4395
	1.09426	44.6602	85.3503
	1.1153	44.6602	87.8981
	1.13635	44.6602	92.9936
	1.15739	44.6602	92.9936
	1.17843	44.1748	96.8153
	1.19948	44.6602	97.4522
	1.22052	41.7476	99.3631
	1.24157	41.7476	100
	1.26261	43.6893	100
	1.28365	41.2621	100
	1.3047	39.3204	99.3631
	1.32574	39.3204	99.3631
	1.34678	39.3204	98.0892
	1.36783	38.835	95.5414
	1.38887	40.2913	93.6306
	1.40991	40.2913	87.8981
	1.43096	40.2913	87.8981
	1.452	41.2621	81.5287
	1.47304	41.2621	73.2484
	1.49409	41.2621	67.5159
	1.51513	42.7184	64.3312
	1.53617	42.7184	54.7771
	1.55722	40.7767	50.3185
	1.57826	41.2621	42.0382
	1.5993	43.6893	38.8535
	1.62035	41.2621	35.0318
	1.64139	44.1748	28.0255
	1.66243	43.6893	22.293
	1.68348	44.6602	18.4713
	1.70452	43.6893	16.5605
	1.72557	45.1456	14.6497
	1.74661	48.5437	10.828
	1.76765	51.9417	8.28025
	1.7887	51.9417	8.28025
	1.80974	53.3981	7.64331
	1.83078	57.2816	7.64331
	1.85183	58.7379	7.64331
	1.87287	62.6214	7.64331
	1.89391	66.5049	6.36943
	1.91496	69.9029	6.36943
	1.936	73.7864	4.4586
	1.95704	76.699	3.82166
	1.97809	78.1553	3.82166
	1.99913	82.5243	1.91083
	2.02017	84.466	0.636943
	2.04122	89.3204	0
	2.06226	90.7767	0
	2.0833	92.233	0
	2.10435	95.1456	0
	2.12539	95.6311	0
	2.14643	95.6311	0
	2.16748	97.0874	0
	2.18852	96.1165	0
	2.20957	95.6311	0
	2.23061	98.0583	0
	2.25165	98.0583	0
	2.2727	100	0
	2.29374	98.5437	0
	2.31478	97.0874	0
	2.33583	97.0874	0
	2.35687	98.0583	0
	2.37791	97.0874	0
	2.39896	96.6019	0
	2.42	96.6019	0

## Sheet: S.Figure10
Supplementary Fig. 10. Genomic compositions of membrane-related features in yet-to-be-cultured candidate phyla. Fractions of proteins annotated as transmembrane (TMHMM) or exoenzymes (SignalP4/SignalP5) for genomes in the Joint Genome Institute Integrated Microbial Genomes database belonging to candidate phyla encoding lipid A biosynthesis (i.e., likely of gram-negative structure).
				Fraction of proteins annotated as
	Organism	IMG ID/Genbank accession number	Phylum (based on NCBI taxonomy)	Transmembrane protein (TMHMM)	Exoenzyme (SignalP4)	Exoenzyme (SignalP5)	SignalP5-/SignalP4-predicted exoenzymes
	Aerophobetes bacterium JGI MDM2 B17-2-H5 (contamination screened)	2645728173	Candidatus Aerophobetes	18.95	1.79	4.93	2.75419
	Aerophobetes bacterium JGI MDM2 B17-2-N11 (contamination screened)	2645728176	Candidatus Aerophobetes	21.5	1.28	3.62	2.82812
	Aerophobetes bacterium JGI MDM2 LBsed72-2-J15 (contamination screened)	2734482329	Candidatus Aerophobetes	17.14	1.01	3.86	3.82178
	Aminicenantes (OP8) bacterium bin3	2593339135	Candidatus Aminicenantes	33.51	6.93	13.19	1.90332
	Candidatus Aminicenantes bacterium RBG_16_63_14	2708742703	Candidatus Aminicenantes	24.03	11.07	12.96	1.17073
	Candidatus Aminicenantes bacterium RBG_16_63_16	2708742730	Candidatus Aminicenantes	27.22	13.23	16.8	1.26984
	Candidatus Aminicenantes bacterium RBG_16_66_30	2708742747	Candidatus Aminicenantes	29.12	14.79	13.56	0.916836
	Candidatus Aminicenantes bacterium RBG_19FT_COMBO_58_17	2708742807	Candidatus Aminicenantes	23.52	9.05	13.32	1.47182
	Candidatus Aminicenantes bacterium RBG_19FT_COMBO_65_30	2708742819	Candidatus Aminicenantes	29.07	12.96	14.33	1.10571
	Candidatus Aminicenantes bacterium RBG_19FT_COMBO_59_29	2708742849	Candidatus Aminicenantes	21.98	5.64	7.92	1.40426
	Candidatus Aminicenantes bacterium RBG_13_63_10	2721755298	Candidatus Aminicenantes	21.04	10.08	11.91	1.18155
	Candidatus Aminicenantes bacterium RBG_13_59_9	2721755311	Candidatus Aminicenantes	19.94	9.31	12.63	1.35661
	Candidatus Aminicenantes bacterium RBG_13_64_14	2721755312	Candidatus Aminicenantes	21.34	9.59	10.89	1.13556
	Candidatus Aminicenantes bacterium RBG_13_62_12	2721755328	Candidatus Aminicenantes	20.82	11.23	13.3	1.18433
	Candidatus Aminicenantes bacterium JdFR-80	2728369414	Candidatus Aminicenantes	17.78	3.05	9.43	3.0918
	Candidatus Aminicenantes bacterium JdFR-77	2728369430	Candidatus Aminicenantes	30.26	1.57	8.12	5.17197
	Candidatus Aminicenantes bacterium JdFR-79	2728369431	Candidatus Aminicenantes	31.44	1.57	8.83	5.6242
	Candidatus Aminicenantes bacterium JdFR-78	2734482392	Candidatus Aminicenantes	32.81	1.6	9.29	5.80625
	Unclassified Aminicenantes (OP8) bin144	2744054410	Candidatus Aminicenantes	28.48	3.7	9.94	2.68649
	unclassified Candidatus Aminicenantes BinUASBmb38	2811994941	Candidatus Aminicenantes	28.14	13.52	13.68	1.01183
	Candidatus Caldatribacterium californiense OP9-cSCG	2527291510	Candidatus Atribacteria	25.02	2.29	5.84	2.55022
	Candidate division JS1 190_A10 (unscreened)	2606217224	Candidatus Atribacteria	22.61	1.66	3.31	1.99398
	Candidate division JS1 190_A5 (unscreened)	2606217225	Candidatus Atribacteria	28.11	1.18	4.43	3.75424
	Candidate division JS1 190_F6 (unscreened)	2606217227	Candidatus Atribacteria	22.08	1.37	3.56	2.59854
	Candidate division JS1 190_G5 (unscreened)	2606217228	Candidatus Atribacteria	22.63	0.73	3.64	4.9863
	Candidate division JS1 190_D7 (unscreened)	2609459604	Candidatus Atribacteria	23.23	1.13	3.37	2.9823
	Candidate division JS1 190_H6 (unscreened)	2609459605	Candidatus Atribacteria	18.89	0.79	3.17	4.01266
	Candidatus Caldatribacterium saccharofermentans OP9-77CS	2619619099	Candidatus Atribacteria	22.61	2.4	6.16	2.56667
	Atribacteria bacterium JGI 0000014-F07	2654587615	Candidatus Atribacteria	27.89	1.72	5.57	3.23837
	Atribacteria bacterium JGI GBS_3_B5 (unscreened)	2700988626	Candidatus Atribacteria	25.39	1.38	3.93	2.84783
	Candidatus Atribacteria bacterium RBG_16_35_8	2708742721	Candidatus Atribacteria	18.51	0.9	3.09	3.43333
	Candidatus Atribacteria bacterium RBG_19FT_COMBO_35_14	2708742809	Candidatus Atribacteria	24.77	1.77	4.82	2.72316
	Atribacteria bacterium JGI MDM2 LBsed72-1-G20 (contamination screened)	2734482321	Candidatus Atribacteria	22.41	0.91	3.49	3.83516
	Atribacteria bacterium JGI MDM2 LBsed72-3-E21 (contamination screened)	2747842530	Candidatus Atribacteria	20.87	0.82	4.09	4.9878
	Candidatus Atribacteria bacterium CG_4_8_14_3_um_filter_34_18	2785511358	Candidatus Atribacteria	21.5	0.82	3.76	4.58537
	Candidatus Atribacteria bacterium CG_4_10_14_3_um_filter_34_13	2785511359	Candidatus Atribacteria	19.3	0.77	3.24	4.20779
	Candidatus Atribacteria bacterium CG08_land_8_20_14_0_20_33_29	2785511360	Candidatus Atribacteria	21.72	0.78	3.4	4.35897
	Candidatus Atribacteria bacterium CG_4_9_14_3_um_filter_33_16	2785511361	Candidatus Atribacteria	22.27	0.78	3.66	4.69231
	Candidatus Atribacteria bacterium CG2_30_33_13	2785511362	Candidatus Atribacteria	21.85	0.86	3.76	4.37209
	Candidatus Atribacteria bacterium CG17_big_fil_post_rev_8_21_14_2_50_34_11	2785511363	Candidatus Atribacteria	20.34	0.86	3.67	4.26744
	Parcubacteria (Azambacteria) bacterium GW2011_GWF1_41_10	2626541739	Candidatus Azambacteria	27.99	1.41	3.79	2.68794
	Parcubacteria (Azambacteria) bacterium GW2011_GWC2_43_27	2626541759	Candidatus Azambacteria	27.26	1.46	3.93	2.69178
	Parcubacteria (Azambacteria) bacterium GW2011_GWE2_46_45	2626541880	Candidatus Azambacteria	31.89	2.4	4.64	1.93333
	Parcubacteria (Azambacteria) bacterium GW2011_GWF2_42_22	2626541972	Candidatus Azambacteria	27.36	1.41	4.09	2.90071
	Parcubacteria (Azambacteria) bacterium GW2011_GWF2_46_32	2626542009	Candidatus Azambacteria	30.85	2.73	4.87	1.78388
	Parcubacteria (Azambacteria) bacterium GW2011_GWA2_45_90	2626542030	Candidatus Azambacteria	29	2.6	5.39	2.07308
	Parcubacteria (Azambacteria) bacterium GW2011_GWA2_42_62	2626542044	Candidatus Azambacteria	23.67	1.28	3.41	2.66406
	Parcubacteria (Azambacteria) bacterium GW2011_GWA2_42_9	2626542046	Candidatus Azambacteria	29.62	2.14	4.27	1.99533
	Parcubacteria (Azambacteria) bacterium GW2011_GWB2_46_37	2626542129	Candidatus Azambacteria	30.45	2.77	5.53	1.99639
	Parcubacteria (Azambacteria) bacterium GW2011_GWB1_42_17	2626542135	Candidatus Azambacteria	29.65	1.89	3.62	1.91534
	Parcubacteria (Azambacteria) bacterium GW2011_GWB1_42_72	2626542137	Candidatus Azambacteria	24.52	0.77	2.87	3.72727
	Parcubacteria (Azambacteria) bacterium GW2011_GWC1_46_13	2626542163	Candidatus Azambacteria	33.43	2.92	5.4	1.84932
	Parcubacteria (Azambacteria) bacterium GW2011_GWB1_46_27	2626542176	Candidatus Azambacteria	31.7	2.79	4.6	1.64875
	Parcubacteria (Azambacteria) bacterium GW2011_GWC2_45_7b	2626542200	Candidatus Azambacteria	26.58	1.67	4.64	2.77844
	Parcubacteria (Azambacteria) bacterium GW2011_GWD1_43_18	2626542242	Candidatus Azambacteria	27.2	1.35	3.88	2.87407
	Parcubacteria (Azambacteria) bacterium GW2011_GWD2_46_48	2626542250	Candidatus Azambacteria	31.9	2.7	4.12	1.52593
	Parcubacteria (Azambacteria) bacterium GW2011_GWE1_42_9	2626542292	Candidatus Azambacteria	25.43	1.3	3.75	2.88462
	Parcubacteria (Azambacteria) bacterium GW2011_GWA1_42_19	2626542325	Candidatus Azambacteria	28.84	2.33	5.11	2.19313
	Parcubacteria (Azambacteria) bacterium GW2011_GWA1_44_9	2626542336	Candidatus Azambacteria	31.6	2.6	4.94	1.9
	Candidatus Azambacteria bacterium RBG_16_47_10	2708742777	Candidatus Azambacteria	26.76	2.92	6.08	2.08219
	Candidatus Azambacteria bacterium RIFCSPHIGHO2_01_46_10	2708742854	Candidatus Azambacteria	27.83	2.01	4.16	2.06965
	Candidatus Azambacteria bacterium RIFCSPHIGHO2_01_FULL_40_24	2708743057	Candidatus Azambacteria	29.85	1.49	4.47	3
	Candidatus Azambacteria bacterium RIFCSPHIGHO2_01_FULL_44_55	2708743071	Candidatus Azambacteria	29.56	1.93	4.28	2.21762
	Candidatus Azambacteria bacterium RIFCSPHIGHO2_01_FULL_51_74	2708743088	Candidatus Azambacteria	32.8	3.78	6.85	1.81217
	Candidatus Azambacteria bacterium RIFCSPHIGHO2_02_46_12	2708743139	Candidatus Azambacteria	32.39	2.58	4.25	1.64729
	Candidatus Azambacteria bacterium RIFCSPHIGHO2_02_FULL_45_18	2710264617	Candidatus Azambacteria	29.18	1.86	4.77	2.56452
	Candidatus Azambacteria bacterium RIFCSPHIGHO2_02_FULL_52_12	2710264630	Candidatus Azambacteria	30.27	3.81	7.12	1.86877
	Candidatus Azambacteria bacterium RIFCSPLOWO2_01_FULL_37_9	2710723713	Candidatus Azambacteria	22.35	1.34	2.85	2.12687
	Candidatus Azambacteria bacterium RIFCSPLOWO2_01_FULL_46_25	2710723791	Candidatus Azambacteria	32.87	4.2	7.49	1.78333
	Candidatus Azambacteria bacterium RIFCSPLOWO2_01_FULL_44_84	2710723821	Candidatus Azambacteria	29.02	1.93	4.01	2.07772
	Candidatus Azambacteria bacterium RIFCSPLOWO2_01_FULL_46_26	2710723828	Candidatus Azambacteria	32.02	2.92	4.95	1.69521
	Candidatus Azambacteria bacterium RIFCSPLOWO2_02_FULL_44_14	2710724092	Candidatus Azambacteria	28.81	2.01	4.84	2.40796
	Candidatus Azambacteria bacterium RIFCSPLOWO2_02_FULL_42_10	2711768246	Candidatus Azambacteria	22.7	0.85	3.58	4.21176
	Candidatus Azambacteria bacterium RIFCSPLOWO2_02_FULL_46_11	2711768266	Candidatus Azambacteria	26.84	3	4.74	1.58
	Candidatus Azambacteria bacterium RIFOXYB1_FULL_40_33	2711768710	Candidatus Azambacteria	27.75	1.51	3.92	2.59603
	Candidatus Azambacteria bacterium RIFOXYC1_FULL_41_20	2711768752	Candidatus Azambacteria	27.55	1.52	3.95	2.59868
	Candidatus Azambacteria bacterium RIFOXYD1_FULL_42_11	2716884158	Candidatus Azambacteria	25.22	2.23	4	1.79372
	Candidatus Azambacteria bacterium RIFOXYD1_FULL_44_10	2716884199	Candidatus Azambacteria	24.2	2.18	5.5	2.52294
	Candidatus Azambacteria bacterium RIFOXYA1_FULL_42_37	2721755412	Candidatus Azambacteria	26.8	1.44	3.6	2.5
	Candidatus Azambacteria bacterium RIFOXYD1_FULL_42_38	2721755421	Candidatus Azambacteria	27.96	1.52	3.95	2.59868
	Calescamantes bacterium JGI 0000106-I17 (unscreened)	2264867129	Candidatus Calescamantes	27.62	2.64	9.76	3.69697
	Calescamantes bacterium JGI MDM2 SSWsed-3-M4 (unscreened)	2639762531	Candidatus Calescamantes	24.83	1.04	3.34	3.21154
	Calescamantes bacterium JGI MDM2 SSWsed-3-M4 (contamination screened)	2639762532	Candidatus Calescamantes	24.1	0.72	3.37	4.68056
	Calescamantes bacterium JGI MDM2 SSWTFF-3-I7 (unscreened)	2639762582	Candidatus Calescamantes	26.02	0.76	2.72	3.57895
	Calescamantes bacterium JGI MDM2 SSWTFF-3-I7 (contamination screened)	2639762583	Candidatus Calescamantes	26.22	0.77	2.86	3.71429
	Calescamantes bacterium JGI MDM2 SSWsed-3-M6 (unscreened)	2639762624	Candidatus Calescamantes	25.78	0.72	2.32	3.22222
	Calescamantes bacterium JGI MDM2 SSWsed-3-M6 (contamination screened)	2639762625	Candidatus Calescamantes	26.12	0.72	2.41	3.34722
	Calescamantes bacterium JGI MDM2 SSWsed-3-L9 (contamination screened)	2639762626	Candidatus Calescamantes	29.29	0.86	3.28	3.81395
	Calescamantes bacterium JGI MDM2 SSWsed-3-L9 (unscreened)	2639762627	Candidatus Calescamantes	26.65	0.73	3.25	4.45205
	Calescamantes bacterium JGI MDM2 SSWTFF-3-M19 (contamination screened)	2639762628	Candidatus Calescamantes	25.95	0.93	2.91	3.12903
	Calescamantes bacterium JGI MDM2 SSWTFF-3-M19 (unscreened)	2639762629	Candidatus Calescamantes	25.94	0.89	3.01	3.38202
	Calescamantes bacterium JGI MDM2 SSWsed-3-D14 (contamination screened)	2645728130	Candidatus Calescamantes	26.72	0.94	2.82	3
	Calescamantes bacterium JGI MDM2 SSWTFF-2-E14 (contamination screened)	2645728167	Candidatus Calescamantes	26.98	0.81	2.86	3.53086
	Calescamantes bacterium JGI MDM2 SSWTFF-3-M14 (unscreened)	2657245267	Candidatus Calescamantes	27.06	0.87	3.14	3.6092
	Calescamantes bacterium JGI MDM2 SSWTFF-3-M14 (contamination screened)	2657245268	Candidatus Calescamantes	27.19	0.87	3.16	3.63218
	WWE1 bacterium JGI 000176CP_F02 (contamination screened)	2706794934	Candidatus Cloacimonetes	22.65	4.99	8.68	1.73948
	WWE1 bacterium JGI 000176CP_D08 (contamination screened)	2706794961	Candidatus Cloacimonetes	21.82	5.51	6.67	1.21053
	WWE1 bacterium JGI 000170CP_E04 (unscreened)	2710724130	Candidatus Cloacimonetes	26.06	10.81	13.13	1.21462
	WWE1 bacterium JGI 000170CP_E04 (contamination screened)	2710724131	Candidatus Cloacimonetes	26.1	12.44	14.63	1.17605
	Candidatus Cloacimonetes bacterium bin40	2737471812	Candidatus Cloacimonetes	23.11	4.49	9.71	2.16258
	Candidatus Cloacimonetes bacterium bin80	2737471813	Candidatus Cloacimonetes	24.85	3.73	10.01	2.68365
	Candidatus Cloacimonetes bacterium bin85	2737471814	Candidatus Cloacimonetes	24.59	5.49	9.1	1.65756
	Cloacimonetes bacterium WWEI_01	2751185555	Candidatus Cloacimonetes	27.22	7.74	11.86	1.5323
	Candidatus Cloacimonetes bacterium bin 108	2754412411	Candidatus Cloacimonetes	24.32	5.01	10.1	2.01597
	unclassified Candidatus Cloacimonetes BinDG74mb53	2811994948	Candidatus Cloacimonetes	25.95	9.24	13.41	1.4513
	Candidatus Coatesbacteria bacterium RBG_13_66_14	2721755306	Candidatus Coatesbacteria	20.06	14.32	14.22	0.993017
	Microgenomates (Collierbacteria) bacterium GW2011_GWA2_42_17	2626541727	Candidatus Collierbacteria	32.7	2.72	4.95	1.81985
	Microgenomates (Collierbacteria) bacterium GW2011_GWA2_44_13	2626541732	Candidatus Collierbacteria	34.6	2.43	4.68	1.92593
	Microgenomates (Collierbacteria) bacterium GW2011_GWA2_44_99	2626541766	Candidatus Collierbacteria	27.6	1.69	3.02	1.78698
	Microgenomates (Collierbacteria) bacterium GW2011_GWA2_46_26	2626541768	Candidatus Collierbacteria	35.78	2.39	4.38	1.83264
	Microgenomates (Collierbacteria) bacterium GW2011_GWB2_42_12	2626541856	Candidatus Collierbacteria	33.72	2.2	4.4	2
	Microgenomates (Collierbacteria) bacterium GW2011_GWB2_44_22	2626541857	Candidatus Collierbacteria	34.41	2.33	4.58	1.96567
	Microgenomates (Collierbacteria) bacterium GW2011_GWB2_45_17	2626541858	Candidatus Collierbacteria	29.04	1.59	3.45	2.16981
	Microgenomates (Collierbacteria) bacterium GW2011_GWD2_42_50	2626541932	Candidatus Collierbacteria	31.66	2.25	4.63	2.05778
	Microgenomates (Collierbacteria) bacterium GW2011_GWD2_45_10	2626541933	Candidatus Collierbacteria	33.73	2.38	4.52	1.89916
	Microgenomates (Collierbacteria) bacterium GW2011_GWE1_46_18	2626541936	Candidatus Collierbacteria	35.59	2.35	5.21	2.21702
	Microgenomates (Collierbacteria) bacterium GW2011_GWE2_42_48	2626541952	Candidatus Collierbacteria	29.64	2.17	4.33	1.99539
	Microgenomates (Collierbacteria) bacterium GW2011_GWF1_42_50	2626541953	Candidatus Collierbacteria	30.62	1.94	4.06	2.09278
	Microgenomates (Collierbacteria) bacterium GW2011_GWF1_44_12	2626541955	Candidatus Collierbacteria	34.36	2.42	5.1	2.10744
	Microgenomates (Collierbacteria) bacterium GW2011_GWF2_42_51	2626541993	Candidatus Collierbacteria	31.84	1.97	4.47	2.26904
	Microgenomates (Collierbacteria) bacterium GW2011_GWF2_44_15	2626541994	Candidatus Collierbacteria	36.37	2.5	5.42	2.168
	Microgenomates (Collierbacteria) bacterium GW2011_GWA1_42_60	2626542237	Candidatus Collierbacteria	32.03	1.95	4.42	2.26667
	Microgenomates (Collierbacteria) bacterium GW2011_GWA1_44_12	2626542270	Candidatus Collierbacteria	34.76	2.42	5.28	2.18182
	Microgenomates (Collierbacteria) bacterium GW2011_GWC2_43_12	2626542297	Candidatus Collierbacteria	34.63	2.2	4.3	1.95455
	Microgenomates (Collierbacteria) bacterium GW2011_GWC2_44_13	2626542298	Candidatus Collierbacteria	34.67	2.01	4.02	2
	Microgenomates (Collierbacteria) bacterium GW2011_GWC2_44_18	2626542299	Candidatus Collierbacteria	29.09	2.06	3.23	1.56796
	Microgenomates (Collierbacteria) bacterium GW2011_GWC2_44_30	2626542300	Candidatus Collierbacteria	33.91	2.48	4.45	1.79435
	Microgenomates (Collierbacteria) bacterium GW2011_GWC2_45_15	2626542301	Candidatus Collierbacteria	35.22	3.17	5.93	1.87066
	Microgenomates (Collierbacteria) bacterium GW2011_GWC2_45_40	2626542303	Candidatus Collierbacteria	29.8	1.73	3.57	2.06358
	Microgenomates (Collierbacteria) bacterium GW2011_GWD1_44_27	2626542312	Candidatus Collierbacteria	35	2.59	4.66	1.79923
	Microgenomates (Collierbacteria) bacterium GW2011_GWA1_45_15	2626542425	Candidatus Collierbacteria	30.01	1.66	3.42	2.06024
	Microgenomates (Collierbacteria) bacterium GW2011_GWB1_44_197	2626542462	Candidatus Collierbacteria	34.95	1.8	4.02	2.23333
	Microgenomates (Collierbacteria) bacterium GW2011_GWB1_44_6	2626542464	Candidatus Collierbacteria	34.6	2.16	4.41	2.04167
	Microgenomates (Collierbacteria) bacterium GW2011_GWB1_45_35	2626542467	Candidatus Collierbacteria	30.12	1.68	3.77	2.24405
	Candidatus Collierbacteria bacterium RIFCSPHIGHO2_01_FULL_50_25	2708742941	Candidatus Collierbacteria	29.26	2.29	4.34	1.8952
	Candidatus Collierbacteria bacterium RIFCSPHIGHO2_02_FULL_49_10	2710264648	Candidatus Collierbacteria	24.41	2.17	5.06	2.3318
	Candidatus Collierbacteria bacterium RIFCSPLOWO2_01_FULL_50_23	2710723887	Candidatus Collierbacteria	29.66	2.47	4.26	1.7247
	Candidatus Collierbacteria bacterium RIFOXYA1_FULL_46_24	2711768479	Candidatus Collierbacteria	29.38	2.82	6.23	2.20922
	Candidatus Collierbacteria bacterium RIFOXYA2_FULL_46_10	2711768550	Candidatus Collierbacteria	29.53	2.35	5.29	2.25106
	Candidatus Collierbacteria bacterium RIFOXYB1_FULL_49_13	2711768677	Candidatus Collierbacteria	27.39	2.3	4.78	2.07826
	Candidatus Collierbacteria bacterium RIFOXYA2_FULL_46_20	2713897350	Candidatus Collierbacteria	36.18	2.6	4.55	1.75
	Candidatus Collierbacteria bacterium RIFOXYB2_FULL_46_14	2713897417	Candidatus Collierbacteria	36.18	2.6	4.55	1.75
	Candidatus Collierbacteria bacterium RIFOXYC2_FULL_43_15	2716884149	Candidatus Collierbacteria	36.18	2.6	4.55	1.75
	Candidatus Collierbacteria bacterium RIFOXYD1_FULL_40_9	2716884163	Candidatus Collierbacteria	28.78	2.62	3.39	1.29389
	Candidatus Collierbacteria bacterium RIFOXYD1_FULL_46_26	2724678908	Candidatus Collierbacteria	30.41	2.88	6.15	2.13542
	Candidatus Collierbacteria bacterium RIFOXYD2_FULL_45_13	2724678947	Candidatus Collierbacteria	36.18	2.6	4.55	1.75
	Candidatus Collierbacteria bacterium CG17_big_fil_post_rev_8_21_14_2_50_45_7	2785511291	Candidatus Collierbacteria	17.24	0.67	1.91	2.85075
	Candidatus Collierbacteria bacterium CG22_combo_CG10-13_8_21_14_all_43_12	2785511292	Candidatus Collierbacteria	27.95	1.61	3.92	2.43478
	Candidatus Collierbacteria bacterium CG10_big_fil_rev_8_21_14_0_10_44_9	2785511293	Candidatus Collierbacteria	25.15	1.06	2.87	2.70755
	Candidatus Collierbacteria bacterium CG09_land_8_20_14_0_10_46_12	2785511294	Candidatus Collierbacteria	23.53	0.59	2.47	4.18644
	Candidatus Collierbacteria bacterium CG_4_9_14_3_um_filter_43_16	2785511295	Candidatus Collierbacteria	29.1	1.62	3.62	2.23457
	Candidatus Collierbacteria bacterium CG10_big_fil_rev_8_21_14_0_10_43_36	2785511296	Candidatus Collierbacteria	27.78	1.8	3.71	2.06111
	Candidatus Collierbacteria bacterium CG1_02_44_10	2785511297	Candidatus Collierbacteria	26.17	2.6	3.9	1.5
	Candidatus Collierbacteria bacterium CG_4_10_14_0_8_um_filter_43_86	2785511298	Candidatus Collierbacteria	27.73	1.76	3.8	2.15909
	Candidatus Delongbacteria bacterium GWF2_40_14	2721755266	Candidatus Delongbacteria	23.18	8.97	13.14	1.46488
	Candidatus Desantisbacteria bacterium CG02_land_8_20_14_3_00_49_13	2785510875	Candidatus Desantisbacteria	21.39	6.97	10.39	1.49067
	Candidatus Desantisbacteria bacterium CG_4_10_14_3_um_filter_40_18	2785510876	Candidatus Desantisbacteria	20.97	5.36	8.44	1.57463
	Candidatus Desantisbacteria bacterium CG_4_10_14_0_8_um_filter_48_22	2785510877	Candidatus Desantisbacteria	22.28	6.67	10.3	1.54423
	Candidatus Desantisbacteria bacterium CG_4_8_14_3_um_filter_40_12	2785510878	Candidatus Desantisbacteria	21.31	5	8.75	1.75
	Candidatus Desantisbacteria bacterium CG_4_9_14_3_um_filter_40_11	2785510879	Candidatus Desantisbacteria	21.57	5.11	8.23	1.61057
	Candidatus Desantisbacteria bacterium CG_4_10_14_0_8_um_filter_39_17	2785510880	Candidatus Desantisbacteria	18	1.57	5.17	3.29299
	Candidatus Desantisbacteria bacterium CG23_combo_of_CG06-09_8_20_14_all_40_23	2785510884	Candidatus Desantisbacteria	20.71	4.94	8.68	1.75709
	Candidatus Desantisbacteria bacterium CG_4_9_14_3_um_filter_50_7	2785510895	Candidatus Desantisbacteria	20.73	6.75	8.92	1.32148
	Candidatus Desantisbacteria bacterium CG1_02_49_89	2785510898	Candidatus Desantisbacteria	22.85	7.37	10.79	1.46404
	Candidatus Desantisbacteria bacterium CG1_02_38_46	2785510899	Candidatus Desantisbacteria	17.18	1.56	5	3.20513
	Candidatus Desantisbacteria bacterium CG2_30_40_21	2785510900	Candidatus Desantisbacteria	21.26	5.11	8.54	1.67123
	Candidatus Desantisbacteria bacterium CG07_land_8_20_14_0_80_39_15	2785510917	Candidatus Desantisbacteria	16.74	1.98	5.6	2.82828
	Candidatus Edwardsbacteria bacterium RifOxyB12_full_52_30	2708742566	Candidatus Edwardsbacteria	24.82	11.24	13.13	1.16815
	Candidatus Edwardsbacteria bacterium GWE2_54_12	2708742655	Candidatus Edwardsbacteria	24.83	11.12	12.86	1.15647
	Candidatus Edwardsbacteria bacterium RifOxyA12_full_54_48	2711768516	Candidatus Edwardsbacteria	25.14	11.34	13.18	1.16226
	Candidatus Edwardsbacteria bacterium RifOxyC12_full_54_24	2711768771	Candidatus Edwardsbacteria	24.79	11.16	13.07	1.17115
	Candidatus Edwardsbacteria bacterium RIFOXYD12_FULL_50_11	2711768779	Candidatus Edwardsbacteria	24.43	11.04	12.87	1.16576
	Candidatus Edwardsbacteria bacterium GWF2_54_11	2721755277	Candidatus Edwardsbacteria	24.03	10.85	12.66	1.16682
	Candidatus Eisenbacteria bacterium RBG_16_71_46	2708742727	Candidatus Eisenbacteria	27.11	14.15	15.67	1.10742
	Candidatus Eisenbacteria bacterium RBG_19FT_COMBO_70_11	2708742825	Candidatus Eisenbacteria	19.97	11.18	12.75	1.14043
	Fervidibacteria bacterium JGI MDM2 JNZ-1-B18 (contamination screened)	2619618946	Candidatus Fervidibacteria	25.08	3.74	7.7	2.05882
	Fervidibacteria bacterium JGI MDM2 JNZ-1-D12 (contamination screened)	2619618955	Candidatus Fervidibacteria	26.24	4.91	8.63	1.75764
	Fervidibacteria bacterium JGI G07_051 (contamination screened)	2639762529	Candidatus Fervidibacteria	30.69	2.34	6.54	2.79487
	Fervidibacteria bacterium JGI MDM2 LHC4sed-1-G17 (unscreened)	2643221443	Candidatus Fervidibacteria	21.63	3.43	6.23	1.81633
	Fervidibacteria bacterium JGI MDM2 LHC4sed-1-G17 (contamination screened)	2643221444	Candidatus Fervidibacteria	22.74	3.79	6.1	1.6095
	Fervidibacteria bacterium JGI MDM2 SSWTFF-3-K9 (unscreened)	2645728126	Candidatus Fervidibacteria	24.83	4.56	8.62	1.89035
	Fervidibacteria bacterium JGI MDM2 SSWTFF-3-K9 (contamination screened)	2645728127	Candidatus Fervidibacteria	24.93	4.56	8.68	1.90351
	Candidatus Firestonebacteria bacterium RIFOXYA2_FULL_40_8	2711768553	Candidatus Firestonebacteria	26.24	8.76	11.73	1.33904
	Candidatus Firestonebacteria bacterium RifOxyC12_full_39_7	2711768766	Candidatus Firestonebacteria	25.41	5.98	9.01	1.50669
	Candidatus Firestonebacteria bacterium RIFOXYC2_FULL_39_67	2716884109	Candidatus Firestonebacteria	27.62	6.16	9.67	1.56981
	Candidatus Firestonebacteria bacterium GWA2_43_8	2721755139	Candidatus Firestonebacteria	20.24	7.07	10.34	1.46252
	Candidatus Firestonebacteria bacterium RIFOXYD2_FULL_39_29	2724678922	Candidatus Firestonebacteria	28.35	6.44	10	1.5528
	Candidatus Fischerbacteria bacterium RBG_13_37_8	2721755304	Candidatus Fischerbacteria	22.46	4.7	9.29	1.9766
	Candidatus Glassbacteria bacterium RBG_16_58_8	2708742773	Candidatus Glassbacteria	13.79	2.41	5.81	2.41079
	Candidatus Glassbacteria bacterium RIFCSPLOWO2_12_FULL_58_11	2711768328	Candidatus Glassbacteria	24.27	11.56	14.03	1.21367
	Candidatus Glassbacteria bacterium GWA2_58_10	2721755118	Candidatus Glassbacteria	18.67	8.25	11.25	1.36364
	Candidatus Hydrogenedentes bacterium CG1_02_42_14	2785510978	Candidatus Hydrogenedentes	24.15	4.08	7.29	1.78676
	Candidatus Hydrogenedentes bacterium CG07_land_8_20_14_0_80_42_17	2785510979	Candidatus Hydrogenedentes	25.87	4.69	7.82	1.66738
	EM3 bacterium JGI 0000106-B10 (unscreened)	2264867131	Candidatus Hydrothermae	24.8	1.15	3.27	2.84348
	EM3 bacterium JGI MDM2 LHC4sed-1-H12 (unscreened)	2639762623	Candidatus Hydrothermae	15.4	0.78	4.04	5.17949
	EM3 bacterium JGI MDM2 LHC4sed-1-C16 (unscreened)	2645728124	Candidatus Hydrothermae	19.06	0.8	4.31	5.3875
	EM3 bacterium JGI MDM2 LHC4sed-1-H6 (unscreened)	2645728134	Candidatus Hydrothermae	20.24	1.09	4.45	4.08257
	EM3 bacterium JGI MDM2 LHC4sed-1-H6 (contamination screened)	2645728135	Candidatus Hydrothermae	20.57	0.96	3.34	3.47917
	Candidatus Hydrothermae bacterium JdFR-73	2728369445	Candidatus Hydrothermae	21.17	0.73	5.05	6.91781
	Candidatus Hydrothermae bacterium JdFR-71	2728369446	Candidatus Hydrothermae	21.17	1.76	6.51	3.69886
	Candidatus Hydrothermae bacterium JdFR-74	2728369447	Candidatus Hydrothermae	21.91	1.02	4.83	4.73529
	Candidatus Hydrothermae bacterium JdFR-75	2728369448	Candidatus Hydrothermae	10.53	0.2	2.22	11.1
	Candidatus Hydrothermae bacterium JdFR-72	2728369450	Candidatus Hydrothermae	20.54	1.65	6.72	4.07273
	Latescibacteria bacterium DG_63	2654587945	Candidatus Latescibacteria	27.99	8.65	12.32	1.42428
	Candidatus Lindowbacteria bacterium RIFCSPLOWO2_02_FULL_62_12	2710724069	Candidatus Lindowbacteria	20.42	7.24	11	1.51934
	Candidatus Lindowbacteria bacterium RIFCSPLOWO2_12_FULL_62_27	2711768373	Candidatus Lindowbacteria	24	8.25	12.19	1.47758
	Candidatus Margulisbacteria bacterium GWE2_39_32	2708742644	Candidatus Margulisbacteria	25.78	5.67	8.89	1.5679
	Candidatus Margulisbacteria bacterium GWF2_38_17	2708742682	Candidatus Margulisbacteria	25.65	5.86	8.99	1.53413
	Candidatus Margulisbacteria bacterium GWD2_39_127	2721755225	Candidatus Margulisbacteria	25.48	5.8	8.92	1.53793
	Candidatus Margulisbacteria bacterium GWF2_35_9	2721755267	Candidatus Margulisbacteria	20.97	3.7	7.09	1.91622
	Marine Group A AB-755_M21D07 (unscreened)	2537562237	Candidatus Marinimicrobia	24.82	6.08	11.74	1.93092
	Marine Group A AB-755_E16C12 (unscreened)	2537562238	Candidatus Marinimicrobia	20.76	5.62	8.66	1.54093
	Marine Group A AB-751_D09AB-904 (unscreened)	2537562239	Candidatus Marinimicrobia	25.19	6.82	14.39	2.10997
	Marine Group A AB-750L13AB-904 (unscreened)	2537562240	Candidatus Marinimicrobia	25.72	6.92	10.93	1.57948
	Marine Group A AB-750A02AB-903 (unscreened)	2537562241	Candidatus Marinimicrobia	26.16	8.4	12.99	1.54643
	Marine Group A AB-747_F21AB-903 (unscreened)	2537562242	Candidatus Marinimicrobia	26.28	4.26	11.01	2.58451
	Marine Group A AB-746_P06AB-902 (unscreened)	2537562243	Candidatus Marinimicrobia	23.85	3.75	9.17	2.44533
	Marine Group A AB-746_N13AB-902 (unscreened)	2537562244	Candidatus Marinimicrobia	24.39	4.3	10.89	2.53256
	Marinimicrobia bacterium SCGC AD-604-D17 (contamination screened)	2609459649	Candidatus Marinimicrobia	24.29	5	8.8	1.76
	Marinimicrobia bacterium SCGC AD-606-A07 (contamination screened)	2609459650	Candidatus Marinimicrobia	25.18	4.74	12.1	2.55274
	Marinimicrobia bacterium SCGC AD-615-E22 (contamination screened)	2609459651	Candidatus Marinimicrobia	23.78	4.96	13.31	2.68347
	Marinimicrobia bacterium SCGC AD-265-B15 (unscreened)	2634166708	Candidatus Marinimicrobia	21.61	4.54	12.52	2.75771
	Marinimicrobia bacterium SCGC AAA240-L11 (unscreened)	2634166714	Candidatus Marinimicrobia	20.39	3.52	9.53	2.70739
	Marinimicrobia bacterium SCGC AB-606-L02 (unscreened)	2634166729	Candidatus Marinimicrobia	17.66	3.37	7.73	2.29377
	Marinimicrobia bacterium SCGC AB-637-K02 (unscreened)	2634166738	Candidatus Marinimicrobia	22.3	3.47	9.07	2.61383
	Marinimicrobia bacterium SCGC AC-337-E02 (unscreened)	2634166809	Candidatus Marinimicrobia	19.51	3.93	11.65	2.96438
	Marinimicrobia bacterium SCGC AC-647-M11 (unscreened)	2634166814	Candidatus Marinimicrobia	24.68	3.87	10	2.58398
	SAR406 cluster bacterium SCGC AB-629-J13 - v2 (unscreened)	2639762708	Candidatus Marinimicrobia	21.22	3.73	11.29	3.02681
	Marinimicrobia (SAR406 cluster) bacterium REDSEA-S14_B6	2651870223	Candidatus Marinimicrobia	19.83	7.38	10.82	1.46612
	Marinimicrobia (SAR406 cluster) bacterium REDSEA-S15_B10	2651870224	Candidatus Marinimicrobia	19.41	7.9	11.18	1.41519
	Marinimicrobia (SAR406 cluster) bacterium REDSEA-S15_B13	2651870225	Candidatus Marinimicrobia	21.65	3.88	9.89	2.54897
	Marinimicrobia (SAR406 cluster) bacterium REDSEA-S27_B1N12	2651870226	Candidatus Marinimicrobia	19.48	5.11	7.54	1.47554
	Marinimicrobia (SAR406 cluster) bacterium REDSEA-S33_B13	2651870227	Candidatus Marinimicrobia	21.34	7.52	10.6	1.40957
	Marinimicrobia (SAR406 cluster) bacterium REDSEA-S38_B13	2651870228	Candidatus Marinimicrobia	21.4	4.42	11.57	2.61765
	Marinimicrobia (SAR406 cluster) bacterium REDSEA-S39_B11	2651870229	Candidatus Marinimicrobia	20.37	7.73	11.47	1.48383
	unclassified Marinimicrobia Bin 45	2693429801	Candidatus Marinimicrobia	27.34	8.93	14.51	1.62486
	unclassified Marinimicrobia Bin 45-2	2693429802	Candidatus Marinimicrobia	27.29	9.36	13.97	1.49252
	Marinimicrobia bacterium SCGC AB-629-J13	2772190652	Candidatus Marinimicrobia	21.45	4.1	10.92	2.66341
	Marinimicrobia bacterium PRS2	2778260900	Candidatus Marinimicrobia	18.9	3.59	11.16	3.10864
	Marinimicrobia bacterium SP99	2785511364	Candidatus Marinimicrobia	13.26	2.97	8.02	2.70034
	Marinimicrobia bacterium NAT251	2785511365	Candidatus Marinimicrobia	15.33	4.88	7.49	1.53484
	Marinimicrobia bacterium NAT230	2785511366	Candidatus Marinimicrobia	15.97	3.19	11.31	3.54545
	Marinimicrobia bacterium NAT217	2785511367	Candidatus Marinimicrobia	12.48	4.01	11.9	2.96758
	Marinimicrobia bacterium NAT219	2785511368	Candidatus Marinimicrobia	11.4	3.11	7.25	2.33119
	Marinimicrobia bacterium NAT224	2785511369	Candidatus Marinimicrobia	14.07	3.95	10.56	2.67342
	Marinimicrobia bacterium NAT220	2785511370	Candidatus Marinimicrobia	15.33	3.36	9.22	2.74405
	Marinimicrobia bacterium SAT1328	2785511371	Candidatus Marinimicrobia	19.88	4.18	13.61	3.25598
	Marinimicrobia bacterium SAT138	2785511372	Candidatus Marinimicrobia	17.53	4.57	11.85	2.593
	Marinimicrobia bacterium SAT1450	2785511373	Candidatus Marinimicrobia	11.88	2.22	10.37	4.67117
	Marinimicrobia bacterium SAT169	2785511374	Candidatus Marinimicrobia	12.57	3.82	10.1	2.64398
	Marinimicrobia bacterium RS418	2785511375	Candidatus Marinimicrobia	20.59	4.12	12.42	3.01456
	Marinimicrobia bacterium RS789	2785511376	Candidatus Marinimicrobia	7.97	2.19	6.97	3.18265
	Marinimicrobia bacterium SAT131	2785511377	Candidatus Marinimicrobia	10.96	4.7	10	2.12766
	Marinimicrobia bacterium RS816	2785511378	Candidatus Marinimicrobia	16.85	3.19	9.72	3.04702
	Marinimicrobia bacterium MED647	2785511379	Candidatus Marinimicrobia	12.27	3.8	9.62	2.53158
	Marinimicrobia bacterium MED648	2785511380	Candidatus Marinimicrobia	17.98	3.63	11.51	3.1708
	Marinimicrobia bacterium MED618	2785511381	Candidatus Marinimicrobia	10.37	4.88	7.46	1.52869
	Marinimicrobia bacterium MED784	2785511382	Candidatus Marinimicrobia	20.03	2.23	4.96	2.22422
	Marinimicrobia bacterium MED764	2785511383	Candidatus Marinimicrobia	15.93	2.44	9.55	3.91393
	Marinimicrobia bacterium MED757	2785511384	Candidatus Marinimicrobia	21.73	2.93	6.57	2.24232
	Marinimicrobia bacterium MED788	2785511385	Candidatus Marinimicrobia	11.99	4.65	8.09	1.73978
	Marinimicrobia bacterium MED806	2785511386	Candidatus Marinimicrobia	12.4	3.58	12.09	3.37709
	Marinimicrobia bacterium MED808	2785511387	Candidatus Marinimicrobia	14.37	3.15	11.09	3.52063
	Marinimicrobia bacterium MED812	2785511388	Candidatus Marinimicrobia	9.63	4.26	12.95	3.03991
	Marinimicrobia bacterium MED829	2785511389	Candidatus Marinimicrobia	20.24	3.03	9.94	3.28053
	Marinimicrobia bacterium MED866	2785511390	Candidatus Marinimicrobia	11.6	5.32	12.87	2.41917
	Marinimicrobia bacterium NAT198	2785511391	Candidatus Marinimicrobia	14.55	3.83	11.23	2.93211
	Marinimicrobia bacterium NAT211	2785511392	Candidatus Marinimicrobia	12.88	2.54	9.74	3.83465
	Marinimicrobia bacterium NP55	2785511393	Candidatus Marinimicrobia	15.71	6.25	12.14	1.9424
	Marinimicrobia bacterium NP932	2785511394	Candidatus Marinimicrobia	19.28	5.02	11.59	2.30876
	Marinimicrobia bacterium NP141	2785511395	Candidatus Marinimicrobia	19.53	5.91	10.5	1.77665
	Marinimicrobia bacterium NP152	2785511396	Candidatus Marinimicrobia	17.18	2.66	7.25	2.72556
	Marinimicrobia bacterium NP1048	2785511397	Candidatus Marinimicrobia	14.48	5.07	10.39	2.04931
	Marinimicrobia bacterium NP1271	2785511398	Candidatus Marinimicrobia	16.87	4.39	10.56	2.40547
	Marinimicrobia bacterium SP173	2785511399	Candidatus Marinimicrobia	25.1	2.57	10.68	4.15564
	Marinimicrobia bacterium SP243	2785511400	Candidatus Marinimicrobia	14.11	5.71	12.27	2.14886
	Marinimicrobia bacterium NAT62	2785511401	Candidatus Marinimicrobia	12.61	3.15	10.77	3.41905
	Marinimicrobia bacterium NAT52	2785511402	Candidatus Marinimicrobia	11.55	3.92	11.82	3.01531
	Marinimicrobia bacterium NAT493	2785511403	Candidatus Marinimicrobia	25.45	4.63	7.45	1.60907
	Marinimicrobia bacterium NAT422	2785511404	Candidatus Marinimicrobia	12.42	3.68	11.64	3.16304
	Marinimicrobia bacterium NAT274	2785511405	Candidatus Marinimicrobia	14.89	4.44	9.88	2.22523
	Marinimicrobia bacterium RS347	2785511406	Candidatus Marinimicrobia	11.27	4.23	9.33	2.20567
	Marinimicrobia bacterium RS350	2785511407	Candidatus Marinimicrobia	12.28	4.9	9.39	1.91633
	Marinimicrobia bacterium RS389	2785511408	Candidatus Marinimicrobia	11.74	5.38	10.42	1.9368
	Marinimicrobia bacterium NAT38	2785511409	Candidatus Marinimicrobia	13.7	4.25	12.34	2.90353
	Marinimicrobia bacterium NAT495	2785511410	Candidatus Marinimicrobia	16.6	3.25	9.23	2.84
	Marinimicrobia bacterium NAT51	2785511411	Candidatus Marinimicrobia	20.44	4.12	10.61	2.57524
	Marinimicrobia bacterium NP104	2785511412	Candidatus Marinimicrobia	21.77	4.17	10.45	2.506
	Marinimicrobia bacterium NAT74	2785511413	Candidatus Marinimicrobia	14.81	4.18	10.49	2.50957
	Marinimicrobia bacterium ARS124	2785511414	Candidatus Marinimicrobia	17.76	5.39	10.78	2
	Marinimicrobia bacterium EAC11	2785511415	Candidatus Marinimicrobia	16.22	2.57	8.45	3.28794
	Marinimicrobia bacterium ARS95	2785511416	Candidatus Marinimicrobia	23.85	4.87	13.33	2.73717
	Marinimicrobia bacterium EAC122	2785511417	Candidatus Marinimicrobia	13.25	3.2	9.49	2.96562
	Marinimicrobia bacterium ARS85	2785511418	Candidatus Marinimicrobia	20.65	3.61	8.51	2.35734
	Marinimicrobia bacterium EAC1786	2785511419	Candidatus Marinimicrobia	8.7	3.21	9.77	3.04361
	Marinimicrobia bacterium EAC118	2785511420	Candidatus Marinimicrobia	13.23	3.6	9.74	2.70556
	Marinimicrobia bacterium EAC117	2785511421	Candidatus Marinimicrobia	21.8	3.97	10.16	2.55919
	Marinimicrobia bacterium EAC2074	2785511422	Candidatus Marinimicrobia	12.8	6.89	13.2	1.91582
	Marinimicrobia bacterium EAC2094	2785511423	Candidatus Marinimicrobia	20.26	3.52	8.37	2.37784
	Marinimicrobia bacterium SP3097	2785511424	Candidatus Marinimicrobia	24.4	3.73	12.64	3.38874
	Marinimicrobia bacterium SP3060	2785511425	Candidatus Marinimicrobia	15.27	2.59	9.22	3.55985
	Marinimicrobia bacterium SP3117	2785511426	Candidatus Marinimicrobia	19.88	3.21	11.14	3.4704
	Marinimicrobia bacterium SP3119	2785511427	Candidatus Marinimicrobia	22.34	2.54	9.51	3.74409
	Marinimicrobia bacterium SP2983	2785511428	Candidatus Marinimicrobia	14.38	4.82	10.94	2.26971
	Marinimicrobia bacterium SP276	2785511429	Candidatus Marinimicrobia	21.55	3.51	10.67	3.03989
	Marinimicrobia bacterium SP3111	2785511430	Candidatus Marinimicrobia	15.56	2.84	10.79	3.7993
	Marinimicrobia bacterium SP3105	2785511431	Candidatus Marinimicrobia	17.95	2.39	8.16	3.41423
	Marinimicrobia bacterium SP328	2785511432	Candidatus Marinimicrobia	24.82	3.19	10.88	3.41066
	Marinimicrobia bacterium NP977	2785511433	Candidatus Marinimicrobia	25.38	3.99	11.73	2.93985
	Marinimicrobia bacterium SP315	2785511434	Candidatus Marinimicrobia	15.42	3.34	11.98	3.58683
	Marinimicrobia bacterium SAT2751	2785511435	Candidatus Marinimicrobia	7.51	3.08	10.96	3.55844
	Marinimicrobia bacterium SAT76	2785511436	Candidatus Marinimicrobia	14.88	3.84	7.04	1.83333
	Marinimicrobia bacterium SAT204	2785511437	Candidatus Marinimicrobia	11.52	2.88	9.68	3.36111
	Marinimicrobia bacterium SAT222	2785511438	Candidatus Marinimicrobia	13.84	2.31	8.8	3.80952
	Marinimicrobia bacterium SAT2956	2785511439	Candidatus Marinimicrobia	11.97	4.07	9.66	2.37346
	Marinimicrobia bacterium SP108	2785511440	Candidatus Marinimicrobia	11.14	3.38	9.4	2.78107
	Marinimicrobia bacterium SAT24	2785511441	Candidatus Marinimicrobia	18.46	2.32	8.18	3.52586
	Marinimicrobia bacterium SAT2619	2785511442	Candidatus Marinimicrobia	19.41	2.87	8.6	2.99652
	Marinimicrobia bacterium SAT176	2785511443	Candidatus Marinimicrobia	21.15	5.63	8.34	1.48135
	Marinimicrobia bacterium SAT170	2785511444	Candidatus Marinimicrobia	12.7	3.45	10.2	2.95652
	Marinimicrobia bacterium EAC682	2785511445	Candidatus Marinimicrobia	12.31	5.6	12.31	2.19821
	Marinimicrobia bacterium MED586	2785511446	Candidatus Marinimicrobia	9.54	3.11	12.15	3.90675
	Marinimicrobia bacterium MED589	2785511447	Candidatus Marinimicrobia	20.64	3.16	9.59	3.03481
	Marinimicrobia bacterium SP89	2785511448	Candidatus Marinimicrobia	22.94	4.25	10.34	2.43294
	Marinimicrobia bacterium SP4275	2785511449	Candidatus Marinimicrobia	13.29	3.35	10.29	3.07164
	Marinimicrobia bacterium SP4388	2785511450	Candidatus Marinimicrobia	18.88	1.96	9.08	4.63265
	Marinimicrobia bacterium SP4251	2785511451	Candidatus Marinimicrobia	14.12	4.58	9.16	2
	Marinimicrobia bacterium SP41	2785511452	Candidatus Marinimicrobia	12.77	5.34	12.85	2.40637
	Marinimicrobia bacterium SP4039	2785511453	Candidatus Marinimicrobia	28	3.71	11.43	3.08086
	Marinimicrobia bacterium SP359	2785511454	Candidatus Marinimicrobia	21.43	2	7.85	3.925
	Marinimicrobia bacterium SP3971	2785511455	Candidatus Marinimicrobia	13.12	3.84	11.77	3.0651
	Marinimicrobia bacterium SP4225	2785511456	Candidatus Marinimicrobia	23.34	6.83	12.73	1.86384
	Marinimicrobia bacterium EAC649	2785511457	Candidatus Marinimicrobia	16.06	3.8	10.62	2.79474
	Marinimicrobia bacterium EAC723	2785511458	Candidatus Marinimicrobia	12.03	3.64	11.34	3.11538
	Marinimicrobia bacterium EAC624	2785511459	Candidatus Marinimicrobia	10.05	5.25	10.63	2.02476
	Marinimicrobia bacterium EAC25	2785511460	Candidatus Marinimicrobia	9.48	3.57	10.53	2.94958
	Marinimicrobia bacterium IN49	2785511461	Candidatus Marinimicrobia	22.84	2.88	10.02	3.47917
	Marinimicrobia bacterium EAC7	2785511462	Candidatus Marinimicrobia	12.25	3.89	10.35	2.66067
	Marinimicrobia bacterium EAC705	2785511463	Candidatus Marinimicrobia	17.76	3.08	9.37	3.04221
	Candidatus Marinimicrobia bacterium CG08_land_8_20_14_0_20_45_22	2786546459	Candidatus Marinimicrobia	23.76	6.42	11.71	1.82399
	Candidatus Marinimicrobia bacterium CG1_02_48_14	2786546460	Candidatus Marinimicrobia	26.47	6.93	12.01	1.73304
	Candidatus Marinimicrobia bacterium CG_4_9_14_3_um_filter_48_9	2786546461	Candidatus Marinimicrobia	21.75	5.42	10.1	1.86347
	Candidatus Marinimicrobia bacterium CG_4_10_14_0_2_um_filter_48_9	2786546462	Candidatus Marinimicrobia	23.01	5.85	10.15	1.73504
	Vampirovibrio chlorellavorus	2600254900	Candidatus Melainabacteria	24.79	5.03	9	1.78926
	Candidatus Melainabacteria bacterium RIFCSPHIGHO2_02_FULL_34_12	2710264507	Candidatus Melainabacteria	23.43	4.79	9	1.87891
	Candidatus Melainabacteria bacterium RIFCSPLOWO2_02_FULL_35_15	2711768232	Candidatus Melainabacteria	21.55	4.01	7.65	1.90773
	Candidatus Melainabacteria bacterium RIFCSPLOWO2_12_FULL_35_11	2711768325	Candidatus Melainabacteria	21.7	4.03	7.61	1.88834
	Candidatus Melainabacteria bacterium RIFOXYA12_FULL_32_12	2711768530	Candidatus Melainabacteria	21.13	3.55	6.03	1.69859
	Candidatus Melainabacteria bacterium RIFOXYA2_FULL_32_9	2711768577	Candidatus Melainabacteria	20.02	3.54	6.01	1.69774
	Candidatus Melainabacteria bacterium GWA2_34_9	2721755134	Candidatus Melainabacteria	19.84	2.9	5.61	1.93448
	Candidatus Melainabacteria bacterium GWF2_37_15	2721755265	Candidatus Melainabacteria	19.73	3.86	5.8	1.50259
	Candidatus Melainabacteria bacterium GWF2_32_7	2721755285	Candidatus Melainabacteria	19.99	3.77	6.16	1.63395
	Candidate division OP11 bacterium EBPR_Bin_373	2619618905	Candidatus Microgenomates	26.99	2.83	4.73	1.67138
	Microgenomates bacterium bin_V90102B1	2622736544	Candidatus Microgenomates	36.18	2	5.61	2.805
	Microgenomates bacterium bin_V91307B1	2622736545	Candidatus Microgenomates	33.61	1.74	5.22	3
	Microgenomates bacterium bin_V91412B11	2622736546	Candidatus Microgenomates	32.18	2.52	3.93	1.55952
	Microgenomates bacterium bin_V91506B1	2622736550	Candidatus Microgenomates	35.03	1.7	5.42	3.18824
	Microgenomates bacterium bin_V90308B6	2622736553	Candidatus Microgenomates	33.41	1.69	5.23	3.09467
	Microgenomates bacterium bin_V90806B1	2622736554	Candidatus Microgenomates	35.07	1.71	5.37	3.14035
	Microgenomates bacterium bin_V90401B8	2622736561	Candidatus Microgenomates	32.82	2.59	4.04	1.55985
	Microgenomates bacterium bin_V92810B1	2622736565	Candidatus Microgenomates	33.56	2.72	3.9	1.43382
	Microgenomates bacterium bin_V92206B1	2622736570	Candidatus Microgenomates	35.35	1.71	5.46	3.19298
	Microgenomates bacterium bin_V90102B2	2622736572	Candidatus Microgenomates	33.7	2.69	4.2	1.56134
	Microgenomates bacterium DG_75	2654588062	Candidatus Microgenomates	35.7	3.55	5.32	1.49859
	Microgenomates bacterium JGI CrystG Apr02-3-H15 (unscreened)	2693429832	Candidatus Microgenomates	27.93	0.71	2.25	3.16901
	Microgenomates bacterium JGI CrystG Apr02-3-H15 (contamination screened)	2693429833	Candidatus Microgenomates	29.64	0.96	2.48	2.58333
	Microgenomates bacterium JGI CrystG Apr02-2-J7 (unscreened)	2693429834	Candidatus Microgenomates	29.04	1.1	3.29	2.99091
	Microgenomates bacterium JGI CrystG Apr02-2-J7 (contamination screened)	2693429835	Candidatus Microgenomates	29.35	1.52	3.69	2.42763
	Microgenomates bacterium JGI CrystG Apr02-2-H10 (unscreened)	2693429836	Candidatus Microgenomates	28.91	0.48	2.55	5.3125
	Microgenomates bacterium JGI CrystG Apr02-2-F7 (unscreened)	2693429845	Candidatus Microgenomates	26.83	0.98	1.68	1.71429
	Microgenomates bacterium JGI CrystG Apr02-2-F7 (contamination screened)	2693429846	Candidatus Microgenomates	26.95	0.98	1.56	1.59184
	Microgenomates bacterium JGI CrystG Apr02-3-F11 (unscreened)	2693429850	Candidatus Microgenomates	27.75	0.54	1.44	2.66667
	Microgenomates bacterium JGI CrystG Apr02-3-D18 (unscreened)	2698536795	Candidatus Microgenomates	26.46	1.35	3.58	2.65185
	Microgenomates bacterium JGI CrystG Apr02-3-D18 (contamination screened)	2698536796	Candidatus Microgenomates	25.7	1.53	3.81	2.4902
	Microgenomates bacterium JGI CrystG Apr02-3-D12 (unscreened)	2698536826	Candidatus Microgenomates	25.26	1.77	3.39	1.91525
	Microgenomates bacterium JGI CrystG Apr02-3-D12 (contamination screened)	2698536827	Candidatus Microgenomates	25	1.92	4.05	2.10938
	Microgenomates bacterium JGI CrystG Apr02-2-I5 (unscreened)	2698536829	Candidatus Microgenomates	27.11	1.81	3.81	2.10497
	Microgenomates bacterium JGI CrystG Apr02-2-B12 (unscreened)	2698536831	Candidatus Microgenomates	27.24	1.93	4.04	2.09326
	Microgenomates bacterium JGI CrystG Apr02-3-G15 (unscreened)	2698536834	Candidatus Microgenomates	27.3	1.25	4.45	3.56
	Microgenomates bacterium JGI CrystG Apr02-3-G15 (contamination screened)	2698536835	Candidatus Microgenomates	27.36	1.11	5.36	4.82883
	Microgenomates bacterium JGI CrystG Apr02-3-E22 (unscreened)	2698536839	Candidatus Microgenomates	25.28	0.63	3.01	4.77778
	Microgenomates bacterium JGI CrystG Apr02-3-E22 (contamination screened)	2698536840	Candidatus Microgenomates	25.09	0.55	2.72	4.94545
	Microgenomates bacterium JGI CrystG Apr02-3-B17 (unscreened)	2698536841	Candidatus Microgenomates	25.78	0.78	1.55	1.98718
	Microgenomates bacterium JGI CrystG Apr02-3-H9 (unscreened)	2698536843	Candidatus Microgenomates	28.98	1.36	3.22	2.36765
	Microgenomates bacterium JGI CrystG Apr02-3-H9 (contamination screened)	2698536844	Candidatus Microgenomates	27.75	1.15	2.29	1.9913
	Microgenomates bacterium JGI CrystG Apr02-2-G10 (unscreened)	2698536853	Candidatus Microgenomates	28.07	1.87	5.4	2.8877
	Microgenomates bacterium JGI CrystG Apr02-3-J7 (unscreened)	2698536858	Candidatus Microgenomates	29.71	0.54	1.99	3.68519
	Microgenomates bacterium JGI CrystG Apr02-3-J7 (contamination screened)	2698536859	Candidatus Microgenomates	29.4	0.58	1.93	3.32759
	Microgenomates bacterium JGI CrystG Apr02-2-K10 (unscreened)	2698536862	Candidatus Microgenomates	25.7	1.13	3.75	3.31858
	Microgenomates bacterium JGI CrystG Apr3-2-H21 (unscreened)	2698536972	Candidatus Microgenomates	24.72	0.71	1.27	1.78873
	Microgenomates bacterium JGI CrystG Apr3-2-H21 (contamination screened)	2698536973	Candidatus Microgenomates	22.67	0.34	1.01	2.97059
	Microgenomates bacterium JGI CrystG Apr3-2-G12 (unscreened)	2698536976	Candidatus Microgenomates	25.06	0.85	2.9	3.41176
	Microgenomates bacterium JGI CrystG Apr3-2-G12 (contamination screened)	2698536977	Candidatus Microgenomates	27.41	0.85	2.87	3.37647
	Microgenomates bacterium JGI CrystG Apr3-3-D15 (unscreened)	2698536978	Candidatus Microgenomates	32.18	0.97	4.02	4.14433
	Microgenomates bacterium JGI CrystG Apr3-3-D15 (contamination screened)	2698536979	Candidatus Microgenomates	36.71	1.27	5.27	4.14961
	Microgenomates bacterium JGI CrystG Apr3-3-E16 (unscreened)	2698536980	Candidatus Microgenomates	26.15	0.53	2.47	4.66038
	Microgenomates bacterium JGI CrystG Apr3-2-F10 (unscreened)	2698536982	Candidatus Microgenomates	26.32	0.26	1.85	7.11538
	Microgenomates bacterium JGI CrystG Apr3-2-F10 (contamination screened)	2698536983	Candidatus Microgenomates	27.95	0.44	2.18	4.95455
	Microgenomates bacterium JGI CrystG Apr3-4-D4 (unscreened)	2698537061	Candidatus Microgenomates	27.29	0.48	2.41	5.02083
	Microgenomates bacterium JGI CrystG Apr3-4-H4 (unscreened)	2698537062	Candidatus Microgenomates	33.51	4.26	4.96	1.16432
	Microgenomates bacterium JGI CrystG Apr3-4-H18 (unscreened)	2698537069	Candidatus Microgenomates	25.59	1.09	1.99	1.82569
	Microgenomates bacterium JGI CrystG Aug08-3-H12 (unscreened)	2698537107	Candidatus Microgenomates	30.68	0.81	3.08	3.80247
	unclassified Microgenomates (FBP) bacterium R-68213	2700988623	Candidatus Microgenomates	24.77	10.44	12.32	1.18008
	Candidate division OP3 bacterium SCGC AD-606-D22 (contamination screened)	2609459703	Candidatus Omnitrophica	21.96	5.22	9.13	1.74904
	Candidate division OP3 bacterium EBPR_Bin_182	2619618904	Candidatus Omnitrophica	26.95	8	10.09	1.26125
	Candidatus Omnitrophus magneticus SKK-01 (unscreened)	2636416185	Candidatus Omnitrophica	19.92	2.77	5.37	1.93863
	Omnitrophica WOR_2 bacterium SM23_29	2654587938	Candidatus Omnitrophica	27.58	3.37	6.64	1.97033
	Omnitrophica WOR_2 bacterium SM23_72	2654587941	Candidatus Omnitrophica	29.28	3.63	6.43	1.77135
	Omnitrophica bacterium JGI CrystG Apr3-3-M10 (unscreened)	2698536974	Candidatus Omnitrophica	26.74	3.1	5.72	1.84516
	Omnitrophica WOR_2 bacterium GWA2_44_7	2708742600	Candidatus Omnitrophica	21.6	4.09	5.87	1.43521
	Omnitrophica WOR_2 bacterium GWC2_44_8	2708742629	Candidatus Omnitrophica	23.67	4.36	6.65	1.52523
	Omnitrophica WOR_2 bacterium GWC2_45_7	2708742630	Candidatus Omnitrophica	25.15	4.22	6.5	1.54028
	Omnitrophica WOR_2 bacterium RBG_13_44_8	2708742698	Candidatus Omnitrophica	10.75	1.17	2.19	1.87179
	Omnitrophica WOR_2 bacterium RBG_13_44_8b	2708742700	Candidatus Omnitrophica	18.94	2.78	4.55	1.63669
	Omnitrophica WOR_2 bacterium RIFCSPHIGHO2_01_FULL_52_10	2708742943	Candidatus Omnitrophica	21.09	3.71	5.79	1.56065
	Omnitrophica WOR_2 bacterium RIFCSPHIGHO2_01_FULL_48_9	2708743025	Candidatus Omnitrophica	26.25	5.81	7.43	1.27883
	Omnitrophica WOR_2 bacterium RIFCSPHIGHO2_01_FULL_49_10	2708743117	Candidatus Omnitrophica	22.49	5.76	7.49	1.30035
	Omnitrophica bacterium RIFCSPHIGHO2_02_FULL_45_28	2710264511	Candidatus Omnitrophica	30.18	4.06	7.81	1.92365
	Omnitrophica WOR_2 bacterium RIFCSPHIGHO2_02_FULL_63_39	2710264512	Candidatus Omnitrophica	25	4.17	7.14	1.71223
	Omnitrophica WOR_2 bacterium RIFCSPHIGHO2_02_FULL_67_20	2710264517	Candidatus Omnitrophica	20.64	4.59	6.99	1.52288
	Omnitrophica bacterium RIFCSPHIGHO2_02_FULL_46_11	2710264574	Candidatus Omnitrophica	25.98	4.68	7.19	1.53632
	Omnitrophica WOR_2 bacterium RIFCSPHIGHO2_02_FULL_52_10	2710264575	Candidatus Omnitrophica	26.37	5.13	6.54	1.27485
	Omnitrophica bacterium RIFCSPHIGHO2_02_FULL_51_18	2710264586	Candidatus Omnitrophica	24.61	5.26	7.56	1.43726
	Omnitrophica bacterium RIFCSPHIGHO2_02_FULL_46_20	2710264590	Candidatus Omnitrophica	23.64	3.86	6.57	1.70207
	Omnitrophica WOR_2 bacterium RIFCSPHIGHO2_02_FULL_68_15	2710264592	Candidatus Omnitrophica	21.55	5.36	7.7	1.43657
	Omnitrophica WOR_2 bacterium RIFCSPHIGHO2_02_FULL_48_11	2710264649	Candidatus Omnitrophica	27.13	6.26	8.2	1.3099
	Omnitrophica WOR_2 bacterium RIFCSPHIGHO2_02_FULL_46_37	2710264666	Candidatus Omnitrophica	18.78	1.79	3.7	2.06704
	Omnitrophica bacterium RIFCSPHIGHO2_02_FULL_63_14	2710264667	Candidatus Omnitrophica	21.72	6.38	8.8	1.37931
	Omnitrophica WOR_2 bacterium RIFCSPHIGHO2_02_FULL_50_17	2710264726	Candidatus Omnitrophica	27.7	4.1	6.74	1.6439
	Omnitrophica WOR_2 bacterium RIFCSPHIGHO2_02_FULL_45_21	2710264739	Candidatus Omnitrophica	25.97	2.92	5.06	1.73288
	Omnitrophica bacterium RIFCSPHIGHO2_02_FULL_49_9	2710264740	Candidatus Omnitrophica	17.75	3.71	6.14	1.65499
	Omnitrophica WOR_2 bacterium RIFCSPHIGHO2_12_FULL_64_13	2710723572	Candidatus Omnitrophica	21.24	2.97	5.65	1.90236
	Omnitrophica bacterium RIFCSPHIGHO2_12_FULL_44_12	2710723590	Candidatus Omnitrophica	27.73	3.41	6.77	1.98534
	Omnitrophica WOR_2 bacterium RIFCSPLOWO2_01_FULL_41_12	2710723787	Candidatus Omnitrophica	19.85	2.71	5.28	1.94834
	Omnitrophica bacterium RIFCSPLOWO2_01_FULL_45_10	2710723790	Candidatus Omnitrophica	21.76	2.64	5.28	2
	Omnitrophica bacterium RIFCSPLOWO2_01_FULL_50_24	2710723876	Candidatus Omnitrophica	22.7	4.21	7.61	1.8076
	Omnitrophica bacterium RIFCSPLOWO2_01_FULL_45_10b	2710723884	Candidatus Omnitrophica	24.14	4.5	6.88	1.52889
	Omnitrophica bacterium RIFCSPLOWO2_01_FULL_45_24	2710723969	Candidatus Omnitrophica	23.88	4.4	6.7	1.52273
	Omnitrophica WOR_2 bacterium RIFCSPLOWO2_02_FULL_45_28	2710724004	Candidatus Omnitrophica	20.32	2.48	4.36	1.75806
	Omnitrophica WOR_2 bacterium RIFCSPLOWO2_02_FULL_50_19	2711768207	Candidatus Omnitrophica	24.23	6.66	8.49	1.27477
	Omnitrophica WOR_2 bacterium RIFCSPLOWO2_02_FULL_63_16	2711768235	Candidatus Omnitrophica	23.81	4.4	7.26	1.65
	Omnitrophica bacterium RIFCSPLOWO2_02_FULL_45_16	2711768237	Candidatus Omnitrophica	23.5	4.24	6.74	1.58962
	Omnitrophica bacterium RIFCSPLOWO2_02_FULL_44_11	2711768276	Candidatus Omnitrophica	27.81	3.92	7.21	1.83929
	Omnitrophica WOR_2 bacterium RIFCSPLOWO2_12_FULL_51_24	2711768332	Candidatus Omnitrophica	25.66	6.05	7.6	1.2562
	Omnitrophica bacterium RIFCSPLOWO2_12_FULL_44_17	2711768372	Candidatus Omnitrophica	30.25	4.03	7.67	1.90323
	Omnitrophica bacterium RIFCSPLOWO2_12_FULL_45_13	2711768375	Candidatus Omnitrophica	23.05	3.79	6.34	1.67282
	Omnitrophica WOR_2 bacterium RIFCSPLOWO2_12_FULL_46_30	2711768376	Candidatus Omnitrophica	18.52	2.43	4.23	1.74074
	Omnitrophica WOR_2 bacterium RIFCSPLOWO2_12_FULL_51_8	2711768377	Candidatus Omnitrophica	23.66	5.04	7.2	1.42857
	Omnitrophica WOR_2 bacterium RIFCSPLOWO2_12_FULL_63_16	2711768426	Candidatus Omnitrophica	24.69	4.55	7.6	1.67033
	Omnitrophica WOR_2 bacterium RIFCSPLOWO2_12_FULL_50_9	2711768429	Candidatus Omnitrophica	26.52	3.79	6.76	1.78364
	Omnitrophica WOR_2 bacterium RIFOXYA12_FULL_38_10	2711768510	Candidatus Omnitrophica	28.97	4.77	8.14	1.7065
	Omnitrophica WOR_2 bacterium RIFOXYA2_FULL_45_12	2711768538	Candidatus Omnitrophica	16.53	1.88	4.55	2.42021
	Omnitrophica WOR_2 bacterium RIFOXYA2_FULL_38_17	2711768565	Candidatus Omnitrophica	31.45	5.52	9.06	1.6413
	Omnitrophica bacterium RIFOXYB12_FULL_50_7	2713897365	Candidatus Omnitrophica	24.75	6.16	9.34	1.51623
	Omnitrophica WOR_2 bacterium RIFOXYB2_FULL_38_16	2713897388	Candidatus Omnitrophica	31.27	5.44	8.96	1.64706
	Omnitrophica WOR_2 bacterium RIFOXYB2_FULL_45_11	2713897402	Candidatus Omnitrophica	16.87	1.31	3.23	2.46565
	Omnitrophica WOR_2 bacterium RIFOXYC2_FULL_38_12	2716884104	Candidatus Omnitrophica	29.53	5.33	8.92	1.67355
	Omnitrophica WOR_2 bacterium RIFOXYC2_FULL_43_9	2716884117	Candidatus Omnitrophica	21.71	4.22	6.81	1.61374
	Omnitrophica WOR_2 bacterium RIFOXYC2_FULL_45_15	2716884128	Candidatus Omnitrophica	17.21	2.87	5.45	1.89895
	Omnitrophica bacterium GWA2_52_12	2721755105	Candidatus Omnitrophica	24.37	8.39	11.85	1.4124
	Omnitrophica WOR_2 bacterium GWA2_53_43	2721755106	Candidatus Omnitrophica	26.72	5.06	7.15	1.41304
	Omnitrophica WOR_2 bacterium GWA2_37_7	2721755107	Candidatus Omnitrophica	26.48	4.74	7.99	1.68565
	Omnitrophica WOR_2 bacterium GWA2_45_18	2721755113	Candidatus Omnitrophica	28.76	5.19	8.03	1.54721
	Omnitrophica bacterium GWA2_52_8	2721755115	Candidatus Omnitrophica	23.32	6.22	9.69	1.55788
	Omnitrophica WOR_2 bacterium GWA2_47_8	2721755120	Candidatus Omnitrophica	26.73	5.89	8.16	1.3854
	Omnitrophica WOR_2 bacterium GWA2_63_20	2721755124	Candidatus Omnitrophica	24.1	3.93	6.54	1.66412
	Omnitrophica bacterium GWA2_50_21	2721755131	Candidatus Omnitrophica	28.57	6.02	8.48	1.40864
	Omnitrophica bacterium GWA2_41_15	2721755142	Candidatus Omnitrophica	25.48	3.54	6.34	1.79096
	Omnitrophica WOR_2 bacterium GWB2_45_9	2721755168	Candidatus Omnitrophica	12.45	1.28	3.45	2.69531
	Omnitrophica WOR_2 bacterium GWF2_43_52	2721755255	Candidatus Omnitrophica	26.5	4.92	7.18	1.45935
	Omnitrophica WOR_2 bacterium GWF2_38_59	2721755256	Candidatus Omnitrophica	31.99	5.49	9.25	1.68488
	Omnitrophica WOR_2 bacterium GWF2_63_9	2721755286	Candidatus Omnitrophica	21.4	4.52	7.36	1.62832
	Omnitrophica bacterium RBG_13_46_9	2721755349	Candidatus Omnitrophica	23.46	4.67	7.55	1.6167
	Omnitrophica WOR_2 bacterium RBG_13_41_10	2721755364	Candidatus Omnitrophica	24.88	3.04	5.44	1.78947
	Omnitrophica bacterium RIFCSPLOWO2_12_FULL_50_11	2721755410	Candidatus Omnitrophica	24.5	3.27	7.01	2.14373
	Candidatus Omnitrophica bacterium CG23_combo_of_CG06-09_8_20_14_all_41_10	2786546427	Candidatus Omnitrophica	21.88	3.2	4.57	1.42813
	Candidatus Omnitrophica bacterium CG22_combo_CG10-13_8_21_14_all_43_16	2786546428	Candidatus Omnitrophica	25.82	3.35	7.64	2.2806
	Candidatus Omnitrophica bacterium CG23_combo_of_CG06-09_8_20_14_all_40_11	2786546429	Candidatus Omnitrophica	23.21	2.19	3.84	1.75342
	Candidatus Omnitrophica bacterium CG12_big_fil_rev_8_21_14_0_65_45_16	2786546430	Candidatus Omnitrophica	29.54	6.04	10.09	1.67053
	Candidatus Omnitrophica bacterium CG12_big_fil_rev_8_21_14_0_65_50_5	2786546431	Candidatus Omnitrophica	18.81	2.82	4.88	1.7305
	Candidatus Omnitrophica bacterium CG11_big_fil_rev_8_21_14_0_20_64_10	2786546432	Candidatus Omnitrophica	23.34	6.23	9.65	1.54896
	Candidatus Omnitrophica bacterium CG11_big_fil_rev_8_21_14_0_20_63_9	2786546433	Candidatus Omnitrophica	23.93	6.64	9.15	1.37801
	Candidatus Omnitrophica bacterium CG12_big_fil_rev_8_21_14_0_65_42_8	2786546434	Candidatus Omnitrophica	19.48	3.02	4.52	1.49669
	Candidatus Omnitrophica bacterium CG1_02_43_210	2786546435	Candidatus Omnitrophica	25.75	3.98	5.74	1.44221
	Candidatus Omnitrophica bacterium CG1_02_44_16	2786546436	Candidatus Omnitrophica	27.45	4.96	7.35	1.48185
	Candidatus Omnitrophica bacterium CG1_02_40_15	2786546437	Candidatus Omnitrophica	25.04	3.19	6.55	2.05329
	Candidatus Omnitrophica bacterium CG1_02_41_171	2786546438	Candidatus Omnitrophica	19.84	1.59	4.96	3.1195
	Candidatus Omnitrophica bacterium CG11_big_fil_rev_8_21_14_0_20_43_6	2786546439	Candidatus Omnitrophica	20.96	3.47	5.46	1.57349
	Candidatus Omnitrophica bacterium CG11_big_fil_rev_8_21_14_0_20_45_26	2786546440	Candidatus Omnitrophica	28.98	5.71	9.65	1.69002
	Candidatus Omnitrophica bacterium CG07_land_8_20_14_0_80_42_15	2786546441	Candidatus Omnitrophica	29.61	4.54	7.66	1.68722
	Candidatus Omnitrophica bacterium CG07_land_8_20_14_0_80_50_8	2786546442	Candidatus Omnitrophica	22.86	5.12	7.94	1.55078
	Candidatus Omnitrophica bacterium CG03_land_8_20_14_0_80_43_22	2786546443	Candidatus Omnitrophica	24.53	3.26	5.31	1.62883
	Candidatus Omnitrophica bacterium CG02_land_8_20_14_3_00__42_8	2786546444	Candidatus Omnitrophica	23.75	3.41	4.48	1.31378
	Candidatus Omnitrophica bacterium CG11_big_fil_rev_8_21_14_0_20_42_13	2786546445	Candidatus Omnitrophica	26.44	4.41	7.24	1.64172
	Candidatus Omnitrophica bacterium CG11_big_fil_rev_8_21_14_0_20_41_12	2786546446	Candidatus Omnitrophica	23.8	3.14	5.61	1.78662
	Candidatus Omnitrophica bacterium CG10_big_fil_rev_8_21_14_0_10_43_8	2786546447	Candidatus Omnitrophica	23.32	3.45	4.29	1.24348
	Candidatus Omnitrophica bacterium CG08_land_8_20_14_0_20_41_16	2786546448	Candidatus Omnitrophica	24.68	3.31	5	1.51057
	Candidatus Omnitrophica bacterium CG1_02_46_14	2786546449	Candidatus Omnitrophica	24.21	4.37	6.59	1.50801
	Candidatus Omnitrophica bacterium CG1_02_49_10	2786546450	Candidatus Omnitrophica	23.54	3.32	6.84	2.06024
	Candidatus Omnitrophica bacterium CG1_02_49_16	2786546451	Candidatus Omnitrophica	23.9	5.28	8.36	1.58333
	Candidatus Omnitrophica bacterium CG12_big_fil_rev_8_21_14_0_65_43_15	2786546452	Candidatus Omnitrophica	24.16	3.96	5.5	1.38889
	Candidatus Omnitrophica bacterium CG_4_10_14_0_8_um_filter_44_12	2786546453	Candidatus Omnitrophica	26.93	5.14	7.19	1.39883
	Candidatus Omnitrophica bacterium CG_4_10_14_0_2_um_filter_44_9	2786546454	Candidatus Omnitrophica	26.62	5.13	7.14	1.39181
	Candidatus Omnitrophica bacterium CG_4_8_14_3_um_filter_43_15	2786546455	Candidatus Omnitrophica	24.77	3.85	5.51	1.43117
	Candidatus Omnitrophica bacterium CG_4_10_14_0_8_um_filter_43_18	2786546456	Candidatus Omnitrophica	25.14	3.81	5.1	1.33858
	Candidatus Omnitrophica bacterium CG_4_9_14_0_2_um_filter_42_8	2786546457	Candidatus Omnitrophica	23.62	3.37	6.55	1.94362
	Candidatus Omnitrophica bacterium CG_4_9_14_0_2_um_filter_43_12	2786546458	Candidatus Omnitrophica	23.77	3.74	5.23	1.3984
	unclassified Candidatus Omnitrophica BinDG74mb68	2811994938	Candidatus Omnitrophica	28.22	10.18	10.78	1.05894
	unclassified Candidatus Omnitrophica BinDmb191	2811994950	Candidatus Omnitrophica	26.9	4.99	6.53	1.30862
	Candidatus Poribacteria sp. WGA-4E (unscreened)	2265129006	Candidatus Poribacteria	20.67	4.68	8.7	1.85897
	Poribacteria bacterium WGA-3G (unscreened)	2265129009	Candidatus Poribacteria	23.69	7.28	10.89	1.49588
	Candidatus Poribacteria sp. WGA-A3	2265129010	Candidatus Poribacteria	16.63	4.95	6.33	1.27879
	Poribacteria bacterium WGA-4CII (unscreened)	2265129011	Candidatus Poribacteria	26.78	7.53	13.17	1.749
	Uncultured Poribacteria bacterium PCPOR2b	2740892555	Candidatus Poribacteria	21.59	5.36	9.61	1.79291
	Uncultured Poribacteria bacterium PCPOR1	2740892559	Candidatus Poribacteria	26.34	9.09	13.72	1.50935
	Uncultured Poribacteria bacterium PCPOR2	2744054412	Candidatus Poribacteria	26.58	7.46	12.94	1.73458
	Uncultured Poribacteria bacterium PCPOR2a	2744054413	Candidatus Poribacteria	25.78	7.19	11.27	1.56745
	Uncultured Poribacteria bacterium PCPOR4	2744054414	Candidatus Poribacteria	25.68	7.99	12.93	1.61827
	Uncultured Poribacteria bacterium MSPOR6	2744055035	Candidatus Poribacteria	27.87	4.56	11.15	2.44518
	Uncultured Poribacteria bacterium AGPOR5	2758568595	Candidatus Poribacteria	22.48	9.36	11.3	1.20726
	Uncultured Poribacteria bacterium DGPOR9	2765235806	Candidatus Poribacteria	22.95	7.11	11.57	1.62729
	Poribacteria bacterium RS423	2775506743	Candidatus Poribacteria	14.02	4.01	10.1	2.5187
	Poribacteria bacterium NAT79	2775506744	Candidatus Poribacteria	9.53	3.89	10.09	2.59383
	Poribacteria bacterium NP41	2775506745	Candidatus Poribacteria	9.78	4.54	9.6	2.11454
	Poribacteria bacterium MED599	2775506746	Candidatus Poribacteria	15.22	3.52	9.26	2.63068
	Poribacteria bacterium NP60	2775506747	Candidatus Poribacteria	21.85	3.73	9.34	2.50402
	Poribacteria bacterium NAT81	2775506748	Candidatus Poribacteria	7.13	3.62	8.56	2.36464
	Poribacteria bacterium SP142	2775506749	Candidatus Poribacteria	21.65	4.17	9.39	2.2518
	Poribacteria bacterium SAT10	2775506750	Candidatus Poribacteria	11.69	3.89	10.44	2.6838
	Poribacteria bacterium ARS87	2775506751	Candidatus Poribacteria	14.81	4.2	9.56	2.27619
	Poribacteria bacterium ARS1035	2775506752	Candidatus Poribacteria	14.34	4.22	9.48	2.24645
	Poribacteria bacterium NAT1	2775506753	Candidatus Poribacteria	13.1	3.4	8.51	2.50294
	Poribacteria bacterium ARS61	2775506754	Candidatus Poribacteria	19.9	12.15	14.08	1.15885
	Poribacteria bacterium SAT1451	2775506788	Candidatus Poribacteria	12.13	4.06	9.98	2.45813
	Candidatus Raymondbacteria bacterium RifOxyA12_full_50_37	2711768511	Candidatus Raymondbacteria	23.39	11.82	17.6	1.489
	Candidatus Raymondbacteria bacterium RIFOXYA2_FULL_49_16	2711768570	Candidatus Raymondbacteria	23.63	12.2	17.73	1.45328
	Candidatus Raymondbacteria bacterium RifOxyC12_full_50_8	2711768756	Candidatus Raymondbacteria	21.39	11.55	17.06	1.47706
	Candidatus Raymondbacteria bacterium RIFOXYD12_FULL_49_13	2711768788	Candidatus Raymondbacteria	22.22	11.8	17.36	1.47119
	Candidatus Raymondbacteria bacterium RifOxyB12_full_50_8	2713897364	Candidatus Raymondbacteria	21.78	11.34	16.94	1.49383
	Candidatus Raymondbacteria bacterium RIFOXYB2_FULL_49_35	2713897421	Candidatus Raymondbacteria	23.7	12.24	17.85	1.45833
	Candidatus Raymondbacteria bacterium RIFOXYC2_FULL_50_21	2716884110	Candidatus Raymondbacteria	23.87	11.74	18.2	1.55026
	Candidatus Riflebacteria bacterium GWC2_50_8	2721755185	Candidatus Riflebacteria	32.03	11.46	14.87	1.29756
	Candidatus Riflebacteria bacterium RBG_13_59_9	2721755305	Candidatus Riflebacteria	16.45	6.08	6.01	0.988487
	Candidatus Rokubacteria bacterium GWA2_70_23	2708742591	Candidatus Rokubacteria	21.1	5.09	6.87	1.34971
	Candidatus Rokubacteria bacterium GWF2_70_14	2708742689	Candidatus Rokubacteria	19.07	4.93	6.46	1.31034
	Candidatus Rokubacteria bacterium RBG_16_73_20	2708742735	Candidatus Rokubacteria	21.11	6.58	8.3	1.2614
	Candidatus Rokubacteria bacterium RIFCSPHIGHO2_02_FULL_73_26	2710264672	Candidatus Rokubacteria	22.46	8.85	9.68	1.09379
	Candidatus Rokubacteria bacterium RIFCSPHIGHO2_02_FULL_69_13	2710264733	Candidatus Rokubacteria	15.64	3.66	5.52	1.5082
	Candidatus Rokubacteria bacterium RIFCSPHIGHO2_12_FULL_73_22	2710723547	Candidatus Rokubacteria	22.03	8.33	9.46	1.13565
	Candidatus Rokubacteria bacterium RIFCSPLOWO2_02_FULL_71_18	2710724011	Candidatus Rokubacteria	15.32	4.28	5.78	1.35047
	Candidatus Rokubacteria bacterium RIFCSPLOWO2_02_FULL_68_19	2710724066	Candidatus Rokubacteria	20.16	6.15	8	1.30081
	Candidatus Rokubacteria bacterium RIFCSPLOWO2_02_FULL_73_56	2710724077	Candidatus Rokubacteria	23.67	9.3	10.11	1.0871
	Candidatus Rokubacteria bacterium RIFCSPLOWO2_12_FULL_71_22	2711768337	Candidatus Rokubacteria	22.56	7.67	9.12	1.18905
	Candidatus Rokubacteria bacterium RIFCSPLOWO2_12_FULL_73_47	2711768383	Candidatus Rokubacteria	23.68	9.15	10.02	1.09508
	Candidatus Rokubacteria bacterium RIFCSPLOWO2_12_FULL_69_21	2711768435	Candidatus Rokubacteria	22.09	4.95	7.17	1.44848
	Candidatus Rokubacteria bacterium RIFCSPLOWO2_12_FULL_71_19	2711768470	Candidatus Rokubacteria	21.37	6.44	8.46	1.31366
	Candidatus Rokubacteria bacterium GWA2_73_35	2721755145	Candidatus Rokubacteria	23.34	7.74	9.55	1.23385
	Candidatus Rokubacteria bacterium GWC2_70_24	2721755197	Candidatus Rokubacteria	20.98	5.34	6.89	1.29026
	Candidatus Rokubacteria bacterium GWC2_70_16	2721755198	Candidatus Rokubacteria	21.85	6.72	9	1.33929
	Candidatus Rokubacteria bacterium RIFCSPLOWO2_02_FULL_72_37	2721755403	Candidatus Rokubacteria	21.24	6.99	8.21	1.17454
	Candidatus Schekmanbacteria bacterium RBG_16_38_10	2708742732	Candidatus Schekmanbacteria	18.94	2.19	5.74	2.621
	Candidatus Schekmanbacteria bacterium RIFCSPHIGHO2_02_FULL_38_11	2710264582	Candidatus Schekmanbacteria	24.31	3.03	6.41	2.11551
	Candidatus Schekmanbacteria bacterium RIFCSPLOWO2_02_FULL_38_14	2710724000	Candidatus Schekmanbacteria	26.89	3.12	6.59	2.11218
	Candidatus Schekmanbacteria bacterium RIFCSPLOWO2_12_FULL_38_15	2711768370	Candidatus Schekmanbacteria	26.72	3.06	6.5	2.12418
	Candidatus Schekmanbacteria bacterium GWA2_38_11	2721755137	Candidatus Schekmanbacteria	24.1	2.54	5.26	2.07087
	Candidatus Schekmanbacteria bacterium GWA2_38_9	2721755138	Candidatus Schekmanbacteria	25.05	3.23	6.5	2.01238
	Candidatus Schekmanbacteria bacterium RBG_13_48_7	2721755359	Candidatus Schekmanbacteria	19.45	2.44	6.54	2.68033
	Candidatus Schekmanbacteria bacterium RBG_16_38_11	2721755388	Candidatus Schekmanbacteria	21.11	1.96	5.13	2.61735
	candidate division BRC1 bacterium SM23_51	2654588061	Candidatus Sumerlaeota	27.06	7.88	11.45	1.45305
	Candidatus Tectomicrobia bacterium RIFCSPLOWO2_02_FULL_70_19	2711768236	Candidatus Tectomicrobia	20.97	7.82	8.88	1.13555
	Candidatus Tectomicrobia bacterium RIFCSPLOWO2_12_FULL_69_37	2711768464	Candidatus Tectomicrobia	22.34	8.29	8.97	1.08203
	Candidatus Wallbacteria bacterium GWC2_49_35	2708742640	Candidatus Wallbacteria	39.79	12.08	15.21	1.25911

## Sheet: S.Figure11a
Supplementary Fig. 11. Growth and metabolic behavior of RT761 showing the effects of H2 removal on growth. (a) Pure culture.
	X axis	Y axis
	time (hour)	Glucose conc. (mM)			H2 conc. (mM)			Acetate conc. (mM)			Ethanol conc. (mM)			16S rRNA gene copy numbers (/ml)
		1	2	3	1	2	3	1	2	3	1	2	3	1	2	3
	0	16.074	16.002	15.808	0	0	0	0.101	0.125	0.096	0	0	0	8158.9	8289.1	9158.2
	13	15.674	15.651	15.675	0.631	0.759	0.723	0.395	0.404	0.375				37010	38095	47251
	20	15.53	15.392	15.519	1.273	1.456	1.411	0.836	0.855	0.819	0	0	0	89850	99901	128971
	27	15.022	15.197	15.203	1.82	2.219	2.041	1.03	1.154	1.229				106566	130094	178035
	34	14.736	14.598	14.859	2.274	2.641	2.609	1.357	1.308	1.384				164610	111561	100519
	41	14.208	14.332	14.201	2.764	3.031	2.933	1.414	1.377	1.461	0	0	0	174151	84184	70939
	48				3.095	3.265	3.166
	55				3.306	3.415	3.41
	62				3.501	3.498	3.522
	69	13.55	12.468	12.971	3.512	3.531	3.48	1.778	1.742	1.713	0	0	0	115513	51951	53741
	76				3.587	3.513	3.509
	97	12.873	12.231	12.141	3.521	3.459	3.634	1.863	1.851	1.849	0	0	0	66815	44591	45440

## Sheet: S.Figure11b
Supplementary Fig. 11. Growth and metabolic behavior of RT761 showing the effects of H2 removal on growth. (b) Pure culture with periodic purging of culture vial head space with N2/CO2.
	X axis	Y axis
	time (hour)	Glucose conc. (mM)			H2 conc. (mM)			Acetate conc. (mM)			Ethanol conc. (mM)			16S rRNA gene copy numbers (/ml)
		1	2	3	1	2	3	1	2	3	1	2	3	1	2	3
	0	16.074	16.002	15.808	0	0	0	0.101	0.125	0.096	0	0	0	8158.9	8289.1	9158.2
	13	15.674	15.651	15.675	0.631	0.759	0.723	0.395	0.404	0.375				37010	38095	47251
	20	15.53	15.392	15.519	1.273	1.456	1.411	0.836	0.855	0.819	0	0	0	89850	99901	128971
	27	15.022	15.197	15.203	1.82	2.219	2.041	1.03	1.154	1.229				106566	130094	178035
	34	14.736	14.598	14.859	2.274	2.641	2.609	1.357	1.308	1.384				164610	111561	100519
	41	14.208	14.332	14.201	2.764	3.031	2.933	1.414	1.377	1.461	0	0	0	174151	84184	70939
	41.1				0	0	0
	48				0.815	0.911	0.8439
	55				1.501	1.819	1.71
	62				2.2	2.704	2.496
	69	12.024	12.058	12.001	2.815	3.144	3.115	2.89	2.547	2.772	0	0	0	193190	161519	154834
	69.5				0	0	0
	76				0.909	0.979	0.81
	83				1.748	1.629	1.592
	90				2.493	2.247	2.364
	97	9.446	9.04	8.657	2.961	2.679	2.73	4.325	4.051	4.142	0	0	0	299193	185181	169153

## Sheet: S.Figure11c
Supplementary Fig. 11. Growth and metabolic behavior of RT761 showing the effects of H2 removal on growth. (c) Co-culture with H2-scavenging methanogenic archaeon, Methanothermobacter thermoautotrophicus str. ΔH.
	X axis	Y axis
	time (hour)	Glucose conc. (mM)			CH4 conc. (mM)			Acetate conc. (mM)			Ethanol conc. (mM)			16S rRNA gene copy numbers (/ml)
		1	2	3	1	2	3	1	2	3	1	2	3	1	2	3
	0	16.074	16.002	15.808	0	0	0	0.101	0.125	0.096	0	0	0	8158.9	8289.1	9158.2
	13	15.572	15.643	15.418	0.201	0.181	0.179	0.914	0.937	0.953				93861	118313	80413
	20	14.419	13.041	13.373	0.858	0.763	0.808	3.843	4.102	3.925	0	0	0	411559	911624	721531
	27	10.145	9.204	9.939	1.901	2.092	1.82	8.866	9.454	9.182				3794711	6031538	5105123
	34	7.881	6.159	6.575	3.287	3.399	2.914	14.513	16.239	13.781				5376594	9604031	7149312
	41	5.947	4.69	4.889	4.109	4.053	3.805	17.015	18.009	17.139	0	0	0	7145951	15866342	9985134
	48	5.141	4.449	4.698	4.432	4.266	4.158	18.883	19.041	18.914				10972286	17337798	14934139
	55	5.095	4.215	3.921	4.57	4.403	4.368	20.01	19.835	19.737	0	0	0	2829164	4803529	3020951
